# Supplementary material for: iTRAQ-based quantitative proteomic analysis in vernalization-treated faba bean (Vicia faba L.)
Source: PLoS One. 2017 Nov 9;12(11):e0187436. doi: 10.1371/journal.pone.0187436 (PMC5679601; doi:10.1371/journal.pone.0187436)
Supplement: S1 Table — (XLSX) [file pone.0187436.s001.xlsx]

## Sheet: Table 1
Protein accession	Protein description	Species and ID Reference	T/CK Ratio	P value	Subcellular Location	Biological Process	Cellular Component	Molecular Function	KEGG KO No.	KEGG Gene	KEGG pathway	IPR ID	Domain description
Up-regulated
VF_8921.Contig1_All	OJ1485_B09.7 protein	Oryza sativa subsp. japonica GN=OJ1485_B09.7	1.96399	0.000310174	cytosol			catalytic activity;				IPR013785; IPR000644;	Aldolase-type TIM barrel; CBS domain;
VF_4293.Contig3_All	Unknown		2.14523	0.00012032	cytosol
VF_6397.Contig1_All	Unknown		1.77324	0.0264682	cytosol							IPR005181; IPR013830;	Domain of unknown function DUF303, acetylesterase putative; SGNH hydrolase-type esterase domain;
VF_7349.Contig1_All	putative late embryogenesis abundant protein, LEA14-A	Oryza sativa subsp. japonica GN=OSJNBb0035N21.4	1.95539	0.0318813	nuclear	response to water deprivation; response to acid chemical; response to chemical; response to stress; response to water; response to abiotic stimulus; response to oxygen-containing compound; response to inorganic substance; response to stimulus; response to desiccation;						IPR013783; IPR013990; IPR004864;	Immunoglobulin-like fold; Water stress and hypersensitive response domain; Late embryogenesis abundant protein, LEA-14;
VF_5407.Contig1_All	Putative aldose reductase	Oryza sativa subsp. japonica GN=P0005H10.17	1.61291	0.00371218	cytosol	single-organism process; metabolic process; oxidation-reduction process; single-organism metabolic process;		catalytic activity; oxidoreductase activity;				IPR023210;	NADP-dependent oxidoreductase domain;
VF_4293.Contig1_All	Unknown		3.56529	1.8872e-05	cytosol
VF_4569.Contig1_All	Myo-inositol phosphate synthase OS=Zea mays GN=mips2 PE=2 SV=1	Zea mays GN=mips2	1.85742	0.000131173	cytosol	carbohydrate biosynthetic process; organic hydroxy compound metabolic process; alcohol metabolic process; inositol metabolic process; phospholipid biosynthetic process; inositol biosynthetic process; single-organism process; cellular lipid metabolic process; biosynthetic process; cellular metabolic process; phosphate-containing compound metabolic process; lipid biosynthetic process; organic subst…		intramolecular lyase activity; inositol-3-phosphate synthase activity; isomerase activity; catalytic activity;	K01858	INO1; myo-inositol-1-phosphate synthase [EC:5.5.1.4]	ko01130 Biosynthesis of antibiotics; ko01100 Metabolic pathways; ko00562 Inositol phosphate metabolism; ko00521 Streptomycin biosynthesis;	IPR013021; IPR016040;	Myo-inositol-1-phosphate synthase, GAPDH-like; NAD(P)-binding domain;
Uni_16105_All	Unknown		3.21682	0.0175007	nuclear
Uni_27760_All	Protein transport protein Sec61 beta subunit	Zea mays GN=ZEAMMB73_038352	1.6744	0.000772566	chloroplast				K09481	SEC61B; protein transport protein SEC61 subunit beta	ko04141 Protein processing in endoplasmic reticulum; ko04145 Phagosome; ko05110 Vibrio cholerae infection; ko03060 Protein export;
Uni_12222_All	Inositol 1,3,4,5,6-pentakisphosphate 2-kinase isoform 1	Zea mays GN=ZEAMMB73_223578 PE=4 SV=1	1.56876	0.0190153	cytosol			inositol pentakisphosphate 2-kinase activity; ATP binding; nucleoside phosphate binding; phosphotransferase activity, alcohol group as acceptor; nucleoside binding; ion binding; nucleotide binding; organic cyclic compound binding; heterocyclic compound binding; ribonucleoside binding; carbohydrate derivative binding; kinase activity; catalytic activity; ribonucleotide binding; binding; purine rib…	K10572	IPPK; inositol-pentakisphosphate 2-kinase [EC:2.7.1.158]	ko04070 Phosphatidylinositol signaling system; ko01100 Metabolic pathways; ko00562 Inositol phosphate metabolism;
Uni_15562_All	Stress protein	Zea mays GN=ZEAMMB73_471544	2.50684	0.0497401	chloroplast
VF_8886.Contig1_All	Phytochrome	Sorghum bicolor GN=Sb01g009930	2.21397	2.23205e-05	chloroplast	regulation of cellular process; single organism signaling; detection of external stimulus; response to abiotic stimulus; regulation of macromolecule metabolic process; regulation of nucleobase-containing compound metabolic process; cellular protein metabolic process; protein-tetrapyrrole linkage; single-organism process; response to stimulus; cellular metabolic process; organic substance metaboli…	membrane;	signaling receptor activity; phosphotransferase activity, alcohol group as acceptor; protein histidine kinase activity; protein dimerization activity; protein binding; protein kinase activity; phosphotransferase activity, nitrogenous group as acceptor; signal transducer activity; photoreceptor activity; receptor signaling protein activity; molecular transducer activity; identical protein binding;…	K12120	PHYA; phytochrome A	ko04712 Circadian rhythm - plant;	IPR013515; IPR005467; IPR013767; IPR000014; IPR003594; IPR016132; IPR013654; IPR029016; IPR003661; IPR003018;	Phytochrome, central region; Signal transduction histidine kinase, core; PAS fold; PAS domain; Histidine kinase-like ATPase, C-terminal domain; Phytochrome chromophore attachment domain; PAS fold-2; GAF domain-like; Signal transduction histidine kinase EnvZ-like, dimerisation/phosphoacceptor domain; GAF domain;
VF_8777.Contig1_All	Unknown		1.72731	0.00119754	nuclear
VF_4569.Contig3_All	Myo-inositol phosphate synthase	Zea mays GN=ZEAMMB73_648945	1.75035	0.0107277	cytosol	carbohydrate biosynthetic process; organic hydroxy compound metabolic process; alcohol metabolic process; inositol metabolic process; phospholipid biosynthetic process; inositol biosynthetic process; single-organism process; cellular lipid metabolic process; biosynthetic process; cellular metabolic process; phosphate-containing compound metabolic process; lipid biosynthetic process; organic subst…		intramolecular lyase activity; inositol-3-phosphate synthase activity; isomerase activity; catalytic activity;	K01858	INO1; myo-inositol-1-phosphate synthase [EC:5.5.1.4]	ko01130 Biosynthesis of antibiotics; ko01100 Metabolic pathways; ko00562 Inositol phosphate metabolism; ko00521 Streptomycin biosynthesis;	IPR016040;	NAD(P)-binding domain;
Uni_10597_All	Stem-specific protein TSJT1	Zea mays GN=ZEAMMB73_144181	1.96484	0.00253553	nuclear							IPR024286; IPR029055;	Domain of unknown function DUF3700; Nucleophile aminohydrolases, N-terminal;
VF_9631.Contig1_All	Putative alcohol dehydrogenase superfamily protein	Zea mays GN=ZEAMMB73_089421	1.6605	0.000354184	chloroplast	single-organism process; metabolic process; oxidation-reduction process; single-organism metabolic process;		transition metal ion binding; catalytic activity; binding; ion binding; metal ion binding; cation binding; zinc ion binding; oxidoreductase activity;	K18980			IPR011032; IPR020843; IPR016040; IPR013154;	GroES (chaperonin 10)-like; Polyketide synthase, enoylreductase domain; NAD(P)-binding domain; Alcohol dehydrogenase GroES-like;
VF_970.Contig4_All	Putative alcohol dehydrogenase superfamily protein	Zea mays GN=ZEAMMB73_503805	1.53254	0.000249498	cytosol	single-organism process; metabolic process; oxidation-reduction process; single-organism metabolic process;		transition metal ion binding; catalytic activity; binding; ion binding; metal ion binding; cation binding; zinc ion binding; oxidoreductase activity;				IPR011032; IPR020843; IPR016040; IPR013149;	GroES (chaperonin 10)-like; Polyketide synthase, enoylreductase domain; NAD(P)-binding domain; Alcohol dehydrogenase, C-terminal;
VF_9725.Contig8_All	S-adenosylmethionine synthase 1	Oryza sativa subsp. japonica GN=SAM1	1.65581	0.00138039	cytosol	cofactor biosynthetic process; nucleoside metabolic process; purine nucleoside metabolic process; cellular aromatic compound metabolic process; single-organism process; cellular modified amino acid biosynthetic process; biosynthetic process; purine ribonucleoside biosynthetic process; nucleoside biosynthetic process; organonitrogen compound biosynthetic process; cellular metabolic process; sulfur…		ATP binding; nucleoside phosphate binding; nucleoside binding; ion binding; nucleotide binding; methionine adenosyltransferase activity; organic cyclic compound binding; heterocyclic compound binding; ribonucleoside binding; carbohydrate derivative binding; catalytic activity; ribonucleotide binding; binding; purine ribonucleoside binding; transferase activity, transferring alkyl or aryl (other t…	K00789	metK; S-adenosylmethionine synthetase [EC:2.5.1.6]	ko00270 Cysteine and methionine metabolism; ko01110 Biosynthesis of secondary metabolites; ko01230 Biosynthesis of amino acids; ko01100 Metabolic pathways;	IPR022636; IPR022628; IPR022629; IPR022630;	S-adenosylmethionine synthetase superfamily; S-adenosylmethionine synthetase, N-terminal; S-adenosylmethionine synthetase, central domain; S-adenosylmethionine synthetase, C-terminal;
Uni_24891_All	RHM1	Zea mays GN=ZEAMMB73_445795	2.02884	0.000616172	cytosol				K12451	UER1; 3,5-epimerase/4-reductase [EC:5.1.3.- 1.1.1.-]	ko01130 Biosynthesis of antibiotics; ko00523 Polyketide sugar unit biosynthesis; ko00520 Amino sugar and nucleotide sugar metabolism;	IPR029903; IPR016040;	RmlD-like substrate binding domain; NAD(P)-binding domain;
VF_2128.Contig2_All	KH domain-containing protein, putative, expressed	Oryza sativa subsp. japonica GN=OSJNBb0048D20.13	1.54038	0.000750672	chloroplast			organic cyclic compound binding; heterocyclic compound binding; RNA binding; binding; nucleic acid binding;	K13162			IPR004087; IPR004088;	K Homology domain; K Homology domain, type 1;
VF_366.Contig5_All	THO complex subunit 4	Zea mays GN=ZEAMMB73_571810	1.82764	1.48351e-05	cytosol			organic cyclic compound binding; heterocyclic compound binding; nucleoside phosphate binding; binding; nucleic acid binding; nucleotide binding; small molecule binding;	K12881	THOC4; THO complex subunit 4	ko03040 Spliceosome; ko03015 mRNA surveillance pathway; ko05168 Herpes simplex infection; ko03013 RNA transport;	IPR000504; IPR012677;	RNA recognition motif domain; Nucleotide-binding alpha-beta plait domain;
Uni_10519_All	4-hydroxyphenylpyruvate dioxygenase	Setaria italica GN=Si017217m.g	2.87716	0.0259208	chloroplast	aromatic amino acid family metabolic process; cellular aromatic compound metabolic process; oxidation-reduction process; small molecule metabolic process; single-organism cellular process; organic cyclic compound metabolic process; nitrogen compound metabolic process; single-organism process; primary metabolic process; cellular metabolic process; organic substance metabolic process; metabolic pro…		oxidoreductase activity, acting on single donors with incorporation of molecular oxygen, incorporation of two atoms of oxygen; 4-hydroxyphenylpyruvate dioxygenase activity; oxidoreductase activity, acting on single donors with incorporation of molecular oxygen; catalytic activity; dioxygenase activity; oxidoreductase activity;	K00457	HPD; 4-hydroxyphenylpyruvate dioxygenase [EC:1.13.11.27]	ko00130 Ubiquinone and other terpenoid-quinone biosynthesis; ko01100 Metabolic pathways; ko00350 Tyrosine metabolism; ko00360 Phenylalanine metabolism;	IPR029068; IPR004360;	Glyoxalase/Bleomycin resistance protein/Dihydroxybiphenyl dioxygenase; Glyoxalase/fosfomycin resistance/dioxygenase domain;
VF_5337.Contig1_All	Glutathione peroxidase	Setaria italica GN=Si010900m.g	1.99772	5.23019e-08	chloroplast	metabolic process; response to stress; oxidation-reduction process; single-organism metabolic process; response to oxidative stress; single-organism process; response to stimulus;		antioxidant activity; peroxidase activity; glutathione peroxidase activity; catalytic activity; oxidoreductase activity; oxidoreductase activity, acting on peroxide as acceptor;	K00432	E1.11.1.9; glutathione peroxidase [EC:1.11.1.9]	ko00590 Arachidonic acid metabolism; ko04918 Thyroid hormone synthesis; ko00480 Glutathione metabolism;	IPR012336;	Thioredoxin-like fold;
VF_1775.Contig2_All	Asparagine synthetase	Brachypodium distachyon GN=BRADI4G45010	2.46777	0.00823726	cytosol	organic acid biosynthetic process; aspartate family amino acid metabolic process; single-organism process; biosynthetic process; organonitrogen compound biosynthetic process; cellular metabolic process; organic substance metabolic process; metabolic process; cellular amino acid metabolic process; alpha-amino acid biosynthetic process; cellular nitrogen compound metabolic process; cellular process…		ligase activity, forming carbon-nitrogen bonds; carbon-nitrogen ligase activity, with glutamine as amido-N-donor; catalytic activity; asparagine synthase (glutamine-hydrolyzing) activity; ligase activity;	K01953	asnB; asparagine synthase (glutamine-hydrolysing) [EC:6.3.5.4]	ko00250 Alanine, aspartate and glutamate metabolism; ko01110 Biosynthesis of secondary metabolites; ko01100 Metabolic pathways;	IPR000583; IPR014729; IPR029055; IPR001962; IPR017932;	Class II glutamine amidotransferase domain; Rossmann-like alpha/beta/alpha sandwich fold; Nucleophile aminohydrolases, N-terminal; Asparagine synthase; Glutamine amidotransferase type 2 domain;
Uni_23823_All	Histone H2A	Setaria italica GN=Si003187m.g	1.55532	0.0221395	nuclear		intracellular organelle; intracellular non-membrane-bounded organelle; intracellular organelle part; macromolecular complex; intracellular part; cell; organelle part; DNA bending complex; chromosomal part; nucleosome; non-membrane-bounded organelle; intracellular membrane-bounded organelle; organelle; nucleus; chromatin; intracellular; cell part; chromosome; protein complex; membrane-bounded orga…	organic cyclic compound binding; heterocyclic compound binding; DNA binding; protein heterodimerization activity; binding; protein dimerization activity; nucleic acid binding; protein binding;	K11251	H2A; histone H2A	ko05034 Alcoholism; ko05322 Systemic lupus erythematosus;	IPR002119; IPR009072; IPR007125;	Histone H2A; Histone-fold; Histone core;
Uni_996_All	Unknown		2.41293	0.00273531	chloroplast
Uni_3591_All	40S ribosomal protein S13-2	Oryza sativa subsp. japonica GN=Os08g0117300	1.53077	0.0135472	nuclear	cellular protein metabolic process; biosynthetic process; primary metabolic process; cellular metabolic process; organic substance biosynthetic process; cellular biosynthetic process; organic substance metabolic process; metabolic process; cellular macromolecule biosynthetic process; cellular macromolecule metabolic process; gene expression; macromolecule metabolic process; protein metabolic proc…	ribosome; organelle; intracellular organelle; intracellular non-membrane-bounded organelle; cell part; intracellular; cytoplasm; macromolecular complex; intracellular part; cell; ribonucleoprotein complex; cytoplasmic part; non-membrane-bounded organelle;	structural constituent of ribosome; structural molecule activity;	K02953	RP-S13e; small subunit ribosomal protein S13e	ko03010 Ribosome;	IPR012606; IPR009068;	Ribosomal protein S13/S15, N-terminal; S15/NS1, RNA-binding;
Uni_9757_All	Actin-depolymerizing factor 1	Oryza sativa subsp. japonica GN=ADF1	1.55268	0.021076	cytosol		cell; intracellular; cell part;	actin binding; protein binding; cytoskeletal protein binding; binding;	K05765	CFL; cofilin	ko05133 Pertussis; ko04360 Axon guidance; ko04810 Regulation of actin cytoskeleton; ko04666 Fc gamma R-mediated phagocytosis;	IPR029006; IPR002108;	ADF-H/Gelsolin-like domain; Actin-depolymerising factor homology domain;
Protein accession	Protein description		T/CK Ratio	P value	Subcellular Location	Biological Process	Cellular Component	Molecular Function	KEGG KO No.	KEGG Gene	KEGG pathway	IPR ID	Domain description
Down-regulated
Uni_27601_All	Ferredoxin--nitrite reductase	Zea mays GN=ZEAMMB73_724678	0.536338	9.47126e-05	chloroplast	single-organism process; metabolic process; oxidation-reduction process; single-organism metabolic process;		organic cyclic compound binding; heterocyclic compound binding; heme binding; catalytic activity; iron-sulfur cluster binding; binding; tetrapyrrole binding; oxidoreductase activity; metal cluster binding;	K00366	nirA; ferredoxin-nitrite reductase [EC:1.7.7.1]	ko00910 Nitrogen metabolism; ko01120 Microbial metabolism in diverse environments;	IPR006067; IPR005117;	Nitrite/sulphite reductase 4Fe-4S domain; Nitrite/Sulfite reductase ferredoxin-like domain;
VF_1884.Contig4_All	Cysteine protease 1	Zea mays GN=ZEAMMB73_680472	0.529951	0.0115944	extracellular	proteolysis; metabolic process; macromolecule metabolic process; protein metabolic process; primary metabolic process; organic substance metabolic process;		peptidase activity, acting on L-amino acid peptides; cysteine-type peptidase activity; hydrolase activity; peptidase activity; catalytic activity;				IPR013201; IPR000668;	Proteinase inhibitor I29, cathepsin propeptide; Peptidase C1A, papain C-terminal;
Uni_19390_All	Unknown		0.372109	0.0290832	mitochondria
Uni_1543_All	Unknown		0.609531	0.0378839	cytosol
Uni_4277_All	Chloroplast phytoene synthase 1	Zea mays GN=PSY1	0.635355	0.0187103	chloroplast	biosynthetic process; metabolic process;		transferase activity, transferring alkyl or aryl (other than methyl) groups; catalytic activity; transferase activity;	K02291	crtB; phytoene synthase [EC:2.5.1.32]	ko00906 Carotenoid biosynthesis; ko01110 Biosynthesis of secondary metabolites; ko01100 Metabolic pathways;	IPR008949;	Isoprenoid synthase domain;
Uni_10431_All	Plastocyanin	Zea mays GN=ZEAMMB73_484987	0.663589	2.19772e-13	chloroplast			electron carrier activity; cation binding; metal ion binding; copper ion binding; transition metal ion binding; binding; ion binding;	K02638	petE; plastocyanin	ko00195 Photosynthesis;	IPR008972; IPR000923;	Cupredoxin; Blue (type 1) copper domain;
Uni_12377_All	GDSL-like Lipase/Acylhydrolase family protein, expressed	Oryza sativa subsp. japonica GN=Os10g0463200	0.657914	0.000425025	extracellular			hydrolase activity; catalytic activity; hydrolase activity, acting on ester bonds;				IPR001087; IPR013830;	GDSL lipase/esterase; SGNH hydrolase-type esterase domain;
VF_9413.Contig1_All	Thiamine thiazole synthase, chloroplastic	Brachypodium distachyon GN=BRADI1G25860	0.532297	7.57957e-10	chloroplast	vitamin biosynthetic process; cellular aromatic compound metabolic process; single-organism process; biosynthetic process; thiamine-containing compound biosynthetic process; response to stimulus; organonitrogen compound biosynthetic process; thiamine metabolic process; cellular metabolic process; sulfur compound biosynthetic process; organic substance metabolic process; pyrimidine-containing comp…			K03146	THI4; thiamine thiazole synthase	ko01100 Metabolic pathways; ko00730 Thiamine metabolism;
Uni_4043_All	Putative lipase homolog	Oryza sativa subsp. japonica GN=P0489E06.19	0.614133	0.0124617	extracellular			hydrolase activity; catalytic activity; hydrolase activity, acting on ester bonds;				IPR001087; IPR013830;	GDSL lipase/esterase; SGNH hydrolase-type esterase domain;
Uni_10434_All	Phospholipase A1-II 5	Oryza sativa subsp. japonica GN=Os01g0710700	0.589223	7.31463e-06	cytosol	single-organism process; metabolic process; primary metabolic process; single-organism metabolic process; lipid metabolic process; organic substance metabolic process;						IPR002921; IPR029058;	Fungal lipase-like domain; Alpha/Beta hydrolase fold;
Uni_16182_All	60S acidic ribosomal protein P0	Oryza sativa subsp. japonica GN=Os08g0130500	0.636192	9.59374e-05	cytosol	cellular component biogenesis; ribosome biogenesis; ribonucleoprotein complex biogenesis; cellular component organization or biogenesis;	cell; intracellular; cell part;		K02941	RP-LP0; large subunit ribosomal protein LP0	ko03010 Ribosome;
Uni_10582_All	Protein disulfide-isomerase	Oryza glaberrima	0.53443	7.62391e-32	endoplasmic reticulum	regulation of cellular process; homeostatic process; regulation of biological quality; regulation of biological process; cell redox homeostasis; single-organism cellular process; cellular homeostasis; single-organism process; cellular process; biological regulation;	organelle; intracellular membrane-bounded organelle; intracellular organelle; endoplasmic reticulum; cell part; intracellular; cytoplasm; endomembrane system; intracellular part; membrane-bounded organelle; cell; cytoplasmic part;	isomerase activity; catalytic activity;	K09580	PDIA1; protein disulfide-isomerase A1 [EC:5.3.4.1]	ko04141 Protein processing in endoplasmic reticulum;	IPR005788; IPR013766; IPR012336;	Disulphide isomerase; Thioredoxin domain; Thioredoxin-like fold;
Uni_10551_All	Chlorophyll a-b binding protein, chloroplastic	Oryza sativa subsp. japonica GN=RCABP89	0.654917	8.2317e-06	chloroplast				K08913	LHCB2; light-harvesting complex II chlorophyll a/b binding protein 2	ko00196 Photosynthesis - antenna proteins; ko01100 Metabolic pathways;	IPR023329;	Chlorophyll a/b binding protein domain;
Uni_24775_All	Unknown		0.640824	0.0037292	chloroplast				K08234			IPR025870; IPR029068;	Glyoxalase-like domain; Glyoxalase/Bleomycin resistance protein/Dihydroxybiphenyl dioxygenase;
Uni_13950_All	Unknown		0.658102	0.00644196	cytosol	defense response; response to stimulus; response to stress; response to biotic stimulus;						IPR000916; IPR023393;	Bet v I domain; START-like domain;
VF_9417.Contig4_All	Proliferation-associated protein 2G4	Zea mays GN=ZEAMMB73_275925	0.603924	0.000182755	cytosol	proteolysis; metabolic process; macromolecule metabolic process; protein metabolic process; primary metabolic process; organic substance metabolic process;		peptidase activity; exopeptidase activity; catalytic activity; metalloexopeptidase activity; peptidase activity, acting on L-amino acid peptides; hydrolase activity; aminopeptidase activity; metallopeptidase activity;				IPR011991; IPR000994;	Winged helix-turn-helix DNA-binding domain; Peptidase M24, structural domain;
Uni_13346_All	Unknown		0.589582	0.00147922	chloroplast	translational elongation; cellular protein metabolic process; biosynthetic process; primary metabolic process; cellular metabolic process; organic substance biosynthetic process; cellular biosynthetic process; organic substance metabolic process; metabolic process; cellular macromolecule biosynthetic process; cellular macromolecule metabolic process; gene expression; macromolecule metabolic proce…	ribosome; organelle; intracellular organelle; intracellular non-membrane-bounded organelle; cell part; intracellular; cytoplasm; macromolecular complex; intracellular part; cell; ribonucleoprotein complex; cytoplasmic part; non-membrane-bounded organelle;	structural constituent of ribosome; structural molecule activity;	K02942	RP-LP1; large subunit ribosomal protein LP1	ko03010 Ribosome;
Uni_887_All	Thaumatin-like protein	Oryza sativa subsp. japonica GN=Os12g0628600	0.127884	0.00037258	chloroplast
Uni_1350_All	Hsp90 protein, expressed	Oryza sativa subsp. japonica GN=LOC_Os12g32986	0.627187	0.000201849	chloroplast	protein folding; metabolic process; response to stress; cellular protein metabolic process; cellular macromolecule metabolic process; macromolecule metabolic process; protein metabolic process; response to stimulus; primary metabolic process; cellular process; cellular metabolic process; organic substance metabolic process;		ATP binding; nucleoside phosphate binding; nucleoside binding; ion binding; protein binding; nucleotide binding; organic cyclic compound binding; heterocyclic compound binding; ribonucleoside binding; carbohydrate derivative binding; ribonucleotide binding; binding; purine ribonucleoside binding; anion binding; purine ribonucleotide binding; unfolded protein binding; adenyl ribonucleotide binding…	K09487	HSP90B; heat shock protein 90kDa beta	ko04621 NOD-like receptor signaling pathway; ko05215 Prostate cancer; ko05200 Pathways in cancer; ko04141 Protein processing in endoplasmic reticulum; ko04918 Thyroid hormone synthesis; ko04915 Estrogen signaling pathway; ko04626 Plant-pathogen interaction; ko04151 PI3K-Akt signaling pathway;	IPR020575; IPR020568; IPR003594;	Heat shock protein Hsp90, N-terminal; Ribosomal protein S5 domain 2-type fold; Histidine kinase-like ATPase, C-terminal domain;
VF_7711.Contig1_All	Unknown		0.647941	0.0233663	chloroplast	transport; potassium ion transport; single-organism localization; cation transport; ion transport; metal ion transport; single-organism process; localization; monovalent inorganic cation transport; single-organism transport; establishment of localization;						IPR016040; IPR003148;	NAD(P)-binding domain; Regulator of K+ conductance, N-terminal;
VF_6654.Contig1_All	Acyl carrier protein	Brachypodium distachyon GN=BRADI4G18170	0.570169	1.5908e-05	chloroplast	single-organism biosynthetic process; organic acid biosynthetic process; small molecule metabolic process; single-organism cellular process; single-organism process; biosynthetic process; cellular lipid metabolic process; fatty acid metabolic process; primary metabolic process; cellular metabolic process; fatty acid biosynthetic process; organic substance biosynthetic process; cellular biosynthet…						IPR009081;	Acyl carrier protein-like;
VF_4918.Contig2_All	BURP domain-containing protein 3	Oryza sativa subsp. japonica GN=BURP3	0.280579	0.000133876	cytosol							IPR004873;	BURP domain;
Uni_18920_All	Chloroplast ferredoxin 1 OS=Zea mays GN=FDX1 PE=2 SV=1		0.482195	0.0041609	chloroplast	metabolic process; generation of precursor metabolites and energy; single-organism metabolic process; oxidation-reduction process; single-organism cellular process; electron transport chain; single-organism process; cellular metabolic process; cellular process;		electron carrier activity; 2 iron, 2 sulfur cluster binding; binding; iron-sulfur cluster binding; metal cluster binding;	K02639	petF; ferredoxin	ko00195 Photosynthesis;	IPR001041; IPR012675;	2Fe-2S ferredoxin-type domain; Beta-grasp domain;
VF_133.Contig3_All	Tripeptidyl-peptidase 2 OS=Oryza sativa subsp. japonica GN=TPP2 PE=2 SV=1		0.651918	0.000327569	cytosol				K01280			IPR022229;	Peptidase S8A, tripeptidyl peptidase II;
VF_587.Contig11_All	Peroxin Pex14 OS=Zea mays GN=ZEAMMB73_161344 PE=2 SV=1		0.619481	0.000898906	chloroplast				K13343	PEX14; peroxin-14	ko04146 Peroxisome;	IPR006785;	Peroxisome membrane anchor protein Pex14p, N-terminal;
Uni_21186_All	1-deoxy-D-xylulose 5-phosphate reductoisomerase, chloroplastic	Oryza sativa subsp. japonica GN=DXR	0.39109	0.0281719	chloroplast	isoprenoid metabolic process; single-organism biosynthetic process; oxidation-reduction process; single-organism cellular process; single-organism process; biosynthetic process; cellular lipid metabolic process; primary metabolic process; organic substance biosynthetic process; cellular metabolic process; cellular biosynthetic process; organic substance metabolic process; lipid biosynthetic proce…		nucleoside phosphate binding; NADPH binding; ion binding; protein binding; nucleotide binding; cofactor binding; oxidoreductase activity; oxidoreductase activity, acting on CH-OH group of donors; heterocyclic compound binding; organic cyclic compound binding; oxidoreductase activity, acting on the CH-OH group of donors, NAD or NADP as acceptor; catalytic activity; binding; NADP binding; metal ion…	K00099	dxr; 1-deoxy-D-xylulose-5-phosphate reductoisomerase [EC:1.1.1.267]	ko01130 Biosynthesis of antibiotics; ko01110 Biosynthesis of secondary metabolites; ko01100 Metabolic pathways; ko00900 Terpenoid backbone biosynthesis;	IPR013512; IPR016040; IPR013644; IPR026877;	1-deoxy-D-xylulose 5-phosphate reductoisomerase, N-terminal; NAD(P)-binding domain; 1-deoxy-D-xylulose 5-phosphate reductoisomerase, C-terminal; DXP reductoisomerase C-terminal domain;
VF_2745.Contig3_All	Unknown		0.44775	0.0221155	chloroplast
Uni_27746_All	Probable signal recognition particle 43 kDa protein, chloroplastic	Oryza sativa subsp. japonica GN=Os03g0131900	0.599894	0.00867368	chloroplast			protein binding; binding;	K12271			IPR023780; IPR020683; IPR016197; IPR000953;	Chromo domain; Ankyrin repeat-containing domain; Chromo domain-like; Chromo/chromo shadow domain;
VF_4695.Contig2_All	Unknown		0.472767	0.00274956	nuclear
Uni_24839_All	Unknown		0.360419	0.00261797	chloroplast
Uni_18437_All	Lipoxygenase	Setaria italica GN=Si016269m.g	0.656531	3.91044e-10	cytosol	single-organism process; metabolic process; oxidation-reduction process; single-organism metabolic process;		oxidoreductase activity, acting on single donors with incorporation of molecular oxygen, incorporation of two atoms of oxygen; oxidoreductase activity, acting on single donors with incorporation of molecular oxygen; catalytic activity; binding; dioxygenase activity; ion binding; cation binding; metal ion binding; protein binding; oxidoreductase activity;	K00454	LOX2S; lipoxygenase [EC:1.13.11.12]	ko00592 alpha-Linolenic acid metabolism; ko01110 Biosynthesis of secondary metabolites; ko01100 Metabolic pathways; ko00591 Linoleic acid metabolism;	IPR027433; IPR001024; IPR008976; IPR013819;	Lipoxygenase, domain 3; PLAT/LH2 domain; Lipase/lipooxygenase, PLAT/LH2; Lipoxygenase, C-terminal;
Uni_3990_All	Hsp90 protein, expressed	Oryza sativa subsp. japonica GN=LOC_Os12g32986	0.665722	0.00420752	chloroplast	protein folding; metabolic process; response to stress; cellular protein metabolic process; cellular macromolecule metabolic process; macromolecule metabolic process; protein metabolic process; response to stimulus; primary metabolic process; cellular process; cellular metabolic process; organic substance metabolic process;		ATP binding; nucleoside phosphate binding; nucleoside binding; ion binding; protein binding; nucleotide binding; organic cyclic compound binding; heterocyclic compound binding; ribonucleoside binding; carbohydrate derivative binding; ribonucleotide binding; binding; purine ribonucleoside binding; anion binding; purine ribonucleotide binding; unfolded protein binding; adenyl ribonucleotide binding…	K09487	HSP90B; heat shock protein 90kDa beta	ko04621 NOD-like receptor signaling pathway; ko05215 Prostate cancer; ko05200 Pathways in cancer; ko04141 Protein processing in endoplasmic reticulum; ko04918 Thyroid hormone synthesis; ko04915 Estrogen signaling pathway; ko04626 Plant-pathogen interaction; ko04151 PI3K-Akt signaling pathway;	IPR020575; IPR020568; IPR003594;	Heat shock protein Hsp90, N-terminal; Ribosomal protein S5 domain 2-type fold; Histidine kinase-like ATPase, C-terminal domain;
VF_1397.Contig1_All	Unknown		0.554615	0.046544	extracellular			enzyme regulator activity; peptidase inhibitor activity; peptidase regulator activity; endopeptidase regulator activity; molecular function regulator; enzyme inhibitor activity; endopeptidase inhibitor activity;				IPR011065;	Kunitz inhibitor ST1-like;
Uni_3415_All	Aspartic proteinase nepenthesin-1	Oryza glaberrima	0.257318	0.00724248	extracellular	proteolysis; metabolic process; macromolecule metabolic process; protein metabolic process; primary metabolic process; organic substance metabolic process;		endopeptidase activity; peptidase activity; catalytic activity; aspartic-type endopeptidase activity; peptidase activity, acting on L-amino acid peptides; hydrolase activity; aspartic-type peptidase activity;				IPR021109;	Aspartic peptidase domain;
Uni_944_All	Nicalin	Zea mays GN=ZEAMMB73_261569	0.569294	0.015299	plasma membrane	regulation of cellular process; metabolic process; regulation of biological process; regulation of cell communication; regulation of signaling; regulation of response to stimulus; protein metabolic process; macromolecule metabolic process; protein processing; primary metabolic process; regulation of signal transduction; biological regulation; organic substance metabolic process;	intrinsic component of membrane; membrane; integral component of membrane; membrane part;
Uni_1419_All	CDK5RAP1-like protein	Oryza sativa subsp. japonica GN=Os11g0592800	0.531592	0.0293192	chloroplast	cellular aromatic compound metabolic process; organic cyclic compound metabolic process; nitrogen compound metabolic process; primary metabolic process; cellular metabolic process; RNA modification; organic substance metabolic process; RNA metabolic process; metabolic process; nucleic acid metabolic process; heterocycle metabolic process; nucleobase-containing compound metabolic process; cellular…		4 iron, 4 sulfur cluster binding; transferase activity; catalytic activity; binding; iron-sulfur cluster binding; metal cluster binding;				IPR006638; IPR023404; IPR013848; IPR007197; IPR002792;	Elongator protein 3/MiaB/NifB; Radical SAM, alpha/beta horseshoe; Methylthiotransferase, N-terminal; Radical SAM; TRAM domain;
Uni_15740_All	Beta 1,3-glucanase	Oryza sativa subsp. japonica GN=P0660F12.19	0.533199	3.31832e-06	extracellular	metabolic process; carbohydrate metabolic process; primary metabolic process; organic substance metabolic process;		hydrolase activity, hydrolyzing O-glycosyl compounds; hydrolase activity; catalytic activity; hydrolase activity, acting on glycosyl bonds;				IPR017853; IPR013781;	Glycoside hydrolase superfamily; Glycoside hydrolase, catalytic domain;
Uni_13160_All	Putative class III acidic chitinase	Oryza sativa subsp. japonica GN=P0656C04.102	0.136921	0.0357818	chloroplast	metabolic process; carbohydrate metabolic process; primary metabolic process; organic substance metabolic process;		hydrolase activity, hydrolyzing O-glycosyl compounds; hydrolase activity; catalytic activity; hydrolase activity, acting on glycosyl bonds;	K01183	E3.2.1.14; chitinase [EC:3.2.1.14]	ko01100 Metabolic pathways; ko00520 Amino sugar and nucleotide sugar metabolism;	IPR001223; IPR017853; IPR013781;	Glycoside hydrolase, family 18, catalytic domain; Glycoside hydrolase superfamily; Glycoside hydrolase, catalytic domain;
VF_1095.Contig4_All	Putative NADH dehydrogenase	Oryza sativa subsp. japonica GN=P0473D02.16	0.307201	0.0185317	mitochondria	single-organism process; metabolic process; oxidation-reduction process; single-organism metabolic process;		organic cyclic compound binding; heterocyclic compound binding; nucleoside phosphate binding; flavin adenine dinucleotide binding; catalytic activity; binding; ion binding; anion binding; nucleotide binding; cofactor binding; oxidoreductase activity; small molecule binding; coenzyme binding;	K17871			IPR001327; IPR023753;	Pyridine nucleotide-disulphide oxidoreductase, NAD-binding domain; Pyridine nucleotide-disulphide oxidoreductase, FAD/NAD(P)-binding domain;
Uni_16109_All	Unknown		0.517	0.000575599	chloroplast			protein binding; binding;				IPR011990; IPR001478; IPR013026;	Tetratricopeptide-like helical domain; PDZ domain; Tetratricopeptide repeat-containing domain;
Uni_24877_All	Unknown		0.551892	0.00990193	chloroplast	transport; single-organism localization; cation transport; metal ion transport; ion transport; single-organism process; localization; single-organism transport; establishment of localization;		metal ion binding; cation binding; binding; ion binding;				IPR006121;	Heavy metal-associated domain, HMA;
Uni_10361_All	Ferredoxin-1, chloroplastic	Oryza sativa subsp. japonica GN=ADI1	0.536148	0.0027645	chloroplast	metabolic process; generation of precursor metabolites and energy; single-organism metabolic process; oxidation-reduction process; single-organism cellular process; electron transport chain; single-organism process; cellular metabolic process; cellular process;		electron carrier activity; 2 iron, 2 sulfur cluster binding; binding; iron-sulfur cluster binding; metal cluster binding;	K02639	petF; ferredoxin	ko00195 Photosynthesis;	IPR001041; IPR012675;	2Fe-2S ferredoxin-type domain; Beta-grasp domain;
Uni_22005_All	Chloroplast photosystem I reaction center subunit II-like protein	Oryza sativa subsp. japonica GN=P0604E01.24	0.664099	9.47852e-15	chloroplast	metabolic process; cellular metabolic process; cellular process; photosynthesis;	membrane; photosystem; photosystem I reaction center; membrane part; cell part; intracellular; thylakoid; macromolecular complex; intracellular part; cell; protein complex; thylakoid part; photosystem I; photosynthetic membrane;		K02692	psaD; photosystem I subunit II	ko01100 Metabolic pathways; ko00195 Photosynthesis;
Uni_27982_All	Putative TGB12K interacting protein 3	Oryza sativa subsp. japonica GN=P0450E05.5	0.607921	7.79849e-13	mitochondria			protein binding; binding;				IPR020683;	Ankyrin repeat-containing domain;
VF_3912.Contig1_All	Chlorophyll a/b-binding protein	Oryza sativa subsp. japonica GN=P0567H04.14	0.55254	3.25052e-13	chloroplast				K08915	LHCB4; light-harvesting complex II chlorophyll a/b binding protein 4	ko00196 Photosynthesis - antenna proteins; ko01100 Metabolic pathways;	IPR023329;	Chlorophyll a/b binding protein domain;
VF_3061.Contig3_All	Probable 5'-adenylylsulfate reductase 1, chloroplastic	Oryza sativa subsp. japonica GN=APR1	0.627051	0.0320244	chloroplast	sulfur compound metabolic process; metabolic process; single-organism metabolic process; oxidation-reduction process; single-organism cellular process; single-organism process; cellular metabolic process; cellular process; sulfate reduction;		oxidoreductase activity, acting on a sulfur group of donors; oxidoreductase activity, acting on a sulfur group of donors, disulfide as acceptor; catalytic activity; oxidoreductase activity;	K05907	APR; adenylyl-sulfate reductase (glutathione) [EC:1.8.4.9]	ko01120 Microbial metabolism in diverse environments; ko00920 Sulfur metabolism;	IPR014729; IPR002500; IPR012336;	Rossmann-like alpha/beta/alpha sandwich fold; Phosphoadenosine phosphosulphate reductase; Thioredoxin-like fold;
VF_7131.Contig1_All	NAD(P)H-quinone oxidoreductase subunit K, chloroplastic	Brachypodium distachyon GN=ndhK	0.650711	0.000616301	plasma membrane	single-organism process; metabolic process; oxidation-reduction process; single-organism metabolic process;		oxidoreductase activity, acting on NAD(P)H; NADH dehydrogenase activity; catalytic activity; binding; iron-sulfur cluster binding; NADH dehydrogenase (quinone) activity; 4 iron, 4 sulfur cluster binding; quinone binding; cofactor binding; oxidoreductase activity, acting on NAD(P)H, quinone or similar compound as acceptor; NADH dehydrogenase (ubiquinone) activity; oxidoreductase activity; metal cl…	K05582	ndhK; NAD(P)H-quinone oxidoreductase subunit K [EC:1.6.5.3]	ko00190 Oxidative phosphorylation; ko01100 Metabolic pathways;	IPR006137;	NADH:ubiquinone oxidoreductase-like, 20kDa subunit;
Uni_18680_All	Unknown		0.612391	0.00247292	chloroplast							IPR001623;	DnaJ domain;
Uni_9443_All	Class III peroxidase 98	Oryza sativa subsp. japonica GN=OJ1138_B05.114	0.660402	8.77412e-06	chloroplast	metabolic process; response to stress; oxidation-reduction process; single-organism metabolic process; response to oxidative stress; single-organism process; response to stimulus;		organic cyclic compound binding; heterocyclic compound binding; heme binding; catalytic activity; binding; antioxidant activity; peroxidase activity; tetrapyrrole binding; oxidoreductase activity; oxidoreductase activity, acting on peroxide as acceptor;	K00430	E1.11.1.7; peroxidase [EC:1.11.1.7]	ko01110 Biosynthesis of secondary metabolites; ko01100 Metabolic pathways; ko00940 Phenylpropanoid biosynthesis;	IPR002016;	Haem peroxidase, plant/fungal/bacterial;
Uni_19076_All	Aminoacylase-1	Zea mays GN=ZEAMMB73_753013	0.54063	0.0337317	chloroplast	small molecule metabolic process; single-organism cellular process; single-organism process; nitrogen compound metabolic process; primary metabolic process; cellular metabolic process; organic substance metabolic process; metabolic process; cellular amino acid metabolic process; single-organism metabolic process; carboxylic acid metabolic process; proteolysis; macromolecule metabolic process; pro…	intracellular part; cell; cell part; intracellular; cytoplasm;	peptidase activity, acting on L-amino acid peptides; metallopeptidase activity; hydrolase activity; peptidase activity; aminoacylase activity; hydrolase activity, acting on carbon-nitrogen (but not peptide) bonds, in linear amides; catalytic activity; hydrolase activity, acting on carbon-nitrogen (but not peptide) bonds;	K14677	ACY1; aminoacylase [EC:3.5.1.14]	ko01130 Biosynthesis of antibiotics; ko00220 Arginine biosynthesis; ko01110 Biosynthesis of secondary metabolites; ko01230 Biosynthesis of amino acids; ko01100 Metabolic pathways; ko01210 2-Oxocarboxylic acid metabolism;	IPR011650;	Peptidase M20, dimerisation domain;
Uni_10314_All	Putative cobW protein	Oryza sativa subsp. japonica GN=OJ1634_B10.106-1	0.534177	4.31879e-07	chloroplast							IPR027417; IPR003495; IPR011629;	P-loop containing nucleoside triphosphate hydrolase; CobW/HypB/UreG domain; Cobalamin (vitamin B12) biosynthesis CobW-like, C-terminal;
Uni_10109_All	Diphosphonucleotide phosphatase 1, putative, expressed	Oryza sativa subsp. japonica GN=Os03g0214000	0.582573	0.00645094	nuclear			acid phosphatase activity; phosphoric ester hydrolase activity; catalytic activity; phosphatase activity; binding; hydrolase activity, acting on ester bonds; ion binding; cation binding; metal ion binding; hydrolase activity;				IPR029052; IPR015914; IPR004843; IPR025733; IPR008963;	Metallo-dependent phosphatase-like; Purple acid phosphatase, N-terminal; Calcineurin-like phosphoesterase domain, apaH type; Iron/zinc purple acid phosphatase-like C-terminal domain; Purple acid phosphatase-like, N-terminal;
VF_717.Contig2_All	IAA-amino acid hydrolase ILR1-like 1	Oryza sativa subsp. japonica GN=ILL1	0.646925	0.0316393	extracellular	metabolic process;		hydrolase activity; catalytic activity;	K14664			IPR011650;	Peptidase M20, dimerisation domain;
VF_3465.Contig1_All	Cyclase-like protein	Oryza sativa subsp. japonica GN=P0646B04.11	0.5674	0.0119724	extracellular	alpha-amino acid catabolic process; cellular aromatic compound metabolic process; single-organism process; cellular metabolic process; organic substance metabolic process; cellular biogenic amine metabolic process; cellular nitrogen compound catabolic process; metabolic process; cellular amino acid metabolic process; cellular modified amino acid metabolic process; heterocycle metabolic process; c…		hydrolase activity; hydrolase activity, acting on carbon-nitrogen (but not peptide) bonds, in linear amides; arylformamidase activity; catalytic activity; hydrolase activity, acting on carbon-nitrogen (but not peptide) bonds;
Uni_12771_All	Branching enzyme-3	Oryza sativa subsp. japonica GN=P0475F05.16	0.604413	0.0185181	chloroplast	carbohydrate biosynthetic process; polysaccharide biosynthetic process; glucan metabolic process; single-organism process; biosynthetic process; energy reserve metabolic process; cellular metabolic process; cellular polysaccharide metabolic process; organic substance metabolic process; metabolic process; generation of precursor metabolites and energy; cellular carbohydrate metabolic process; poly…		1,4-alpha-glucan branching enzyme activity; transferase activity, transferring hexosyl groups; catalytic activity; binding; hydrolase activity, acting on glycosyl bonds; ion binding; cation binding; hydrolase activity, hydrolyzing O-glycosyl compounds; transferase activity, transferring glycosyl groups; hydrolase activity; transferase activity;	K00700	glgB; 1,4-alpha-glucan branching enzyme [EC:2.4.1.18]	ko00500 Starch and sucrose metabolism; ko01110 Biosynthesis of secondary metabolites; ko01100 Metabolic pathways;	IPR004193; IPR014756; IPR006048; IPR017853; IPR006589; IPR013780; IPR013783; IPR006047; IPR013781;	Glycoside hydrolase, family 13, N-terminal; Immunoglobulin E-set; Alpha-amylase, C-terminal all beta; Glycoside hydrolase superfamily; Glycosyl hydrolase, family 13, subfamily, catalytic domain; Glycosyl hydrolase, family 13, all-beta; Immunoglobulin-like fold; Glycosyl hydrolase, family 13, catalytic domain; Glycoside hydrolase, catalytic domain;
Uni_7317_All	NAD(P)H-quinone oxidoreductase subunit M, chloroplastic	Oryza sativa subsp. japonica GN=ndhM	0.651709	0.000384994	chloroplast	single-organism process; metabolic process; oxidation-reduction process; single-organism metabolic process;		oxidoreductase activity, acting on NAD(P)H; catalytic activity; oxidoreductase activity, acting on NAD(P)H, quinone or similar compound as acceptor; oxidoreductase activity;
VF_4725.Contig2_All	Putative class III acidic chitinase	Oryza sativa subsp. japonica GN=P0656C04.102	0.535561	0.0165879	extracellular	metabolic process; carbohydrate metabolic process; primary metabolic process; organic substance metabolic process;		hydrolase activity, hydrolyzing O-glycosyl compounds; hydrolase activity; catalytic activity; hydrolase activity, acting on glycosyl bonds;	K01183	E3.2.1.14; chitinase [EC:3.2.1.14]	ko01100 Metabolic pathways; ko00520 Amino sugar and nucleotide sugar metabolism;	IPR001223; IPR017853; IPR013781;	Glycoside hydrolase, family 18, catalytic domain; Glycoside hydrolase superfamily; Glycoside hydrolase, catalytic domain;
VF_1817.Contig2_All	Zeaxanthin epoxidase, chloroplastic	Oryza glaberrima	0.648184	3.27444e-05	chloroplast	organic hydroxy compound metabolic process; organic acid biosynthetic process; abscisic acid metabolic process; alcohol metabolic process; tertiary alcohol biosynthetic process; single-organism process; cellular lipid metabolic process; biosynthetic process; cellular metabolic process; organic substance metabolic process; tertiary alcohol metabolic process; lipid biosynthetic process; isoprenoid …	organelle; intracellular membrane-bounded organelle; intracellular organelle; membrane; cell part; intracellular; cytoplasm; intracellular part; membrane-bounded organelle; cell; plastid; cytoplasmic part; chloroplast;	oxidoreductase activity, acting on paired donors, with incorporation or reduction of molecular oxygen, NAD(P)H as one donor, and incorporation of one atom of oxygen; zeaxanthin epoxidase [overall] activity; oxidoreductase activity, acting on paired donors, with incorporation or reduction of molecular oxygen; protein binding; catalytic activity; monooxygenase activity; binding; oxidoreductase acti…	K09838	ZEP; zeaxanthin epoxidase [EC:1.14.13.90]	ko00906 Carotenoid biosynthesis; ko01110 Biosynthesis of secondary metabolites; ko01100 Metabolic pathways;	IPR008984; IPR003042; IPR002938; IPR000253;	SMAD/FHA domain; Aromatic-ring hydroxylase-like; Monooxygenase, FAD-binding; Forkhead-associated (FHA) domain;
VF_6886.Contig3_All	ATP synthase B chain	Zea mays GN=ZEAMMB73_964093	0.634525	5.97281e-09	chloroplast	nucleoside metabolic process; purine nucleoside metabolic process; purine ribonucleoside monophosphate metabolic process; nucleotide metabolic process; single-organism process; purine ribonucleoside biosynthetic process; nucleoside biosynthetic process; biosynthetic process; ribonucleoside monophosphate biosynthetic process; cellular metabolic process; phosphate-containing compound metabolic proc…	membrane; membrane part; cell part; intracellular; proton-transporting two-sector ATPase complex; macromolecular complex; intracellular part; protein complex; cell; proton-transporting ATP synthase complex, coupling factor F(o); proton-transporting two-sector ATPase complex, proton-transporting domain; proton-transporting ATP synthase complex;	ion transmembrane transporter activity; substrate-specific transporter activity; monovalent inorganic cation transmembrane transporter activity; inorganic cation transmembrane transporter activity; hydrogen ion transmembrane transporter activity; cation transmembrane transporter activity; substrate-specific transmembrane transporter activity; transporter activity; transmembrane transporter activi…	K02109	ATPF0B; F-type H+-transporting ATPase subunit b	ko00190 Oxidative phosphorylation; ko01100 Metabolic pathways; ko00195 Photosynthesis;
Uni_24310_All	Hydroperoxide lyase	Oryza sativa subsp. japonica GN=P0501G04.9	0.594431	0.000167719	chloroplast	single-organism process; metabolic process; oxidation-reduction process; single-organism metabolic process;		organic cyclic compound binding; heterocyclic compound binding; heme binding; iron ion binding; transition metal ion binding; catalytic activity; binding; ion binding; cation binding; metal ion binding; oxidoreductase activity, acting on paired donors, with incorporation or reduction of molecular oxygen; monooxygenase activity; tetrapyrrole binding; oxidoreductase activity;	K10528	HPL; hydroperoxide lyase [EC:4.1.2.-]	ko00592 alpha-Linolenic acid metabolism; ko01110 Biosynthesis of secondary metabolites;
Uni_1051_All	Unknown		0.553503	4.71326e-05	nuclear
VF_2979.Contig1_All	Fructose-bisphosphate aldolase	Oryza glaberrima	0.63758	0.00304693	chloroplast	single-organism carbohydrate catabolic process; glycolytic process; single-organism catabolic process; small molecule metabolic process; single-organism cellular process; single-organism process; carbohydrate metabolic process; primary metabolic process; cellular metabolic process; organic substance metabolic process; carbohydrate catabolic process; single-organism carbohydrate metabolic process;…		lyase activity; fructose-bisphosphate aldolase activity; aldehyde-lyase activity; catalytic activity; carbon-carbon lyase activity;	K01623	ALDO; fructose-bisphosphate aldolase, class I [EC:4.1.2.13]	ko00030 Pentose phosphate pathway; ko00051 Fructose and mannose metabolism; ko01130 Biosynthesis of antibiotics; ko01110 Biosynthesis of secondary metabolites; ko00710 Carbon fixation in photosynthetic organisms; ko01230 Biosynthesis of amino acids; ko01100 Metabolic pathways; ko00680 Methane metabolism; ko01120 Microbial metabolism in diverse environments; ko01200 Carbon metabolism; ko00010 Glyc…	IPR013785;	Aldolase-type TIM barrel;
