# Supplementary material for: iTRAQ-based quantitative proteomic analysis in vernalization-treated faba bean (Vicia faba L.)
Source: PLoS One. 2017 Nov 9;12(11):e0187436. doi: 10.1371/journal.pone.0187436 (PMC5679601; doi:10.1371/journal.pone.0187436)
Supplement: S2 Table — (XLSX) [file pone.0187436.s002.xlsx]

## Sheet: ProteinQuant
Protein ID	Protein Desc	Gene name	Protein Score	Protein Mass	Protein Cover	Protein PI	T1/CK1	pValue	T2/CK2	pValue	T3/CK3	pValue	T/CK	pValue
VF_3054.Contig1_All	92 886 PREDICTED: superoxide dismutase [Fe] 3, chloroplastic-like isoform X1 [Cicer arietinum]		78	36008	7.2	6.09	0.995896	0.651264	0.95961	0.562921	1.024	0.411309	0.982451	0.676314
VF_8975.Contig2_All	107 2467 minus strand PREDICTED: ribonuclease II, chloroplastic/mitochondrial-like [Cicer arietinum]		166	100039	11.3	6.18	1.56937	0.000263602	1.50058	0.0011356	1.40688	0.00279951	1.47701	0.000542143
Uni_24503_All	144 1085 THO complex subunit [Medicago truncatula] gi|355489509|gb|AES70712.1| THO complex subunit [Medicago truncatula]		68	40720	8.9	6.49	1.25115	0.0866916	1.26237	0.363563	0.942616	0.951643	1.17527	0.198985
VF_1146.Contig1_All	16 879 PREDICTED: uncharacterized pr>OTein LOC101505582 [Cicer arietinum]		28	34870	1.7	5.23	0.796066	0.303963	0.911846	0.715762	0.895787	0.642939	0.862486	0.551424
VF_7197.Contig2_All	132 1202 minus strand PREDICTED: pr>OTein SGT1 homolog isoform X2 [Cicer arietinum]		77	48509	16.8	5.4	0.880114	0.00599059	0.8591	0.0546823	0.808471	0.0388282	0.848261	0.0136341
VF_3283.Contig1_All	447 2831 minus strand Mitochondrial glutamate carrier [Medicago truncatula] gi|355481019|gb|AES62222.1| Mitochondrial glutamate carrier [Medicago truncatula]		27	101891	1	8.6	NA	NA	NA	NA	NA	NA	NA	NA
VF_1682.Contig3_All	148 1053 PREDICTED: pre-mRNA-splicing factor ISY1 homolog [Cicer arietinum]		40	43631	2.3	8.34	1.28749	0.362221	1.1382	0.19536	1.06517	0.215568	1.15575	0.239174
VF_6950.Contig2_All	199 1626 minus strand PREDICTED: apyrase 2-like [Cicer arietinum]		30	59061	2.3	6.05	NA	NA	NA	NA	NA	NA	NA	NA
Uni_18932_All	104 1651 minus strand unknown [Medicago truncatula]		298	63574	14.3	6.03	1.2028	0.00837968	1.25049	0.0054374	1.17861	0.0346533	1.23918	0.00133934
VF_2808.Contig1_All	248 1960 PREDICTED: zinc finger pr>OTein 598-like [Cicer arietinum]		23	73039	2.3	7.69	NA	NA	NA	NA	NA	NA	NA	NA
VF_3129.Contig3_All	144 1277 minus strand RecName: Full=Aspartate carbamoyltransferase 1, chloroplastic; AltName: Full=Aspartate transcarbamylase 1; Short=ATCase 1; Flags: Precursor gi|495659|gb|AAA62443.1| aspartate carbamoyltransferase [Pisum sativum]		56	47987	2.9	6.97	0.938221	0.236622	0.913728	0.341952	1.04072	0.432834	0.959776	0.470697
Uni_18835_All	139 966 minus strand PREDICTED: prohibitin-3, mitochondrial-like [Cicer arietinum]		106	32856	14.1	7.93	1.20261	0.0121265	1.12805	0.213355	1.18044	0.0177658	1.19686	0.0393324
VF_8513.Contig2_All	95 2374 minus strand Pr>OTein transport pr>OTein SEC23 [Medicago truncatula] gi|355520876|gb|AET01330.1| Pr>OTein transport pr>OTein SEC23 [Medicago truncatula]		89	92319	7	5.7	1.15275	0.305814	1.3169	0.202302	1.12097	0.229718	1.13473	0.143228
VF_5071.Contig1_All	717 2903 PREDICTED: ADP-ribosylation factor GTPase-activating pr>OTein AGD4-like isoform X1 [Cicer arietinum] gi|502144813|ref|XP_004505759.1| PREDICTED: ADP-ribosylation factor GTPase-activating pr>OTein AGD4-like isoform X2 [Cicer arietinum]		23	94060	1.2	6.23	NA	NA	NA	NA	NA	NA	NA	NA
VF_510.Contig8_All	242 1321 minus strand PREDICTED: activator of 90 kDa heat shock pr>OTein ATPase homolog [Cicer arietinum]		226	48997	31.4	5.93	NA	NA	NA	NA	NA	NA	NA	NA
Uni_24976_All	133 813 hyp>OThetical pr>OTein MTR_3g086040 [Medicago truncatula] gi|355490891|gb|AES72094.1| hyp>OThetical pr>OTein MTR_3g086040 [Medicago truncatula] gi|388521481|gb|AFK48802.1| unknown [Medicago truncatula]		222	32051	39.6	9.49	0.928919	0.0669431	0.918608	0.00866843	0.986433	0.0801051	0.941482	0.00649854
VF_6748.Contig1_All	160 1683 RecName: Full=Aldehyde dehydrogenase family 7 member A1; AltName: Full=Antiquitin-1; AltName: Full=Turgor-responsive pr>OTein 26G		383	59689	25.6	5.27	1.25949	8.64015e-05	1.13758	0.00510822	1.21203	0.000340866	1.18037	0.000419288
Uni_9640_All	106 1227 RanBP1 domain-containing pr>OTein [Medicago truncatula] gi|355512494|gb|AES94117.1| RanBP1 domain-containing pr>OTein [Medicago truncatula]		32	48884	5.6	6.73	0.933916	0.664133	0.877736	0.50465	0.933532	0.347945	0.913786	0.533651
VF_7080.Contig2_All	114 1556 Poly(rC)-binding pr>OTein [Medicago truncatula] gi|355484123|gb|AES65326.1| Poly(rC)-binding pr>OTein [Medicago truncatula]		76	56311	9.1	5.32	1.05062	0.0719001	1.12219	0.0808786	1.11527	0.0877788	1.13584	0.0339248
Uni_12274_All	70 1827 minus strand PREDICTED: uncharacterized pr>OTein LOC101493906 [Cicer arietinum]		106	79250	10.2	5.71	0.85319	0.833592	0.851103	0.736093	0.792974	0.930205	0.850617	0.801362
Uni_18103_All	129 965 PIP2-1 [Pisum sativum]		614	32450	23.3	7.66	NA	NA	NA	NA	NA	NA	NA	NA
VF_3009.Contig3_All	254 916 Vesicle transport v-SNARE [Medicago truncatula] gi|355493562|gb|AES74765.1| Vesicle transport v-SNARE [Medicago truncatula]		52	30234	8.6	9.45	NA	NA	NA	NA	NA	NA	NA	NA
VF_957.Contig9_All	2 991 Eukary>OTic initiation factor 4A [Medicago truncatula] gi|355486610|gb|AES67813.1| Eukary>OTic initiation factor 4A [Medicago truncatula]		1016	41464	45.2	7.16	1.0404	0.220603	0.988046	0.53192	1.02177	0.754388	1.04134	0.275999
Uni_3306_All	169 3498 minus strand PREDICTED: ubiquitin carboxyl-terminal hydrolase 13-like isoform X2 [Cicer arietinum]		177	151692	9.6	5.61	NA	NA	NA	NA	NA	NA	NA	NA
VF_8416.Contig1_All	189 1010 minus strand hyp>OThetical pr>OTein MTR_5g007050 [Medicago truncatula] gi|355512125|gb|AES93748.1| hyp>OThetical pr>OTein MTR_5g007050 [Medicago truncatula]		188	36562	19.7	5.09	1.03984	0.906844	1.09654	0.16281	1.07379	0.0193956	1.0669	0.0429643
VF_3148.Contig2_All	3 1325 minus strand Aspartic pr>OTeinase [Medicago truncatula] gi|355501158|gb|AES82361.1| Aspartic pr>OTeinase [Medicago truncatula]		43	55526	2.9	5.23	1.25125	0.160907	1.0058	0.549299	1.11889	0.472101	1.11654	0.290701
Uni_13253_All	34 780 Ferritin-3 [Medicago truncatula] gi|355505618|gb|AES86760.1| Ferritin-3 [Medicago truncatula]		130	32462	9.6	5.61	1.04319	0.945404	1.09313	0.623572	1.17491	0.593289	1.14785	0.721844
Uni_27404_All	252 2453 Bifunctional aminoacyl-tRNA synthetase [Medicago truncatula] gi|355480321|gb|AES61524.1| Bifunctional aminoacyl-tRNA synthetase [Medicago truncatula]		320	97358	22.6	7.62	1.24339	1.66232e-07	1.2783	1.78687e-09	1.254	2.99043e-08	1.23795	4.55903e-11
VF_8427.Contig1_All	52 456 ribosomal pr>OTein L27 homolog [Pisum sativum]		107	22348	25.2	10.29	1.07068	0.150442	1.15148	0.00672831	1.06933	0.508658	1.10409	0.0797287
Uni_24906_All	117 809 minus strand Cell division topological specificity factor [Medicago truncatula] gi|355515287|gb|AES96910.1| Cell division topological specificity factor [Medicago truncatula]		41	29370	4.3	6.92	NA	NA	NA	NA	NA	NA	NA	NA
VF_1157.Contig1_All	81 1226 PREDICTED: uncharacterized pr>OTein LOC101488662 [Cicer arietinum]		136	46995	12.3	6.54	0.741071	2.77814e-05	0.712737	0.00144821	0.739353	0.000349522	0.735523	0.000362789
Uni_799_All	119 1111 Amine oxidase [Medicago truncatula]		27	42233	6	5.05	NA	NA	NA	NA	NA	NA	NA	NA
Uni_993_All	199 1215 PREDICTED: aldose 1-epimerase-like [Cicer arietinum]		54	42442	9.7	5.95	0.999956	0.894596	1.08596	0.273107	1.07758	0.0971888	1.05603	0.337842
Uni_16219_All	56 514 minus strand MLP-like pr>OTein [Medicago truncatula] gi|355514632|gb|AES96255.1| MLP-like pr>OTein [Medicago truncatula]		455	20973	65.4	5.09	1.30415	3.70355e-08	1.35865	8.90454e-13	1.32048	2.66215e-10	1.32928	2.91134e-11
VF_8753.Contig2_All	205 648 minus strand cytochrome c oxidase subunit Vb [Pisum sativum] gi|113734317|dbj|BAF30484.1| cytochrome c oxidase subunit Vb [Pisum sativum]		101	18363	21.6	5.58	1.08393	0.939214	1.12826	0.505316	1.16393	0.0117959	1.10586	0.427406
VF_4918.Contig3_All	46 660 minus strand BURP domain-containing pr>OTein [Medicago truncatula] gi|355477607|gb|AES58810.1| BURP domain-containing pr>OTein [Medicago truncatula]		39	27507	3.9	7.05	NA	NA	NA	NA	NA	NA	NA	NA
Uni_27983_All	185 1162 unknown [Medicago truncatula]		266	40841	25.5	9.25	0.930103	0.0283686	0.946565	0.0189116	0.933271	0.0794225	0.931335	0.0239855
Uni_7594_All	158 853 PREDICTED: pr>OTeasome subunit beta type-4-like [Cicer arietinum]		301	29793	24.1	7.78	1.20304	0.0060257	1.06089	0.154057	1.11779	0.0237561	1.10846	0.00706567
VF_5274.Contig2_All	100 813 unknown [Medicago truncatula]		79	30460	16.8	5.39	1.00703	0.769796	1.07688	0.000965	0.929605	0.707022	1.0607	0.48674
Uni_22119_All	170 1039 PREDICTED: rhodanese-like domain-containing pr>OTein 11, chloroplastic-like isoform X1 [Cicer arietinum]		50	36458	7.9	6.85	1.16932	0.4371	1.1162	0.974048	0.96375	0.559087	1.07158	0.963936
Uni_16251_All	329 730 minus strand PREDICTED: uncharacterized pr>OTein LOC101510131 [Cicer arietinum]		77	16823	17.9	9.62	0.933383	0.156027	0.964071	0.0627015	0.946772	0.0600597	0.943662	0.0206362
Uni_13082_All	145 933 minus strand 30 kDa ribonucleopr>OTein [Medicago truncatula] gi|355479529|gb|AES60732.1| 30 kDa ribonucleopr>OTein [Medicago truncatula]		378	31128	36.9	6.21	1.0691	0.494322	1.06673	0.391128	0.816207	0.0181772	1.05017	0.322758
VF_3256.Contig3_All	275 2326 PREDICTED: uncharacterized pr>OTein ycf45-like [Cicer arietinum]		31	83830	3.4	6.66	NA	NA	NA	NA	NA	NA	NA	NA
Uni_7427_All	120 476 unknown [Medicago truncatula]		30	16002	6.7	9.7	0.95124	0.494004	1.09859	0.423957	1.15397	0.509378	1.06196	0.630869
VF_1698.Contig2_All	115 1758 minus strand unknown [Medicago truncatula]		91	72498	7.7	6.53	1.03407	0.692557	1.03588	0.160296	1.06626	0.159289	1.02953	0.957334
Uni_25099_All	3 521 unknown [Medicago truncatula] gi|388521229|gb|AFK48676.1| unknown [Medicago truncatula]		68	22686	19.1	9.35	0.910134	0.137159	0.924581	0.124378	0.866305	0.769472	0.884942	0.289984
VF_6500.Contig1_All	168 1280 unknown [Medicago truncatula] gi|388517915|gb|AFK47019.1| unknown [Medicago truncatula]		816	46016	22.6	9.71	1.05126	0.914646	0.965854	0.252492	1.03304	0.945535	1.03386	0.978412
Uni_16298_All	65 820 Dehydrogenase/reductase SDR family member [Medicago truncatula] gi|355511551|gb|AES92693.1| Dehydrogenase/reductase SDR family member [Medicago truncatula]		94	31289	13.9	9.41	1.04713	0.680805	1.03321	0.233964	1.04824	0.470401	1.04101	0.33221
VF_1221.Contig2_All	276 2246 PREDICTED: transmembrane 9 superfamily member 4-like [Cicer arietinum]		122	82089	5.9	6.8	1.05955	0.939225	0.835407	0.0511499	1.05809	0.489621	1.01144	0.374482
VF_4818.Contig1_All	158 1753 minus strand PREDICTED: pheophorbide a oxygenase, chloroplastic-like [Cicer arietinum]		191	68072	9.4	7.57	1.04708	0.481884	1.06067	0.14777	0.969595	0.66991	1.05505	0.0569316
VF_8667.Contig1_All	266 832 unknown [Medicago truncatula] gi|388515293|gb|AFK45708.1| unknown [Medicago truncatula]		218	22864	13.2	5.09	0.761434	0.000100601	0.817121	0.00048163	0.733723	6.24985e-05	0.776746	2.7889e-05
Uni_3000_All	149 1579 minus strand UDP-glucuronosyltransferase 1-6 [Medicago truncatula] gi|355518684|gb|AET00308.1| UDP-glucuronosyltransferase 1-6 [Medicago truncatula]		94	59670	6.9	5.5	NA	NA	NA	NA	NA	NA	NA	NA
Uni_27548_All	186 944 minus strand unknown [Medicago truncatula]		671	30319	41.5	6.92	1.07973	0.000886144	1.21727	0.000155944	1.00404	0.307355	1.11044	1.0809e-05
Uni_21602_All	112 2178 minus strand PREDICTED: uncharacterized pr>OTein LOC101515774 [Cicer arietinum]		32	89824	2.2	5.85	1.1078	0.265333	NA	NA	0.984039	0.849448	NA	NA
VF_4824.Contig2_All	174 1406 minus strand Basic leucine zipper and W2 domain-containing pr>OTein [Medicago truncatula] gi|355499197|gb|AES80400.1| Basic leucine zipper and W2 domain-containing pr>OTein [Medicago truncatula]		164	55713	11.4	5.56	1.31598	0.0469276	1.29702	0.00576194	1.11226	0.0515893	1.28072	0.00789659
Uni_3709_All	167 2752 PREDICTED: uncharacterized pr>OTein LOC101501999 [Cicer arietinum]		29	111854	2.1	6.47	NA	NA	NA	NA	NA	NA	NA	NA
Uni_18506_All	290 634 minus strand Lactoylglutathione lyase [Medicago truncatula] gi|357500753|ref|XP_003620665.1| Lactoylglutathione lyase [Medicago truncatula] gi|355495588|gb|AES76791.1| Lactoylglutathione lyase [Medicago truncatula] gi|355495680|gb|AES76883.1| L		32	15540	12.2	5.5	NA	NA	NA	NA	NA	NA	NA	NA
Uni_10408_All	124 963 minus strand PREDICTED: TATA-binding pr>OTein-associated factor 2N-like isoform X1 [Cicer arietinum]		115	33007	17.5	9.19	1.48625	0.0263453	1.46921	0.0332401	1.4323	0.0626032	1.40942	0.0317863
VF_1397.Contig1_All	20 643 unknown [Medicago truncatula]		140	25929	22.1	4.94	0.532939	0.0497033	0.613514	0.0483824	0.529534	0.0425598	0.554615	0.046544
VF_4940.Contig2_All	157 2241 PREDICTED: ABC transporter D family member 2, chloroplastic-like [Cicer arietinum]		75	87257	6.8	5.17	1.05926	0.340634	1.05031	0.708836	1.05343	0.404818	1.03163	0.0977161
Uni_9358_All	259 1950 PREDICTED: zinc finger pr>OTein MAGPIE-like [Cicer arietinum]		37	65740	2.3	9.26	NA	NA	NA	NA	NA	NA	NA	NA
VF_4934.Contig1_All	1 861 PREDICTED: gamma carbonic anhydrase-like 2, mitochondrial-like [Cicer arietinum]		91	34637	8.4	8.11	1.18131	0.252682	0.901099	0.806394	1.14428	0.204433	1.12216	0.112326
VF_6620.Contig1_All	1796 1918 minus strand PREDICTED: C-terminal binding pr>OTein AN-like isoform X2 [Cicer arietinum]		24	5047	12.2	4.28	NA	NA	NA	NA	NA	NA	NA	NA
Uni_27571_All	242 1225 minus strand hyp>OThetical pr>OTein PHAVU_007G236700g [Phaseolus vulgaris] gi|561018601|gb|ESW17405.1| hyp>OThetical pr>OTein PHAVU_007G236700g [Phaseolus vulgaris]		257	42152	25.6	7.62	1.10738	0.00139492	1.04502	0.716881	1.1137	0.0484084	1.07842	0.0164823
Uni_3412_All	130 858 PREDICTED: ferritin-2, chloroplastic-like isoform X2 [Cicer arietinum]		332	31644	23	6.01	1.30991	0.0118198	1.25905	0.0305827	1.19923	0.0177313	1.29965	0.0228074
Uni_27904_All	90 815 minus strand PsbP domain-containing pr>OTein [Medicago truncatula] gi|355492922|gb|AES74125.1| PsbP domain-containing pr>OTein [Medicago truncatula]		271	30896	22.7	6.53	0.750221	0.000462373	0.745342	0.0104316	0.827149	0.0128861	0.76905	0.00125766
Uni_16413_All	208 1245 PREDICTED: rae1-like pr>OTein At1g80670-like [Cicer arietinum]		66	43996	8.7	8.6	0.995844	0.919254	1.27061	0.383786	1.08188	0.863708	1.10334	0.769002
VF_1619.Contig5_All	50 1786 minus strand GT-2 factor [Medicago truncatula] gi|355481160|gb|AES62363.1| GT-2 factor [Medicago truncatula]		37	78458	1.7	6.69	NA	NA	NA	NA	NA	NA	NA	NA
VF_10159.Contig5_All	230 2221 minus strand Peroxisomal acyl-CoA oxidase 1A [Medicago truncatula] gi|355512674|gb|AES94297.1| Peroxisomal acyl-CoA oxidase 1A [Medicago truncatula]		343	82676	24.2	7.25	1.04545	0.585923	1.01231	0.332799	1.0532	0.467136	1.06298	0.3898
VF_8957.Contig2_All	86 2137 minus strand Ribosome maturation factor rimM [Medicago truncatula] gi|355523914|gb|AET04368.1| Ribosome maturation factor rimM [Medicago truncatula]		122	91024	12.6	6.24	1.24918	0.292349	1.17797	0.196947	1.16037	0.178446	1.217	0.182006
Uni_21431_All	118 1365 PREDICTED: probable ethanolamine kinase-like [Glycine max]		57	55260	5.3	5.99	1.06816	0.427612	1.03443	0.675489	1.1469	0.347427	1.08226	0.436421
VF_1124.Contig1_All	9 632 hyp>OThetical pr>OTein MTR_3g031360 [Medicago truncatula] gi|355488349|gb|AES69552.1| hyp>OThetical pr>OTein MTR_3g031360 [Medicago truncatula]		33	25222	4.3	5.39	NA	NA	NA	NA	NA	NA	NA	NA
VF_2098.Contig5_All	166 2013 minus strand PREDICTED: dynamin-related pr>OTein 1C-like isoform X1 [Cicer arietinum] gi|502138273|ref|XP_004503346.1| PREDICTED: dynamin-related pr>OTein 1C-like isoform X2 [Cicer arietinum]		110	79261	11.2	8.07	0.998493	0.72351	1.04283	0.695003	1.05713	0.660158	1.05708	0.879025
VF_1794.Contig4_All	123 1514 poly(A) polymerase [Pisum sativum]		510	58089	31	5.09	1.04888	0.179811	1.06974	0.214384	1.06383	0.0208054	1.07178	0.0635539
VF_6717.Contig3_All	130 2607 minus strand PREDICTED: conserved oligomeric Golgi complex subunit 5-like [Cicer arietinum]		56	99365	4.7	8.03	1.08812	0.219731	1.14132	0.688109	1.15535	0.0199822	1.12802	0.27136
VF_4904.Contig2_All	29 2812 Alpha-D-xylosidase [Medicago truncatula] gi|355516040|gb|AES97663.1| Alpha-D-xylosidase [Medicago truncatula]		95	114847	4.3	6.08	0.867826	0.042933	0.858415	0.0342904	0.944123	0.199691	0.887137	0.0507979
VF_3662.Contig4_All	43 1500 PREDICTED: pr>OTein ASPARTIC PR>OTEASE IN GUARD CELL 2-like [Cicer arietinum]		196	59693	6.8	8.27	NA	NA	NA	NA	NA	NA	NA	NA
VF_8531.Contig2_All	3114 9551 PREDICTED: LOW QUALITY PR>OTEIN: auxin transport pr>OTein BIG-like [Cicer arietinum]		44	270672	0.5	6.09	NA	NA	NA	NA	NA	NA	NA	NA
VF_4621.Contig1_All	65 724 hyp>OThetical pr>OTein MTR_4g023550 [Medicago truncatula] gi|355506126|gb|AES87268.1| hyp>OThetical pr>OTein MTR_4g023550 [Medicago truncatula]		65	29079	10	8.36	1.06263	0.658281	1.01762	0.986367	0.916801	0.0787714	0.994066	0.929794
Uni_18488_All	79 1149 Dual specificity pr>OTein phosphatase [Medicago truncatula]		30	45219	2.8	5.77	NA	NA	NA	NA	NA	NA	NA	NA
Uni_1051_All	135 416 minus strand PREDICTED: uncharacterized pr>OTein LOC101488529 [Cicer arietinum]		121	12831	31.9	9.7	0.5655	9.22518e-06	0.546384	0.00018892	0.548062	7.33151e-05	0.553503	4.71326e-05
Uni_27636_All	92 1168 unknown [Medicago truncatula]		93	44827	3.9	5.43	1.3723	0.255698	1.50886	0.00584195	1.41984	0.225106	1.43381	0.142613
VF_953.Contig10_All	191 3058 minus strand PREDICTED: serine/threonine-pr>OTein kinase EDR1-like [Cicer arietinum]		30	117214	1.4	5.66	NA	NA	NA	NA	NA	NA	NA	NA
VF_4970.Contig1_All	58 2127 minus strand CRS2-associated factor [Medicago truncatula] gi|355524767|gb|AET05221.1| CRS2-associated factor [Medicago truncatula]		33	91674	2.9	9.31	1.26487	0.163854	1.23508	0.0518468	1.18435	0.29046	1.22665	0.000798781
Uni_16145_All	400 2304 PREDICTED: uncharacterized pr>OTein LOC101494835 [Cicer arietinum]		92	76969	2.4	5.07	NA	NA	NA	NA	NA	NA	NA	NA
VF_8630.Contig1_All	177 1493 minus strand Purple acid phosphatase [Medicago truncatula] gi|355500809|gb|AES82012.1| Purple acid phosphatase [Medicago truncatula]		48	56865	2.5	5.76	NA	NA	NA	NA	NA	NA	NA	NA
Uni_3815_All	100 663 PREDICTED: lipoxygenase homology domain-containing pr>OTein 1-like [Cicer arietinum]		33	22799	4.8	5.24	NA	NA	NA	NA	NA	NA	NA	NA
Uni_10514_All	105 644 coatomer zeta1 subunit [Medicago truncatula]		68	22553	6.7	4.49	0.983842	0.717969	NA	NA	1.04928	0.291035	NA	NA
Uni_511_All	73 1479 minus strand Histone acetyltransferase type B catalytic subunit [Medicago truncatula] gi|355517811|gb|AES99434.1| Histone acetyltransferase type B catalytic subunit [Medicago truncatula]		150	61066	15.6	5.21	1.20301	0.761076	1.018	0.893555	1.05032	0.449909	1.11084	0.752994
VF_3576.Contig3_All	104 985 PREDICTED: zinc finger CCCH domain-containing pr>OTein 44-like [Cicer arietinum]		42	37013	12.9	9.56	1.38534	0.0198164	1.45396	0.0860089	1.29532	0.0709693	1.34664	0.0522909
VF_8976.Contig1_All	101 1147 PREDICTED: 37 kDa inner envelope membrane pr>OTein, chloroplastic-like [Cicer arietinum]		150	45538	13.5	9.16	1.01011	0.82933	1.01773	0.587204	1.00305	0.471358	1.00537	0.47148
VF_6304.Contig1_All	28 1017 PREDICTED: probable carboxylesterase 12-like [Cicer arietinum]		68	41944	13.9	5.91	0.857216	0.249407	0.823489	0.0134694	0.903155	0.0420674	0.866321	0.0682221
Uni_18909_All	149 964 unknown [L>OTus japonicus]		141	34378	15.8	9.57	1.04013	0.632559	0.952676	0.21152	0.98667	0.558023	0.994499	0.852945
Uni_27557_All	43 804 minus strand PREDICTED: peptidyl-prolyl cis-trans isomerase FKBP20-2, chloroplastic-like [Cicer arietinum]		102	32831	17.3	8.89	0.932969	0.0061051	1.01385	0.45669	1.01009	0.700034	0.980969	0.557002
VF_8964.Contig2_All	361 1518 minus strand unknown [Medicago truncatula]		242	49512	21	6.23	0.975272	0.307245	0.964593	0.967962	0.934249	0.142355	0.958743	0.357497
Uni_16307_All	149 487 minus strand unknown [Medicago truncatula]		130	14755	41.6	5.04	0.983825	0.876898	1.02756	0.888334	1.00659	0.965555	1.00251	0.988019
Uni_4364_All	209 1195 minus strand RecName: Full=Oxygen-evolving enhancer pr>OTein 1, chloroplastic; Short=OEE1; AltName: Full=33 kDa subunit of oxygen evolving system of ph>OTosystem II; AltName: Full=33 kDa thylakoid membrane pr>OTein; AltName: Full=OEC 33 kDa su		2084	42246	55.9	5.76	0.771945	3.26745e-27	0.798878	1.0505e-27	0.792135	5.22212e-29	0.77796	1.47276e-39
VF_133.Contig3_All	2 2452 PREDICTED: tripeptidyl-peptidase 2-like [Cicer arietinum]		245	108878	10.6	5.52	0.663208	0.00901421	0.707497	0.00992045	0.682827	0.0037835	0.651918	0.000327569
Uni_16325_All	103 771 minus strand hyp>OThetical pr>OTein MTR_2g103840 [Medicago truncatula] gi|355486952|gb|AES68155.1| hyp>OThetical pr>OTein MTR_2g103840 [Medicago truncatula] gi|388518461|gb|AFK47292.1| unknown [Medicago truncatula]		56	28074	5.8	4.75	0.959165	0.787899	0.930957	0.377255	1.10989	0.00605186	0.993952	0.921974
Uni_13156_All	1 213 minus strand Vesicle-associated membrane pr>OTein [Medicago truncatula] gi|355483499|gb|AES64702.1| Vesicle-associated membrane pr>OTein [Medicago truncatula]		39	9752	16.9	9.69	1.25094	0.26568	0.97297	0.632466	0.897625	0.216201	1.0255	0.508443
VF_4821.Contig1_All	88 951 Lactoylglutathione lyase [Medicago truncatula] gi|355511502|gb|AES92644.1| Lactoylglutathione lyase [Medicago truncatula]		926	36518	55.6	5.62	0.963974	0.0432779	1.01393	0.246954	0.972297	0.108184	0.974249	0.0420532
Uni_27816_All	222 1727 PREDICTED: inosine-5&apos;-monophosphate dehydrogenase-like [Cicer arietinum]		304	60291	15.1	5.49	1.1709	0.000991008	1.23648	0.000341156	1.23915	0.00135377	1.17439	0.00023522
Uni_200_All	74 544 minus strand MLP-like pr>OTein [Medicago truncatula] gi|355522224|gb|AET02678.1| MLP-like pr>OTein [Medicago truncatula]		109	23057	36.3	5.78	1.40969	0.00159189	1.33959	0.00756944	1.33973	0.0177746	1.34633	0.00439882
VF_6828.Contig1_All	71 949 PREDICTED: U3 small nucleolar ribonucleopr>OTein pr>OTein IMP4-like [Cicer arietinum]		53	39134	8.9	9.15	1.12157	0.22285	1.23239	0.0420965	1.23613	0.121859	1.19593	0.114723
Uni_10334_All	164 1909 Micr>OTubule-associated pr>OTein MAP65-1a [Medicago truncatula] gi|355518978|gb|AET00602.1| Micr>OTubule-associated pr>OTein MAP65-1a [Medicago truncatula]		52	75984	2.4	5.03	0.65826	0.17901	0.685591	0.31645	0.703103	0.099314	0.681672	0.204185
Uni_21825_All	98 1078 minus strand hyp>OThetical pr>OTein MTR_1g086990 [Medicago truncatula] gi|355480445|gb|AES61648.1| hyp>OThetical pr>OTein MTR_1g086990 [Medicago truncatula]		71	40235	7.3	6.51	1.11831	0.456577	1.00875	0.55865	1.00614	0.903977	0.988368	0.898201
VF_5251.Contig3_All	187 3390 minus strand PREDICTED: 5&apos;-3&apos; exoribonuclease 3-like isoform X1 [Cicer arietinum]		39	134537	3.1	6.29	1.12914	0.240392	1.30724	0.038786	1.11608	0.269052	1.17154	0.121768
VF_3272.Contig1_All	36 743 unknown [Medicago truncatula]		26	29630	2.5	10.32	NA	NA	NA	NA	NA	NA	NA	NA
VF_4869.Contig1_All	106 558 PREDICTED: 40S ribosomal pr>OTein S13-like [Cicer arietinum] gi|502175945|ref|XP_004515770.1| PREDICTED: 40S ribosomal pr>OTein S13-like [Cicer arietinum]		200	21801	49	10.45	1.08887	0.568045	1.29322	0.304775	1.08155	0.590317	1.1494	0.485511
VF_1304.Contig3_All	197 2155 minus strand DnaJ homolog subfamily C member [Medicago truncatula] gi|355500975|gb|AES82178.1| DnaJ homolog subfamily C member [Medicago truncatula]		135	93966	8.6	9.08	0.94543	0.647234	0.943122	0.69649	0.993478	0.681949	0.959576	0.673156
VF_1466.Contig1_All	2 352 minus strand putative elongation factor 1A [Cupressus sempervirens]		156	16351	24.8	10.29	1.12513	0.00775412	1.07811	0.132294	1.1465	0.0180817	1.11379	0.0257344
Uni_10149_All	235 972 PREDICTED: pr>OTeasome subunit alpha type-6-like isoform X1 [Cicer arietinum] gi|502087267|ref|XP_004488481.1| PREDICTED: pr>OTeasome subunit alpha type-6-like isoform X2 [Cicer arietinum] gi|502087270|ref|XP_004488482.1| PREDICTED: pr>OTeasome		390	31774	39.4	5.84	0.982335	0.658703	1.00389	0.465297	1.10049	0.0566014	1.07491	0.426213
Uni_4470_All	76 402 PREDICTED: uncharacterized pr>OTein LOC101495963 [Cicer arietinum]		68	13651	12.8	6.17	0.816269	0.108602	0.877127	0.584278	0.789009	0.0969511	0.820607	0.193039
VF_6777.Contig1_All	101 433 minus strand unknown [Medicago truncatula]		29	14728	10.8	4.6	NA	NA	NA	NA	NA	NA	NA	NA
Uni_13318_All	46 1317 minus strand Aspartate amin>OTransferase [Medicago truncatula] gi|355508660|gb|AES89802.1| Aspartate amin>OTransferase [Medicago truncatula]		112	52312	7.3	8.42	1.02616	0.400224	1.15298	0.278235	1.001	0.455606	1.08595	0.270353
Uni_164_All	277 1104 minus strand PREDICTED: KH domain-containing pr>OTein At2g38610-like [Cicer arietinum]		25	33827	3.3	9.1	NA	NA	NA	NA	NA	NA	NA	NA
VF_8103.Contig1_All	420 1505 Solute carrier family 12 member [Medicago truncatula] gi|146198492|tpe|CAJ38499.1| TPA: cation chloride c>OTransporter [Medicago truncatula f. tricycla] gi|355484553|gb|AES65756.1| Solute carrier family 12 member [Medicago truncatula]		35	47349	1.9	6.06	NA	NA	NA	NA	NA	NA	NA	NA
Uni_15925_All	32 1021 PREDICTED: probable 3-hydroxyisobutyrate dehydrogenase-like 1, mitochondrial-like [Cicer arietinum]		46	38754	5.5	8.58	0.942046	0.212443	0.936196	0.0934487	1.03679	0.439647	0.97022	0.0035709
Uni_18896_All	51 2192 PREDICTED: glycine--tRNA ligase 1, mitochondrial-like [Cicer arietinum]		682	93263	29.8	6.37	1.16079	1.55151e-07	1.2135	1.30399e-06	1.17306	8.45194e-05	1.20943	4.11088e-08
VF_3174.Contig1_All	2 439 PREDICTED: 3-hydroxyisobutyryl-CoA hydrolase-like pr>OTein 5-like isoform X1 [Cicer arietinum] gi|502128481|ref|XP_004499977.1| PREDICTED: 3-hydroxyisobutyryl-CoA hydrolase-like pr>OTein 5-like isoform X2 [Cicer arietinum]		59	19773	22.6	5.25	0.880668	0.480943	0.884203	0.124087	0.777461	0.297806	0.845991	0.318298
Uni_22189_All	394 774 hyp>OThetical pr>OTein PHAVU_002G235400g [Phaseolus vulgaris] gi|561032818|gb|ESW31397.1| hyp>OThetical pr>OTein PHAVU_002G235400g [Phaseolus vulgaris]		155	16308	22	5.76	1.16703	0.0260747	1.06094	0.118933	1.28554	0.0118794	1.14615	0.0111332
VF_95.Contig12_All	306 1985 PREDICTED: auxilin-related pr>OTein 2-like isoform X1 [Cicer arietinum]		28	70433	1.6	8.66	NA	NA	NA	NA	NA	NA	NA	NA
VF_271.Contig3_All	109 1641 PREDICTED: pr>OTein BONZAI 1-like [Cicer arietinum]		24	63329	5.1	5.21	NA	NA	NA	NA	NA	NA	NA	NA
VF_3371.Contig4_All	126 2870 minus strand PREDICTED: bifunctional aspartokinase/homoserine dehydrogenase 2, chloroplastic-like [Cicer arietinum]		622	112661	31.5	6.6	1.02535	0.613412	0.953646	0.11378	1.01026	0.602158	0.993168	0.301689
Uni_15846_All	61 1683 Sphingosine-1-phosphate lyase [Medicago truncatula] gi|355496757|gb|AES77960.1| Sphingosine-1-phosphate lyase [Medicago truncatula]		135	68987	4.8	8.24	1.17388	0.615182	NA	NA	1.06389	0.359818	NA	NA
VF_1934.Contig6_All	301 1134 minus strand Carbonic anhydrase [Medicago truncatula] gi|355514563|gb|AES96186.1| Carbonic anhydrase [Medicago truncatula]		123	36573	19.8	5.9	0.704486	0.0492688	0.647018	0.0261382	0.855056	0.0701609	0.701344	0.0275391
Uni_13341_All	235 1002 Peptidylprolyl isomerase, FKBP-type [Medicago truncatula]		85	31173	12.5	6.64	0.817494	0.000796759	0.795987	0.0123664	0.852912	0.0160964	0.828711	0.00366486
VF_3170.Contig1_All	333 1082 minus strand RecName: Full=L-ascorbate peroxidase, cytosolic; Short=AP; AltName: Full=PsAPx01 [Pisum sativum] gi|20648|emb|CAA43992.1| L-ascorbate peroxidase [Pisum sativum] gi|169043|gb|AAA33645.1| ascorbate peroxidase [Pisum sativum]		645	31719	68.4	5.52	1.1315	2.67677e-06	1.11972	0.000171838	1.1299	7.74418e-07	1.15307	1.45046e-07
Uni_19152_All	101 706 unknown [Medicago truncatula] gi|388507308|gb|AFK41720.1| unknown [Medicago truncatula]		31	26512	5.4	9.12	NA	NA	NA	NA	NA	NA	NA	NA
Uni_28036_All	144 1184 minus strand PREDICTED: uncharacterized methyltransferase At2g41040, chloroplastic-like [Cicer arietinum]		29	43853	3.7	9.2	NA	NA	NA	NA	NA	NA	NA	NA
VF_5067.Contig2_All	145 4476 PREDICTED: cleavage and polyadenylation specificity factor subunit 1-like [Cicer arietinum]		76	173588	1.6	5.96	1.00708	0.999523	1	0.71683	1.26169	0.964438	1.08441	0.881614
VF_8935.Contig2_All	78 1220 PREDICTED: probable pectate lyase 4-like [Cicer arietinum]		47	48151	4.5	8.39	0.801895	0.640048	NA	NA	0.885891	0.1445	NA	NA
VF_6431.Contig1_All	54 539 minus strand unknown [Medicago truncatula] gi|388521237|gb|AFK48680.1| unknown [Medicago truncatula]		153	23170	12.3	7.77	1.00405	0.913386	1.03571	0.465333	0.978907	0.467686	0.993	0.891089
VF_4527.Contig1_All	134 997 minus strand PREDICTED: prohibitin-1, mitochondrial-like [Cicer arietinum]		442	35677	47.6	9.44	1.13232	0.0636298	1.11076	0.189789	1.09554	0.206936	1.10589	0.0908532
Uni_27368_All	152 1435 RNA-binding pr>OTein [Medicago truncatula] gi|355486476|gb|AES67679.1| RNA-binding pr>OTein [Medicago truncatula]		28	50990	3.7	5.54	1.00133	0.977274	1.08006	0.000465712	0.982413	0.817888	1.01749	0.829179
Uni_9928_All	324 5279 minus strand PREDICTED: uncharacterized pr>OTein LOC101496756 [Cicer arietinum]		64	200518	3	5.76	1.19785	0.086866	1.05761	0.381882	1.09522	0.452874	1.14317	0.293679
VF_2731.Contig1_All	2317 2724 minus strand Pumilio-like pr>OTein [Medicago truncatula] gi|355517781|gb|AES99404.1| Pumilio-like pr>OTein [Medicago truncatula]		30	17320	8.8	5.04	NA	NA	NA	NA	NA	NA	NA	NA
Uni_7085_All	76 1563 RecName: Full=Beta-amylase; AltName: Full=1,4-alpha-D-glucan maltohydrolase gi|2995395|emb|CAA12395.1| beta amylase [Vigna unguiculata]		299	62914	19.6	4.91	0.720588	1.15279e-05	0.69433	2.68805e-05	0.690271	2.22634e-05	0.696092	9.67762e-06
VF_5342.Contig3_All	135 995 minus strand heme oxygenase 2 [Medicago sativa]		26	38137	4.9	6.73	NA	NA	NA	NA	NA	NA	NA	NA
VF_1642.Contig3_All	47 631 unknown [Medicago truncatula] gi|388502678|gb|AFK39405.1| unknown [Medicago truncatula]		149	24308	17.9	6.71	0.93024	0.0953136	0.889535	0.132527	0.955831	0.976612	0.922361	0.0323962
Uni_27821_All	110 1624 minus strand PREDICTED: geraniol 8-hydroxylase-like [Cicer arietinum]		64	64354	3	6.13	NA	NA	NA	NA	NA	NA	NA	NA
VF_5159.Contig1_All	200 1462 minus strand PREDICTED: succinyl-CoA ligase [ADP-forming] subunit beta, mitochondrial-like [Cicer arietinum]		765	54271	43.7	6.09	1.1065	7.74409e-05	1.07142	0.00739275	1.06264	0.00506664	1.06941	1.26178e-05
Uni_16233_All	216 656 PREDICTED: uncharacterized pr>OTein LOC101510792 [Cicer arietinum]		43	19234	6.1	6.98	NA	NA	NA	NA	NA	NA	NA	NA
VF_1748.Contig7_All	144 3071 minus strand PREDICTED: chaperone pr>OTein ClpB4, mitochondrial-like [Cicer arietinum]		302	124440	7.7	6.23	0.99011	0.979244	1.08241	0.867111	1.08286	0.859997	1.05227	0.891483
VF_6649.Contig2_All	306 1397 unknown [Medicago truncatula]		92	42742	13.5	6.08	1.00517	0.533466	1.0036	0.583375	1.06145	0.0869502	1.04261	0.220528
Uni_16039_All	104 1090 minus strand ATP-dependent Clp pr>OTease pr>OTeolytic subunit-related pr>OTein [Medicago truncatula] gi|355501219|gb|AES82422.1| ATP-dependent Clp pr>OTease pr>OTeolytic subunit-related pr>OTein [Medicago truncatula]		54	40923	10.3	9.11	1.00209	0.958763	1.0273	0.599599	1.01342	0.589487	1.01506	0.596433
VF_1144.Contig3_All	2 1099 Transketolase [Medicago truncatula] gi|355506196|gb|AES87338.1| Transketolase [Medicago truncatula]		789	45067	41.5	6.19	1.20731	0.0123355	1.20753	0.0141405	1.12714	0.127458	1.14309	0.0291145
Uni_24564_All	348 1616 PREDICTED: solanesyl diphosphate synthase 2, chloroplastic-like [Cicer arietinum]		126	54100	6.6	6.15	0.694767	0.00694932	0.673098	8.10728e-05	0.664988	0.000126062	0.684819	0.000182725
Uni_18450_All	198 1868 PREDICTED: nic>OTinate phosphoribosyltransferase-like [Cicer arietinum]		132	70202	10.2	6.03	0.96334	0.231504	1.05608	0.683534	0.9527	0.198191	0.985225	0.301688
Uni_4281_All	229 1584 minus strand putative ras-GTPase-activating pr>OTein SH3-domain binding pr>OTein [Trifolium pratense]		140	54692	14.6	5.82	1.2126	0.0039586	1.20808	0.0113789	1.10979	0.0541616	1.1744	0.00996792
VF_3682.Contig2_All	222 4508 minus strand Plei>OTropic drug resistance pr>OTein [Medicago truncatula] gi|355486866|gb|AES68069.1| Plei>OTropic drug resistance pr>OTein [Medicago truncatula]		181	177880	5.7	6.57	1.14409	0.391827	1.25756	0.0924332	1.25814	0.161008	1.21841	0.0533844
Uni_18594_All	606 1826 minus strand PREDICTED: caldesmon-like [Glycine max]		22	55322	1.7	4.65	NA	NA	NA	NA	NA	NA	NA	NA
VF_23.Contig1_All	31 2016 PREDICTED: DNA topoisomerase 1-like isoform X1 [Cicer arietinum]		81	98260	8.6	9.31	1.06094	0.0902417	0.96729	0.834724	0.943396	0.264545	1.00773	0.888979
VF_8467.Contig1_All	112 600 minus strand putative ABA-induced guard cell pr>OTein [Vicia faba]		270	21868	44.2	6.85	0.800178	0.000143803	0.800803	0.00408258	0.801653	0.000735299	0.817165	5.62017e-05
VF_6813.Contig1_All	67 738 PREDICTED: HD domain-containing pr>OTein 2-like [Glycine max]		32	29091	6.3	5.62	NA	NA	NA	NA	NA	NA	NA	NA
VF_6824.Contig1_All	90 650 PREDICTED: ribonuclease UK114-like [Cicer arietinum]		165	22900	18.7	8.76	0.950282	0.506518	0.999514	0.89513	1.03461	0.371772	0.994016	0.728136
Uni_6822_All	220 894 GTP-binding pr>OTein [Pisum sativum] gi|738935|prf||2001457C GTP-binding pr>OTein		99	28398	16.9	5.7	0.834469	0.219635	0.849537	0.207784	0.740451	0.163309	0.805568	0.189698
Uni_15898_All	191 1198 minus strand PREDICTED: inositol-tetrakisphosphate 1-kinase 1-like [Cicer arietinum]		43	44725	9.2	6.13	1.09426	0.821036	NA	NA	1.03582	0.854966	NA	NA
VF_1695.Contig1_All	94 1323 minus strand PREDICTED: eukary>OTic translation initiation factor 3 subunit M-like [Cicer arietinum]		205	53381	14.6	4.9	1.09611	0.0160768	0.977733	0.326894	1.13742	0.0011345	1.10342	0.00861789
Uni_10431_All	229 732 RecName: Full=Plastocyanin, chloroplastic; Flags: Precursor gi|226940|prf||1611464A plastocyanin		978	19566	36.3	5.04	0.657414	3.84296e-15	0.741758	3.86497e-09	0.637271	5.3337e-10	0.663589	2.19772e-13
Uni_7380_All	164 820 minus strand PREDICTED: 50S ribosomal pr>OTein L19, chloroplastic-like [Cicer arietinum]		44	27747	11	10.05	0.738377	0.025591	0.787435	0.0174233	0.7	0.0229151	0.759297	0.0148916
Uni_1339_All	134 997 minus strand Heterogeneous nuclear ribonucleopr>OTein F [Medicago truncatula] gi|355523152|gb|AET03606.1| Heterogeneous nuclear ribonucleopr>OTein F [Medicago truncatula]		57	36629	10.8	8.79	1.06962	0.374695	0.925158	0.661926	1.04876	0.25222	0.997662	0.635093
VF_8503.Contig1_All	129 1106 PREDICTED: IST1 homolog isoform X2 [Cicer arietinum]		30	41749	4.6	7.67	NA	NA	NA	NA	NA	NA	NA	NA
Uni_24818_All	166 1839 minus strand PREDICTED: clathrin interactor EPSIN 1-like [Cicer arietinum]		34	68823	3.2	4.79	0.921236	0.3978	0.95099	0.417997	1.04531	0.790113	0.971334	0.676729
Uni_18918_All	3 434 minus strand unknown [Medicago truncatula]		30	19584	12.5	9.23	1.17872	0.169911	1.20255	0.0636849	1.12034	0.28362	1.16666	0.0996407
VF_9099.Contig1_All	234 1025 minus strand 3-hydroxybutyryl-CoA dehydratase-like [Cicer arietinum]		58	34839	11.7	8.64	0.867308	0.454769	0.895828	0.5333	0.900749	0.349944	0.945791	0.663346
Uni_16228_All	257 1372 minus strand MAP kinase PsMAPK2 [Pisum sativum]		36	48003	3	6.32	1.04326	0.831191	1.13682	0.301143	1.14414	0.066939	1.10472	0.0994452
VF_4860.Contig2_All	157 1383 minus strand PREDICTED: stomatin-like pr>OTein 2, mitochondrial-like [Cicer arietinum]		337	49827	25.9	8.92	1.23446	0.000270137	1.39161	5.66852e-05	1.29487	0.000117812	1.31347	2.75722e-05
Uni_502_All	285 1478 minus strand glucose-6-phosphate/phosphate-translocator precursor [Pisum sativum] gi|126506772|gb|ABO14803.1| plastid phosphate translocator [Vicia narbonensis]		110	48511	3.8	9.31	1.1131	0.259594	1.2296	0.119314	1.24516	0.0885733	1.19206	0.0423072
VF_5401.Contig6_All	167 2422 minus strand Dynamin-related pr>OTein 3A [Medicago truncatula] gi|355509459|gb|AES90601.1| Dynamin-related pr>OTein 3A [Medicago truncatula]		95	91964	8.8	6.25	NA	NA	NA	NA	NA	NA	NA	NA
Uni_12857_All	226 1344 PKHD-type hydroxylase, putative [Medicago truncatula] gi|355495371|gb|AES76574.1| PKHD-type hydroxylase, putative [Medicago truncatula]		23	48126	2.9	6.81	NA	NA	NA	NA	NA	NA	NA	NA
Uni_13564_All	121 939 minus strand unknown [L>OTus japonicus]		53	33891	9.2	5.47	1.0441	0.0900231	1.18667	0.552129	0.988945	0.80421	1.077	0.55683
Uni_27992_All	227 1156 unknown [Medicago truncatula]		1111	39058	57.4	6.36	0.962901	0.0151113	0.956767	0.00430118	0.95317	0.000895191	0.962168	0.000366401
VF_7775.Contig6_All	77 1447 minus strand PREDICTED: probable glycerol-3-phosphate dehydrogenase [NAD(+)] 2, cytosolic-like [Cicer arietinum]		33	57497	4.8	6.4	NA	NA	NA	NA	NA	NA	NA	NA
Uni_10361_All	182 628 RecName: Full=Ferredoxin-1, chloroplastic; AltName: Full=Ferredoxin I; Flags: Precursor [Pisum sativum] gi|169087|gb|AAA33665.1| ferredoxin I precursor [Pisum sativum]		163	18454	39.6	4.49	0.458709	0.010756	0.675422	0.0156619	0.579727	0.000246873	0.536148	0.0027645
Uni_18229_All	66 539 disease-resistance response pr>OTein 49 [Lens culinaris]		448	21332	55.7	4.86	NA	NA	NA	NA	NA	NA	NA	NA
VF_5020.Contig1_All	38 673 PREDICTED: peptidyl-prolyl cis-trans isomerase FKBP16-2, chloroplastic-like isoform X1 [Cicer arietinum]		428	25908	21.2	8.81	0.841819	2.95851e-06	0.814704	8.21996e-06	0.837707	0.000563838	0.829424	1.31409e-07
VF_7202.Contig8_All	199 870 minus strand GTP-binding pr>OTein [Pisum sativum] gi|738935|prf||2001457C GTP-binding pr>OTein		98	28567	17	5.98	NA	NA	NA	NA	NA	NA	NA	NA
VF_1774.Contig2_All	103 897 unknown [Medicago truncatula]		45	32623	6.8	5.59	NA	NA	NA	NA	NA	NA	NA	NA
VF_8114.Contig1_All	179 745 unknown [L>OTus japonicus] gi|388521363|gb|AFK48743.1| unknown [L>OTus japonicus]		39	26510	9.5	9.1	NA	NA	NA	NA	NA	NA	NA	NA
VF_3344.Contig2_All	158 1438 minus strand Phosphoserine amin>OTransferase [Medicago truncatula] gi|355523185|gb|AET03639.1| Phosphoserine amin>OTransferase [Medicago truncatula]		319	55892	30.2	8.59	1.16626	1.58254e-05	1.12145	0.00376843	1.13223	0.000250926	1.13702	4.63397e-05
VF_296.Contig4_All	36 1277 PREDICTED: DEAD-box ATP-dependent RNA helicase 58, chloroplastic-like [Cicer arietinum]		55	52870	5.3	9.08	1.06101	0.684428	NA	NA	1.02649	0.841406	NA	NA
Uni_19170_All	249 1343 minus strand Phosphate carrier pr>OTein [Medicago truncatula] gi|87240702|gb|ABD32560.1| Mitochondrial substrate carrier [Medicago truncatula] gi|355499493|gb|AES80696.1| Phosphate carrier pr>OTein [Medicago truncatula]		360	45599	26.3	9.37	1.13328	0.000346971	1.19554	0.000425361	1.19556	2.11181e-05	1.17255	3.75637e-05
VF_4974.Contig1_All	33 305 hyp>OThetical pr>OTein PRUPE_ppa013424mg [Prunus persica] gi|462398292|gb|EMJ03960.1| hyp>OThetical pr>OTein PRUPE_ppa013424mg [Prunus persica]		81	11574	26.4	8.34	1.02927	0.871747	1.2553	0.115053	1.17426	0.410581	1.14389	0.382112
VF_8332.Contig1_All	172 1551 minus strand PREDICTED: cysteine desulfurase 1, mitochondrial-like [Cicer arietinum]		108	57207	16.1	6.75	1.06204	0.086021	1.11134	0.0225734	1.10105	0.0322	1.10692	0.00211851
Uni_4040_All	218 790 PREDICTED: molybdopterin synthase catalytic subunit-like isoform X1 [Cicer arietinum] gi|502166713|ref|XP_004513961.1| PREDICTED: molybdopterin synthase catalytic subunit-like isoform X2 [Cicer arietinum] gi|502166717|ref|XP_004513962.1| PREDICT		27	25762	3.7	5.89	NA	NA	NA	NA	NA	NA	NA	NA
Uni_15749_All	177 1343 PREDICTED: probable fructose-bisphosphate aldolase 3, chloroplastic-like [Cicer arietinum]		813	47329	31.9	8.91	1.11843	0.000861179	1.1352	0.00274774	1.10787	0.0471332	1.11019	0.000543463
VF_4916.Contig1_All	130 1380 minus strand PREDICTED: DNA topoisomerase 6 subunit A-like [Cicer arietinum]		30	55887	7.2	8.23	NA	NA	1.04462	0.291777	1.03443	0.808749	NA	NA
Uni_581_All	1320 1868 PREDICTED: NADP-dependent malic enzyme-like [Cicer arietinum]		63	22622	20.2	5.59	1.40621	0.0931402	1.26293	0.147663	1.16342	0.144628	1.25104	0.116797
VF_9148.Contig3_All	276 1145 PREDICTED: probable flavonol synthase 5-like [Cicer arietinum]		212	38757	19	6.1	1.10064	0.219375	0.980246	0.321473	1.09771	0.0111951	1.05882	0.203312
VF_3464.Contig2_All	79 1209 Cysteine synthase [Medicago truncatula] gi|355499770|gb|AES80973.1| Cysteine synthase [Medicago truncatula]		846	47098	50.1	8.18	0.88704	0.00200504	0.840599	3.88568e-05	0.881287	0.000132949	0.87589	9.73318e-10
Uni_24850_All	170 2023 minus strand Dolichyl-diphosphooligosaccharide-pr>OTein glycosyltransferase subunit [Medicago truncatula] gi|355492906|gb|AES74109.1| Dolichyl-diphosphooligosaccharide-pr>OTein glycosyltransferase subunit [Medicago truncatula]		92	79445	8.6	7.71	0.768281	0.0377835	0.809078	0.0585791	0.74822	0.0231826	0.75675	0.0259203
Uni_15999_All	139 1047 Serine/threonine pr>OTein phosphatase [Medicago truncatula] gi|75301808|sp|Q8LSN3.1|FYPP_PEA RecName: Full=Phytochrome-associated serine/threonine-pr>OTein phosphatase; AltName: Full=PsFyPP gi|20385063|gb|AAM21172.1|AF305635_1 serine/threonine		61	37711	7.9	4.88	0.968872	0.745637	1.06315	0.556535	1.01854	0.553922	1.01585	0.765458
VF_5034.Contig2_All	109 1656 PREDICTED: DEAD-box ATP-dependent RNA helicase 50-like isoform X1 [Cicer arietinum] gi|502130635|ref|XP_004500718.1| PREDICTED: DEAD-box ATP-dependent RNA helicase 50-like isoform X2 [Cicer arietinum]		197	66744	10.5	9.63	1.38377	0.0010566	1.29508	0.0157649	1.35864	0.00923731	1.37038	0.00856054
VF_4424.Contig10_All	405 3563 minus strand Pumilio-like pr>OTein [Medicago truncatula] gi|87241276|gb|ABD33134.1| Nucleic acid binding NABP [Medicago truncatula] gi|355486444|gb|AES67647.1| Pumilio-like pr>OTein [Medicago truncatula]		125	124094	7.4	5.78	NA	NA	NA	NA	NA	NA	NA	NA
VF_4978.Contig1_All	216 1919 minus strand PREDICTED: pr>OTein SCAI-like [Cicer arietinum]		64	71043	3.3	6.9	0.943831	0.51805	0.79946	0.237551	0.895028	0.423376	0.876995	0.337869
Uni_15648_All	95 1231 minus strand unknown [Medicago truncatula]		36	44851	2.6	9.67	NA	NA	NA	NA	NA	NA	NA	NA
VF_6602.Contig1_All	40 1536 PREDICTED: uncharacterized pr>OTein LOC101496781 isoform X1 [Cicer arietinum]		26	60487	2.4	5.93	NA	NA	NA	NA	NA	NA	NA	NA
Uni_10496_All	110 1033 minus strand PREDICTED: probable 3-hydroxyisobutyrate dehydrogenase-like 3, mitochondrial-like [Cicer arietinum]		34	35929	2.6	8.56	NA	NA	NA	NA	NA	NA	NA	NA
Uni_7130_All	188 1573 geranylgeranyl reductase [Medicago truncatula]		864	60816	41.3	9.09	0.923375	7.26406e-05	0.89348	3.84724e-08	0.907291	1.53693e-05	0.889274	2.92183e-09
VF_167.Contig2_All	26 946 SET domain-containing pr>OTein [Medicago truncatula] gi|355524957|gb|AET05411.1| SET domain-containing pr>OTein [Medicago truncatula]		35	38646	4.2	6.32	NA	NA	NA	NA	NA	NA	NA	NA
VF_2753.Contig1_All	82 843 unknown [Medicago truncatula]		70	30014	4.7	5.17	1.21352	0.227991	1.25237	0.0474953	1.39596	0.0810222	1.25113	0.00688526
VF_8598.Contig1_All	40 480 minus strand Glutaredoxin-like pr>OTein YDR286C [Medicago truncatula] gi|355490112|gb|AES71315.1| Glutaredoxin-like pr>OTein YDR286C [Medicago truncatula]		33	18945	6.8	9.44	NA	NA	NA	NA	NA	NA	NA	NA
VF_1865.Contig6_All	168 2249 PREDICTED: pentatricopeptide repeat-containing pr>OTein At5g42310, mitochondrial-like isoform X2 [Cicer arietinum]		159	87006	11.8	8.97	NA	NA	NA	NA	NA	NA	NA	NA
VF_1101.Contig2_All	222 1517 MtN19-like pr>OTein [Pisum sativum]		79	54495	5.1	5.61	0.366649	0.0278881	0.403245	0.137984	0.40062	0.00196276	0.417899	0.122114
Uni_12844_All	145 918 minus strand PREDICTED: THO complex subunit 4-like [Cicer arietinum]		267	30440	42.2	10.14	1.1159	0.00123516	1.1126	0.0182623	1.13285	0.000849403	1.12496	0.00111651
VF_6417.Contig1_All	125 919 minus strand Syntaxin-22 [Medicago truncatula] gi|87241300|gb|ABD33158.1| Syntaxin, N-terminal [Medicago truncatula] gi|355499547|gb|AES80750.1| Syntaxin-22 [Medicago truncatula]		67	33322	4.2	5.68	NA	NA	NA	NA	NA	NA	NA	NA
Uni_9757_All	153 569 minus strand unknown [L>OTus japonicus]		204	19048	20.1	6.74	1.45487	0.0617711	1.43228	0.0136328	1.46096	0.00187019	1.55268	0.021076
VF_3206.Contig2_All	148 1932 PREDICTED: arginine--tRNA ligase, cytoplasmic-like [Cicer arietinum]		254	79342	24.2	6.2	1.16523	0.344686	1.12629	0.0778268	1.14607	0.0380309	1.20081	0.0968014
VF_8518.Contig1_All	204 521 minus strand PREDICTED: transcription initiation factor IIA subunit 2-like [Fragaria vesca subsp. vesca] gi|502110229|ref|XP_004493830.1| PREDICTED: transcription initiation factor IIA subunit 2-like isoform X1 [Cicer arietinum] gi|502110233|re		34	14269	8.5	5.63	NA	NA	NA	NA	NA	NA	NA	NA
VF_5486.Contig1_All	399 1811 PREDICTED: zinc finger CCCH domain-containing pr>OTein 32-like isoform X1 [Cicer arietinum]		40	54360	1.7	9.11	NA	NA	NA	NA	NA	NA	NA	NA
VF_4854.Contig1_All	240 1172 Trans-2,3-enoyl-CoA reductase [Medicago truncatula] gi|355518405|gb|AET00029.1| Trans-2,3-enoyl-CoA reductase [Medicago truncatula]		32	40636	6.4	9.54	NA	NA	0.855138	0.566212	0.901373	0.642262	NA	NA
VF_1105.Contig2_All	86 1912 Pescadillo-like pr>OTein [Medicago truncatula] gi|355500533|gb|AES81736.1| Pescadillo-like pr>OTein [Medicago truncatula]		112	81846	2.6	9.04	0.93247	0.219683	0.891566	0.168145	1.01695	0.681363	0.946753	0.262731
VF_1216.Contig4_All	530 1906 minus strand 3-oxoacyl-ACP synthase [Medicago truncatula] gi|355511023|gb|AES92165.1| 3-oxoacyl-ACP synthase [Medicago truncatula]		77	56358	12.2	7.27	0.891847	0.273195	0.780589	0.193336	0.867784	0.241088	0.844776	0.228611
Uni_9890_All	136 1737 PREDICTED: nucleolar pr>OTein 12-like [Cicer arietinum]		56	76969	3.6	10.01	1.34738	0.00603607	1.30859	0.1248	1.32037	0.0762255	1.3248	0.0627298
Uni_7589_All	2 469 minus strand PREDICTED: ubiquitin carboxyl-terminal hydrolase 13-like [Cicer arietinum]		137	21638	25.6	5.07	1.17135	0.0191498	1.25024	0.234131	1.28216	0.150456	1.23231	0.0155982
VF_9291.Contig1_All	1 1326 minus strand PREDICTED: pentatricopeptide repeat-containing pr>OTein At2g15690-like [Cicer arietinum]		92	57923	14.3	5.95	1.06346	0.127582	1.06294	0.362651	1.05926	0.188656	1.11072	0.112241
VF_1607.Contig11_All	101 1054 unknown [Medicago truncatula]		171	41325	22.3	6.26	0.92606	0.267913	0.930664	0.0847662	1.00636	0.964278	0.975602	0.153312
VF_3101.Contig1_All	612 1061 PREDICTED: probable sodium/metabolite c>OTransporter BASS4, chloroplastic-like [Cicer arietinum]		39	18666	5.3	9.6	NA	NA	NA	NA	NA	NA	NA	NA
VF_85.Contig1_All	168 1409 Mannose-1-phosphate guanyltransferase alpha-B [Medicago truncatula] gi|355493395|gb|AES74598.1| Mannose-1-phosphate guanyltransferase alpha-B [Medicago truncatula]		101	51829	5.3	5.97	1.02779	0.922731	1.08911	0.123251	0.998783	0.719045	1.04207	0.492076
VF_1011.Contig1_All	234 1736 PREDICTED: D-xylose-pr>OTon symporter-like 2-like [Cicer arietinum]		36	57043	2	6.24	0.938876	0.547452	1.00052	0.5	1.07473	0.321564	1.00277	0.965988
Uni_18844_All	209 2566 PREDICTED: uncharacterized pr>OTein sll0005-like [Cicer arietinum]		96	96585	6.5	5.66	0.615139	0.0506124	0.673285	0.0839517	0.690383	0.116653	0.659253	0.0798435
Uni_12722_All	185 1597 minus strand PREDICTED: mitochondrial import inner membrane translocase subunit TIM44-2-like [Cicer arietinum]		92	66374	6.6	7.67	0.966999	0.358255	0.980788	0.959177	0.928642	0.212993	0.9745	0.325605
VF_9914.Contig1_All	97 1026 unknown [Medicago truncatula]		144	38666	14.2	5.31	1.20204	0.0956378	1.15145	0.513213	1.0628	0.26358	1.09203	0.139661
Uni_10654_All	298 1134 SNF1-related pr>OTein kinase regulatory beta subunit 1 [Pisum sativum]		23	33011	5	5.57	NA	NA	NA	NA	NA	NA	NA	NA
VF_2096.Contig3_All	147 2573 minus strand Phospholipase D alpha [Medicago truncatula] gi|87162936|gb|ABD28731.1| C2; Peptidase, cysteine peptidase active site [Medicago truncatula] gi|355486942|gb|AES68145.1| Phospholipase D alpha [Medicago truncatula]		1075	103232	33.6	5.8	1.02299	0.140604	1.04088	0.834085	1.01043	0.184973	1.02027	0.365851
VF_3105.Contig1_All	1 1215 hyp>OThetical pr>OTein [Trifolium pratense]		86	52661	4.2	4.99	0.919738	0.766874	1.36307	0.103445	1.09608	0.264651	1.08056	0.318801
Uni_24271_All	138 1862 PREDICTED: beta-amylase 1, chloroplastic-like [Cicer arietinum]		36	72146	1.6	5.93	NA	NA	NA	NA	NA	NA	NA	NA
Uni_7668_All	57 509 minus strand RecName: Full=FK506-binding pr>OTein 2; AltName: Full=15 kDa FKBP; AltName: Full=FKBP-15; AltName: Full=Peptidyl-prolyl cis-trans isomerase; Short=PPIase; AltName: Full=R>OTamase; Flags: Precursor gi|1272410|gb|AAC49392.1| immunophi		285	20021	41.1	6.73	1.12294	0.0434562	1.13384	0.0015592	1.10869	0.0384838	1.11297	0.0100323
Uni_21654_All	116 1321 minus strand PREDICTED: glutathionyl-hydroquinone reductase YqjG-like [Cicer arietinum]		69	50569	5.7	9.02	1.12778	0.427546	1.22247	0.101284	1.24246	0.236664	1.2435	0.209848
VF_5234.Contig2_All	364 4512 minus strand PREDICTED: magnesium-chelatase subunit ChlH, chloroplastic-like [Cicer arietinum]		856	175606	20.8	5.69	0.714542	2.64508e-17	0.732382	2.1455e-15	0.738255	1.85075e-17	0.727585	8.81478e-20
VF_3109.Contig1_All	125 904 PREDICTED: 60S ribosomal pr>OTein L7a-like [Cicer arietinum]		192	40116	36.9	10.21	1.38494	0.268127	1.24452	0.0638784	1.16858	0.246296	1.25893	0.163503
Uni_19143_All	225 1799 3-phosphoshikimate 1-carboxyvinyltransferase [Medicago truncatula] gi|355506194|gb|AES87336.1| 3-phosphoshikimate 1-carboxyvinyltransferase [Medicago truncatula]		508	63329	31	6.16	1.12637	0.000699484	1.20856	1.94305e-07	1.12308	3.73257e-05	1.17676	2.12443e-09
Uni_238_All	262 3180 PREDICTED: uncharacterized pr>OTein LOC101504757 isoform X1 [Cicer arietinum] gi|502098470|ref|XP_004491241.1| PREDICTED: uncharacterized pr>OTein LOC101504757 isoform X2 [Cicer arietinum]		29	121892	1.2	6.27	NA	NA	NA	NA	NA	NA	NA	NA
Uni_3912_All	131 1213 minus strand unknown [Medicago truncatula]		51	49189	5.3	5.08	NA	NA	NA	NA	NA	NA	NA	NA
Uni_7238_All	83 1369 minus strand PREDICTED: pr>OTein ASPARTIC PR>OTEASE IN GUARD CELL 2-like [Cicer arietinum]		258	50949	20.5	8.98	1.00554	0.733587	1.034	0.0460867	0.930238	0.0682532	0.997844	0.994656
Uni_26977_All	14 1342 Actin 7 isoform 1 [Theobroma cacao] gi|590708359|ref|XP_007048255.1| DEAD/DEAH box RNA helicase family pr>OTein isoform 1 [Theobroma cacao] gi|508700514|gb|EOX92410.1| Actin 7 isoform 1 [Theobroma cacao] gi|508700516|gb|EOX92412.1| DEAD/DEAH box		1555	55567	42.2	6.35	NA	NA	NA	NA	NA	NA	NA	NA
Uni_6730_All	111 260 PREDICTED: peptidyl-prolyl cis-trans isomerase G-like [Cicer arietinum]		70	6042	38	6.34	1.19964	0.0988521	1.15172	0.110668	1.12891	0.436106	1.17826	0.0324709
VF_2600.Contig1_All	75 530 PREDICTED: 40S ribosomal pr>OTein S15-4-like [Cicer arietinum]		31	21069	7.9	10.41	NA	NA	NA	NA	NA	NA	NA	NA
VF_470.Contig4_All	26 460 unknown [Medicago truncatula]		43	17627	6.9	8.87	NA	NA	NA	NA	NA	NA	NA	NA
VF_1677.Contig1_All	2 820 PREDICTED: allene oxide synthase, chloroplastic-like [Cicer arietinum]		418	35114	36.3	5.3	0.91919	0.00124688	0.839335	5.73533e-07	0.86679	0.000673507	0.877008	1.50772e-05
VF_3581.Contig1_All	192 968 minus strand RecName: Full=Oxygen-evolving enhancer pr>OTein 2, chloroplastic; Short=OEE2; AltName: Full=23 kDa subunit of oxygen evolving system of ph>OTosystem II; AltName: Full=23 kDa thylakoid membrane pr>OTein; AltName: Full=OEC 23 kDa sub		1620	33014	44.8	7.66	0.850437	1.02936e-17	0.89501	1.19986e-10	0.843661	6.93786e-16	0.866915	1.4511e-18
Uni_13309_All	342 1454 geranylgeranyl-diphosphate synthase [Medicago sativa]		204	46502	15.4	6.42	0.957043	0.0799283	0.829678	0.00325461	0.92513	0.0174773	0.91246	0.00137646
VF_5049.Contig2_All	92 1339 DnaJ [Medicago truncatula] gi|355485964|gb|AES67167.1| DnaJ [Medicago truncatula]		82	56081	5.3	5.95	0.905075	0.333147	0.952859	0.402857	0.990431	0.632448	0.95911	0.1038
VF_8798.Contig1_All	152 1189 PREDICTED: quinone oxidoreductase-like pr>OTein 2 homolog [Cicer arietinum]		52	43275	3.5	9.11	NA	NA	NA	NA	NA	NA	NA	NA
VF_273.Contig1_All	135 1187 PREDICTED: probable tRNA threonylcarbamoyladenosine biosynthesis pr>OTein osgep-like isoform X1 [Cicer arietinum] gi|502118196|ref|XP_004496147.1| PREDICTED: probable tRNA threonylcarbamoyladenosine biosynthesis pr>OTein osgep-like isoform X2 [		29	42831	4.6	5.67	NA	NA	NA	NA	NA	NA	NA	NA
VF_9054.Contig2_All	89 1270 minus strand PREDICTED: 4-diphosphocytidyl-2-C-methyl-D-erythritol kinase, chloroplastic/chromoplastic-like [Cicer arietinum]		233	49075	20.3	5.85	1.07561	0.515358	1.01393	0.963288	1.02229	0.643542	1.03651	0.918583
VF_6806.Contig1_All	129 779 minus strand unknown [Medicago truncatula] gi|388520999|gb|AFK48561.1| unknown [Medicago truncatula]		59	27033	7.4	5.77	0.851206	0.381382	0.819577	0.257909	0.947537	0.585919	0.871581	0.368633
VF_2742.Contig1_All	140 637 minus strand PREDICTED: PHD finger pr>OTein ALFIN-LIKE 2-like [Cicer arietinum]		30	21051	4.2	5.5	NA	NA	NA	NA	NA	NA	NA	NA
VF_3585.Contig1_All	56 2563 PREDICTED: pr>OTein fluG-like isoform X1 [Cicer arietinum]		123	104342	9.2	5.7	1.15333	0.00678627	1.16269	0.00328177	1.14172	0.0116703	1.11727	0.00243471
VF_5351.Contig1_All	176 1624 minus strand 6-phosphogluconate dehydrogenase [Medicago sativa]		769	61761	38.3	5.68	1.04157	0.0114969	1.09316	0.0120872	1.12307	0.00199	1.09978	0.00234246
Uni_4206_All	135 2366 minus strand DEAD-box ATP-dependent RNA helicase [Medicago truncatula] gi|87240993|gb|ABD32851.1| Helicase, C-terminal; Zinc finger, CCHC-type; GUCT [Medicago truncatula] gi|355501124|gb|AES82327.1| DEAD-box ATP-dependent RNA helicase [Medicag		1296	89970	33.3	8.56	1.11514	0.00082674	1.0643	0.00705495	1.03808	0.168547	1.09263	3.44073e-05
Uni_21798_All	419 1858 minus strand Heterogeneous nuclear ribonucleopr>OTein A1, A2/B1-like pr>OTein [Medicago truncatula] gi|355519311|gb|AET00935.1| Heterogeneous nuclear ribonucleopr>OTein A1, A2/B1-like pr>OTein [Medicago truncatula]		55	54159	6.3	8.92	0.937333	0.371849	1.10752	0.719733	1.08238	0.439981	1.03481	0.806516
VF_6948.Contig1_All	118 3696 PREDICTED: nodal modulator 1-like [Cicer arietinum]		104	147535	6.4	5.66	0.762669	4.30773e-05	0.760622	3.95513e-05	0.713725	0.0155543	0.733531	0.00108682
Uni_18988_All	301 1458 unknown [Medicago truncatula]		738	48917	49	6.56	0.902672	0.000103284	0.87678	4.47368e-05	0.827684	1.61195e-11	0.870913	1.93138e-09
VF_1178.Contig2_All	404 2539 MscS family inner membrane pr>OTein ynaI [Medicago truncatula] gi|355491957|gb|AES73160.1| MscS family inner membrane pr>OTein ynaI [Medicago truncatula]		30	89484	2.5	9.45	NA	NA	NA	NA	NA	NA	NA	NA
VF_8463.Contig1_All	148 1206 minus strand GDSL esterase/lipase [Medicago truncatula] gi|355518171|gb|AES99794.1| GDSL esterase/lipase [Medicago truncatula]		77	43999	5.9	6.6	0.734929	0.00312322	0.797115	0.00250285	0.684603	0.00642786	0.757602	0.00268792
VF_6755.Contig1_All	193 1071 PREDICTED: glutathione S-transferase L2, chloroplastic-like [Cicer arietinum]		28	37966	7.8	6.6	0.938679	0.316669	0.917083	0.91776	0.965174	0.470977	0.967148	0.475743
VF_135.Contig1_All	269 1282 RecName: Full=Glyceraldehyde-3-phosphate dehydrogenase, cytosolic gi|169091|gb|AAA33667.1| glyceraldehyde-3-phosphate dehydrogenase [Pisum sativum] gi|1345567|emb|CAA51675.1| glyceraldehyde 3-phosphate dehydrogenase (phosphorylating) [Pisum sat		1343	43564	57.7	6.55	1.10047	8.33991e-07	1.04853	0.0494643	1.05272	0.00513948	1.08747	5.07631e-05
Uni_7524_All	82 453 minus strand Drm3 [Pisum sativum]		63	14956	16.9	9.85	1.69186	0.163861	NA	NA	1.57563	0.0541709	NA	NA
Uni_24021_All	81 497 minus strand Histone H2A [Medicago truncatula] gi|124360019|gb|ABN08035.1| Histone H2A; Histone-fold [Medicago truncatula] gi|355501273|gb|AES82476.1| Histone H2A [Medicago truncatula]		66	18464	23	10.42	NA	NA	NA	NA	NA	NA	NA	NA
VF_2974.Contig2_All	169 1590 minus strand PREDICTED: hydroquinone glucosyltransferase-like [Cicer arietinum]		29	59447	4.2	6.66	NA	NA	NA	NA	NA	NA	NA	NA
VF_367.Contig2_All	204 2564 PREDICTED: probable methyltransferase PMT26-like [Cicer arietinum]		23	103145	1.3	5.08	NA	NA	NA	NA	NA	NA	NA	NA
VF_3333.Contig2_All	607 4158 minus strand THO complex subunit [Medicago truncatula] gi|355525030|gb|AET05484.1| THO complex subunit [Medicago truncatula]		56	156340	2.8	9.02	1.28211	0.168736	1.22936	0.041257	1.29532	0.0566634	1.26898	0.0799372
VF_3542.Contig8_All	3 446 Methyltransferase [Medicago truncatula] gi|355479899|gb|AES61102.1| Methyltransferase [Medicago truncatula]		44	19549	18.2	5.36	NA	NA	NA	NA	NA	NA	NA	NA
Uni_12700_All	220 3084 Eukary>OTic translation initiation factor 3 subunit A [Medicago truncatula] gi|355500521|gb|AES81724.1| Eukary>OTic translation initiation factor 3 subunit A [Medicago truncatula]		328	132930	13.5	9.32	1.12109	0.00250267	1.07943	0.197568	1.14851	0.000198044	1.12496	0.00385512
Uni_24888_All	230 1114 Inositol polyphosphate multikinase [Medicago truncatula] gi|355521904|gb|AET02358.1| Inositol polyphosphate multikinase [Medicago truncatula]		58	38268	6.1	6.44	NA	NA	NA	NA	NA	NA	NA	NA
Uni_22340_All	54 890 minus strand Sigma factor sigB regulation pr>OTein rsbQ [Medicago truncatula] gi|355495554|gb|AES76757.1| Sigma factor sigB regulation pr>OTein rsbQ [Medicago truncatula]		36	35989	2.9	4.83	NA	NA	NA	NA	NA	NA	NA	NA
VF_92.Contig1_All	194 1516 minus strand D-glycerate 3-kinase [Medicago truncatula] gi|355486852|gb|AES68055.1| D-glycerate 3-kinase [Medicago truncatula]		400	55134	15.9	5.5	0.910908	0.0456154	0.894126	0.0679919	0.863075	0.000650578	0.8604	0.00922409
VF_1342.Contig1_All	112 744 minus strand unknown [Medicago truncatula] gi|388500800|gb|AFK38466.1| unknown [Medicago truncatula]		24	31203	4.7	4.96	NA	NA	NA	NA	NA	NA	NA	NA
Uni_21505_All	2 1381 minus strand PREDICTED: 3-ketoacyl-CoA synthase 19-like isoform X1 [Cicer arietinum]		20	60198	3.9	8.07	NA	NA	NA	NA	NA	NA	NA	NA
Uni_29738_All	46 603 minus strand hyp>OThetical pr>OTein, partial [Scutellaria baicalensis]		223	24160	23.7	7.96	NA	NA	NA	NA	NA	NA	NA	NA
Uni_15319_All	171 4667 Pentatricopeptide repeat-containing pr>OTein [Medicago truncatula] gi|355512235|gb|AES93858.1| Pentatricopeptide repeat-containing pr>OTein [Medicago truncatula]		24	195946	0.5	5.98	NA	NA	NA	NA	NA	NA	NA	NA
VF_8880.Contig2_All	50 1549 minus strand Phenylalanyl-tRNA synthetase beta subunit [Medicago truncatula] gi|355507961|gb|AES89103.1| Phenylalanyl-tRNA synthetase beta subunit [Medicago truncatula]		114	67510	10.4	8.28	1.14168	0.0180845	1.12539	0.0373546	1.17081	0.00240017	1.16636	0.0108507
Uni_21548_All	103 912 hyp>OThetical pr>OTein MTR_3g005290 [Medicago truncatula] gi|355487061|gb|AES68264.1| hyp>OThetical pr>OTein MTR_3g005290 [Medicago truncatula]		53	34001	7.4	5.14	1.15414	0.115319	1.07375	0.603629	0.915842	0.355212	1.05902	0.18661
Uni_1301_All	86 421 unknown [Medicago truncatula]		96	14039	20.5	4.45	0.511523	0.144879	0.526488	0.154234	0.510027	0.0570842	0.51484	0.117357
VF_1370.Contig2_All	140 2413 minus strand PREDICTED: dynamin-like pr>OTein ARC5-like [Cicer arietinum]		64	96386	1.5	6.13	0.908611	0.0501947	0.967482	0.489784	0.959694	0.573054	0.943288	0.111575
VF_225.Contig2_All	557 1399 PREDICTED: probable pr>OTein phosphatase 2C 9-like [Cicer arietinum]		41	35789	7.5	6.38	1.30297	0.658951	1.1789	0.772111	1.04802	0.876435	1.16571	0.743731
VF_8321.Contig1_All	56 1234 minus strand unknown [Medicago truncatula]		23	48556	2.5	8.85	NA	NA	NA	NA	NA	NA	NA	NA
Uni_1393_All	54 1088 PREDICTED: putative septum site-determining pr>OTein minD homolog, chloroplastic-like [Cicer arietinum]		43	41226	5.5	7.01	0.924875	0.325589	0.856928	0.333444	0.925218	0.213076	0.899722	0.0431012
Uni_16150_All	259 1008 PREDICTED: stem-specific pr>OTein TSJT1-like [Cicer arietinum]		62	31018	8	6.2	1.27083	0.296553	1.37855	0.265726	1.19054	0.186435	1.27594	0.257368
VF_10045.Contig2_All	807 3863 PREDICTED: ubiquitin-activating enzyme E1 1-like [Cicer arietinum]		453	128544	15.3	5.12	NA	NA	NA	NA	NA	NA	NA	NA
VF_1644.Contig1_All	184 648 unknown [Medicago truncatula]		380	19959	60	5.39	0.877105	0.0376128	1.00051	0.959184	1.0021	0.247387	0.959399	0.190625
Uni_1199_All	146 802 unknown [Medicago truncatula] gi|388499398|gb|AFK37765.1| unknown [Medicago truncatula] gi|388511913|gb|AFK44018.1| unknown [Medicago truncatula]		157	30174	20.5	8.6	1.08157	0.0350279	1.08468	0.130694	1.12526	0.00043563	1.09034	0.0014416
VF_2962.Contig3_All	178 1872 Dihydrolipoyl dehydrogenase [Medicago truncatula] gi|355510809|gb|AES91951.1| Dihydrolipoyl dehydrogenase [Medicago truncatula]		530	67127	21.8	6.5	1.21963	0.0344318	1.16832	0.168909	1.10281	0.0589801	1.171	0.104265
VF_6479.Contig1_All	52 1269 PREDICTED: putative 1-aminocyclopropane-1-carboxylate deaminase-like [Cicer arietinum]		115	50915	11.6	8.2	0.798104	0.00151342	0.875221	0.243295	0.860018	0.0591853	0.848027	0.0487574
VF_1760.Contig1_All	518 4528 minus strand ABC transporter D family member [Medicago truncatula] gi|355491015|gb|AES72218.1| ABC transporter D family member [Medicago truncatula]		34	167458	1.8	8.98	NA	NA	NA	NA	NA	NA	NA	NA
Uni_1024_All	143 1501 minus strand PREDICTED: aspartate amin>OTransferase P2, mitochondrial-like [Cicer arietinum]		491	56333	40.2	8.28	1.08971	0.0161721	1.16269	0.00349739	1.05026	0.0364167	1.08497	0.000792851
VF_4105.Contig1_All	20 1108 NADP-thioredoxin reductase A [Medicago truncatula]		367	45434	32	8.11	1.15668	0.00231621	1.08533	0.00755426	1.1582	0.000913886	1.1141	0.00110559
VF_9006.Contig3_All	301 2031 External NADH-ubiquinone oxidoreductase [Medicago truncatula] gi|87240748|gb|ABD32606.1| FAD-dependent pyridine nucle>OTide-disulphide oxidoreductase; Calcium-binding EF-hand [Medicago truncatula] gi|355509302|gb|AES90444.1| External NADH-ubiqu		158	74734	12	7.56	1.17981	0.0100525	1.17781	0.00150316	1.14083	0.011149	1.17847	0.00105846
Uni_6840_All	219 1823 PREDICTED: tubulin-specific chaperone E-like [Cicer arietinum]		44	68257	1.9	5.76	NA	NA	NA	NA	NA	NA	NA	NA
VF_1531.Contig1_All	283 912 minus strand Isovaleryl-CoA dehydrogenase 1, mitochondrial OS=Solanum tuberosum GN=IVD1 PE=2 SV=1		107	25699	21.4	9.74	0.944987	0.71992	1.04049	0.308168	0.971063	0.848047	0.976183	0.423461
VF_567.Contig2_All	793 1779 MYB domain containing transcription factor [Medicago truncatula] gi|149727895|gb|ABR28336.1| MYB transcription factor MYB48 [Medicago truncatula] gi|355509738|gb|AES90880.1| MYB domain containing transcription factor [Medicago truncatula]		43	39515	7.3	6.46	NA	NA	NA	NA	NA	NA	NA	NA
Uni_16391_All	2 460 hyp>OThetical pr>OTein MTR_078s1003 [Medicago truncatula] gi|355503170|gb|AES84373.1| hyp>OThetical pr>OTein MTR_078s1003 [Medicago truncatula]		84	21838	8.5	9.18	0.653344	0.0792488	0.536263	0.0847258	0.630161	0.124264	0.605601	0.0970423
Uni_4197_All	110 604 minus strand unknown [Medicago truncatula] gi|388517399|gb|AFK46761.1| unknown [Medicago truncatula]		58	22297	9.7	6.6	NA	NA	NA	NA	NA	NA	NA	NA
Uni_9192_All	84 1259 hyp>OThetical pr>OTein MTR_6g013150 [Medicago truncatula] gi|87240627|gb|ABD32485.1| hyp>OThetical pr>OTein MtrDRAFT_AC147482g2v2 [Medicago truncatula] gi|355493586|gb|AES74789.1| hyp>OThetical pr>OTein MTR_6g013150 [Medicago truncatula]		132	48642	14.8	5.28	0.951485	0.513843	0.911736	0.10439	0.967647	0.320581	0.958429	0.0868196
VF_10064.Contig1_All	92 592 PREDICTED: uncharacterized pr>OTein LOC101492656 [Cicer arietinum]		25	19943	8.4	9.51	NA	NA	NA	NA	NA	NA	NA	NA
VF_5212.Contig2_All	163 1806 PREDICTED: plastidic glucose transporter 4-like [Cicer arietinum]		69	61715	2.9	9.53	0.802057	0.411911	1.12096	0.397239	1.06365	0.390633	0.937217	0.858325
VF_1172.Contig11_All	18 1340 PREDICTED: 3-ketoacyl-CoA thiolase 2, peroxisomal-like [Cicer arietinum]		41	52468	1.8	8	NA	NA	NA	NA	NA	NA	NA	NA
Uni_997_All	231 869 PREDICTED: ph>OTosystem I reaction center subunit XI, chloroplastic-like [Cicer arietinum]		176	25147	10.3	9.45	0.735849	0.000323525	0.693739	0.000765767	0.735065	5.2676e-07	0.720399	4.72408e-05
Uni_5636_All	1 222 unknown [Medicago truncatula]		69	9074	33.8	6.3	0.953853	0.470694	0.878878	0.535021	0.890118	0.289619	0.905375	0.269146
VF_3343.Contig30_All	231 1058 PREDICTED: probable pr>OTein phosphatase 2C 39-like [Cicer arietinum]		90	36875	12.3	6.91	NA	NA	NA	NA	NA	NA	NA	NA
VF_9014.Contig2_All	105 2786 PREDICTED: pentatricopeptide repeat-containing pr>OTein At1g10270-like [Cicer arietinum]		56	107110	1.6	8.68	NA	NA	NA	NA	NA	NA	NA	NA
Uni_23231_All	1 156 minus strand mitochondrial ATPase F(0) complex, subunit 4 (mitochondrion) [Vicia faba]		25	7503	15.4	10.92	NA	NA	NA	NA	NA	NA	NA	NA
VF_3630.Contig3_All	184 1959 PREDICTED: ruBisCO large subunit-binding pr>OTein subunit beta, chloroplastic-like [Cicer arietinum]		4312	74890	63.7	5.85	1.17372	0.000117496	1.22159	2.23062e-05	1.08723	0.00042608	1.17529	5.102e-05
VF_7473.Contig2_All	121 2055 PREDICTED: transmembrane 9 superfamily member 4-like [Cicer arietinum]		81	83318	6.7	8.13	1.08781	0.186366	1.30185	0.245318	1.12202	0.464386	1.15541	0.0221473
Uni_1055_All	283 2814 minus strand PREDICTED: beta-adaptin-like pr>OTein A-like isoform X1 [Cicer arietinum]		73	104667	4.6	5.18	0.948077	0.543352	1.03776	0.110097	1.02821	0.369981	1.03435	0.370253
VF_5225.Contig8_All	100 3156 calcium ATPase [Trifolium repens]		60	126434	1.8	5.6	NA	NA	NA	NA	NA	NA	NA	NA
Uni_22194_All	176 763 unknown [Medicago truncatula]		166	24633	16.3	6.85	0.878899	0.00742736	0.852427	0.126465	0.833333	0.00362812	0.857807	0.00751004
Uni_4062_All	151 1233 PREDICTED: probable pr>OTein disulfide-isomerase A6-like [Cicer arietinum]		368	50266	33	5.39	1.15168	1.58051e-07	1.13115	0.000124113	1.15558	0.000957067	1.15076	3.4601e-06
VF_488.Contig1_All	22 765 minus strand hyp>OThetical pr>OTein CICLE_v10023451mg [Citrus clementina] gi|557543799|gb|ESR54777.1| hyp>OThetical pr>OTein CICLE_v10023451mg [Citrus clementina]		31	32741	4.8	5.37	NA	NA	NA	NA	NA	NA	NA	NA
VF_6696.Contig2_All	74 2224 PREDICTED: ABC transporter B family member 28-like [Cicer arietinum]		44	86632	2.4	8.76	1.28263	0.383505	1.09852	0.667124	1.17424	0.514686	1.17052	0.183908
VF_1982.Contig1_All	159 1655 unknown [Medicago truncatula]		546	65816	27.9	5.8	1.11447	0.108366	1.06806	0.0471703	1.02819	0.121418	1.05046	0.0640161
Uni_4495_All	552 968 PREDICTED: cold shock pr>OTein 1-like [Cicer arietinum]		58	15001	12.9	8.51	1.12553	0.100024	1.52202	0.0865232	1.30915	0.046077	1.34955	0.0481105
VF_10244.Contig3_All	84 2054 minus strand PREDICTED: long chain acyl-CoA synthetase 2-like isoform X2 [Cicer arietinum]		124	84632	6.1	5.98	0.790777	0.0202239	0.849091	0.00334061	0.878327	0.288296	0.827964	0.00121251
Uni_27940_All	85 738 minus strand unknown [Medicago truncatula]		575	33736	34.4	11.38	NA	NA	NA	NA	NA	NA	NA	NA
Uni_7551_All	171 1322 minus strand PREDICTED: endoplasmic reticulum-Golgi intermediate compartment pr>OTein 3-like [Cicer arietinum]		57	49423	3.9	6.38	NA	NA	NA	NA	NA	NA	NA	NA
VF_6468.Contig1_All	248 1390 minus strand PREDICTED: arogenate dehydratase/prephenate dehydratase 2, chloroplastic-like [Cicer arietinum]		146	46118	8.7	8.29	0.94704	0.440077	0.983662	0.772764	1.17577	0.2097	1.02914	0.681031
VF_533.Contig3_All	71 1228 minus strand PREDICTED: ribose-phosphate pyrophosphokinase 5, chloroplastic-like [Cicer arietinum]		76	45958	5.7	7.6	NA	NA	NA	NA	NA	NA	NA	NA
VF_3312.Contig1_All	177 923 minus strand PREDICTED: thymidylate kinase-like isoform X1 [Cicer arietinum] gi|502084494|ref|XP_004487701.1| PREDICTED: thymidylate kinase-like isoform X2 [Cicer arietinum]		48	32247	5.2	6.23	0.928325	0.0277353	NA	NA	0.989442	0.905084	NA	NA
VF_5313.Contig3_All	106 900 minus strand PREDICTED: ras-related pr>OTein Rab7-like [Cicer arietinum]		149	34158	19.2	8.11	NA	NA	NA	NA	NA	NA	NA	NA
VF_544.Contig11_All	478 7050 minus strand PREDICTED: ATP-dependent helicase BRM-like [Cicer arietinum]		69	279811	1.8	9.12	1.14505	0.679594	1.07008	0.272135	1	0.532966	1.04983	0.625334
Uni_7060_All	259 1299 SufE-like pr>OTein, chloroplastic OS=Arabidopsis thaliana GN=EMB1374 PE=1 SV=2		58	45726	11.2	8.31	0.937448	0.0463087	0.851191	0.253933	0.978147	0.280875	0.93117	0.183713
VF_8136.Contig1_All	209 778 Vacuolar pr>OTein sorting [Medicago truncatula] gi|355518226|gb|AES99849.1| Vacuolar pr>OTein sorting [Medicago truncatula]		39	24293	19.5	5.88	1.08894	0.212972	1.23171	0.199613	1.14717	0.413242	1.14903	0.19793
Uni_1168_All	151 681 Transmembrane pr>OTein [Medicago truncatula] gi|355477867|gb|AES59070.1| Transmembrane pr>OTein [Medicago truncatula]		112	22329	20.9	6.73	1.17881	0.0997452	1.1346	0.297168	1.14409	0.0386275	1.16794	0.102459
VF_5479.Contig1_All	127 465 minus strand thioredoxin h [Pisum sativum]		203	16093	40.7	5.92	1.22093	0.031481	1.42509	0.0170858	1.30902	0.0179778	1.47455	0.0221983
VF_480.Contig1_All	44 1372 minus strand Polypyrimidine tract-binding pr>OTein-like pr>OTein [Medicago truncatula] gi|355481130|gb|AES62333.1| Polypyrimidine tract-binding pr>OTein-like pr>OTein [Medicago truncatula]		78	54145	12	6.19	0.956616	0.999024	1.01515	0.503923	1.01889	0.830161	0.96512	0.835488
VF_9710.Contig1_All	215 823 minus strand PREDICTED: maf-like pr>OTein DDB_G0281937-like isoform X3 [Cicer arietinum]		68	26255	13.8	4.94	1.06222	0.795717	0.93387	0.525291	1.07755	0.663651	1.0212	0.918279
VF_5595.Contig1_All	63 740 hyp>OThetical pr>OTein MTR_8g092560 [Medicago truncatula] gi|355524193|gb|AET04647.1| hyp>OThetical pr>OTein MTR_8g092560 [Medicago truncatula]		38	28305	2.2	8.98	0.961605	0.806351	0.739799	0.0430341	0.833229	0.104713	0.834739	0.19356
Uni_13280_All	165 1586 minus strand PREDICTED: P17/29C-like pr>OTein DDB_G0287399-like [Cicer arietinum]		31	55869	1.9	8.71	0.949679	0.172109	0.911031	0.558535	1.05413	0.362065	0.969391	0.619158
VF_8124.Contig2_All	1 1200 minus strand Calcium-dependent pr>OTein kinase [Medicago truncatula] gi|355524450|gb|AET04904.1| Calcium-dependent pr>OTein kinase [Medicago truncatula]		149	50702	13.5	4.68	1.00695	0.798224	0.864109	0.0912696	1.06337	0.0192778	0.974526	0.28669
VF_2277.Contig4_All	2 322 minus strand ph>OTosystem II D2 pr>OTein [Welwitschia mirabilis]		779	12097	16.8	5.35	0.828614	0.000169719	0.810718	9.88072e-06	0.869615	0.000357397	0.842698	3.34737e-05
Uni_13257_All	61 744 eukary>OTic translation initiation factor 4E [Pisum sativum] gi|604535961|gb|AHV79367.1| eukary>OTic translation initiation factor 4E [Pisum sativum] gi|604535965|gb|AHV79368.1| eukary>OTic translation initiation factor 4E [Pisum sativum] gi|6045		108	30294	14.9	5.08	0.919687	0.0539336	0.977605	0.769807	0.907869	0.316034	0.938128	0.101404
VF_7147.Contig1_All	142 1065 annexin [Medicago sativa]		183	40227	18.5	5.6	1.09043	0.989809	1.22012	0.239555	1.0393	0.459474	1.14692	0.398271
Uni_927_All	129 1223 PREDICTED: omega-amidase NIT2-like isoform X2 [Cicer arietinum]		212	43432	23.3	7.7	1.11591	0.539403	1.19174	0.10052	1.01826	0.716035	1.01655	0.278913
VF_9386.Contig1_All	101 1282 Obg-like ATPase [Medicago truncatula] gi|355483587|gb|AES64790.1| Obg-like ATPase [Medicago truncatula]		556	53813	44.7	6.35	1.26803	5.29619e-08	1.27496	7.51287e-06	1.27378	2.74235e-09	1.24849	4.39593e-08
Uni_3946_All	100 2103 PREDICTED: DEAD-box ATP-dependent RNA helicase 7-like [Cicer arietinum]		104	86826	7.9	9.4	0.669909	0.000838452	0.761817	0.00529471	0.716364	0.00248172	0.715056	0.00451537
VF_5449.Contig2_All	176 970 42 kDa peptidyl-prolyl isomerase [Medicago truncatula] gi|355506825|gb|AES87967.1| 42 kDa peptidyl-prolyl isomerase [Medicago truncatula]		30	36170	3.8	8.26	NA	NA	NA	NA	NA	NA	NA	NA
VF_2306.Contig1_All	35 1480 minus strand PREDICTED: 3-ketoacyl-CoA synthase 21-like [Cicer arietinum]		60	65231	9.1	8.92	0.691019	0.014988	0.660701	0.0211707	0.658574	0.0368144	0.669319	0.019171
Uni_4627_All	2 265 PREDICTED: dihydroflavonol-4-reductase-like [Cicer arietinum]		34	10446	15.9	4.35	NA	NA	0.875157	0.344591	1.14956	0.312169	NA	NA
Uni_6953_All	253 2049 minus strand hyp>OThetical pr>OTein MTR_5g026930 [Medicago truncatula] gi|355513947|gb|AES95570.1| hyp>OThetical pr>OTein MTR_5g026930 [Medicago truncatula]		400	78548	22.2	8.58	1.01532	0.495618	1.01784	0.600978	0.995797	0.677016	1.01348	0.737886
Uni_15842_All	91 1560 minus strand Mon>OThiol glutaredoxin-S17 [Medicago truncatula] gi|355503325|gb|AES84528.1| Mon>OThiol glutaredoxin-S17 [Medicago truncatula]		226	64182	19	5.37	1.09168	0.0049729	1.06572	0.0970081	1.19577	0.000164009	1.12638	0.00118414
VF_1622.Contig1_All	62 634 40S ribosomal pr>OTein S7-like pr>OTein [Medicago truncatula] gi|355493780|gb|AES74983.1| 40S ribosomal pr>OTein S7-like pr>OTein [Medicago truncatula]		197	26964	18.8	9.89	NA	NA	NA	NA	NA	NA	NA	NA
Uni_16321_All	229 933 PREDICTED: uncharacterized pr>OTein LOC101503069 isoform X1 [Cicer arietinum] gi|502123914|ref|XP_004498309.1| PREDICTED: uncharacterized pr>OTein LOC101503069 isoform X2 [Cicer arietinum]		82	30813	9.8	9.08	0.773759	0.0262593	0.820755	0.0959079	0.818262	0.244428	0.827052	0.0853176
VF_6100.Contig1_All	494 673 minus strand PREDICTED: uncharacterized pr>OTein LOC101511657 [Cicer arietinum]		59	7671	35	5.04	0.711111	0.0311945	0.764865	0.00348556	0.750856	0.00938528	0.770521	0.0069195
Uni_28286_All	1 642 minus strand PREDICTED: RNA-binding pr>OTein 38-like [Cicer arietinum]		50	23715	5.6	8.5	NA	NA	NA	NA	NA	NA	NA	NA
VF_4661.Contig1_All	84 1247 Uroporphyrinogen decarboxylase [Medicago truncatula] gi|355490085|gb|AES71288.1| Uroporphyrinogen decarboxylase [Medicago truncatula]		605	47786	31.7	7.1	0.903684	0.0161699	0.873828	0.00160279	0.902339	0.000586308	0.905487	0.000272635
VF_499.Contig1_All	55 1080 minus strand hyp>OThetical pr>OTein MTR_7g104350 [Medicago truncatula] gi|355500811|gb|AES82014.1| hyp>OThetical pr>OTein MTR_7g104350 [Medicago truncatula]		141	44421	14	5.79	0.963184	0.953285	0.957701	0.26526	0.999115	0.683084	0.977072	0.585989
VF_1508.Contig3_All	127 1947 PREDICTED: electron transfer flavopr>OTein-ubiquinone oxidoreductase, mitochondrial-like isoform X7 [Cicer arietinum]		28	79232	4	9.05	0.929693	0.120728	1.04185	0.740856	0.98761	0.850731	0.983349	0.750251
VF_4581.Contig1_All	140 754 PREDICTED: remorin-like [Cicer arietinum]		70	29656	18	9.08	1.16791	0.138407	1.12224	0.180218	1.19368	0.153266	1.16049	0.15052
VF_1647.Contig2_All	275 2899 Periodic tryptophan pr>OTein-like pr>OTein [Medicago truncatula] gi|124360858|gb|ABN08830.1| Periodic tryptophan pr>OTein-associated region; WD40-like [Medicago truncatula] gi|355498856|gb|AES80059.1| Periodic tryptophan pr>OTein-like pr>OTein		63	108040	1.6	6.71	NA	NA	NA	NA	NA	NA	NA	NA
Uni_612_All	95 1114 minus strand Cycloartenol-C-24-methyltransferase [Medicago truncatula] gi|355488428|gb|AES69631.1| Cycloartenol-C-24-methyltransferase [Medicago truncatula]		24	45544	5.9	6.11	NA	NA	NA	NA	NA	NA	NA	NA
Uni_24911_All	93 1607 minus strand RecName: Full=Trans-cinnamate 4-monooxygenase; AltName: Full=Cinnamic acid 4-hydroxylase; Short=C4H; Short=CA4H; AltName: Full=Cytochrome P450 73; AltName: Full=Cytochrome P450C4H		56	66582	8.3	9.03	0.991363	0.802912	0.954404	0.1785	0.946322	0.463894	0.980788	0.357069
VF_4088.Contig3_All	157 1752 minus strand Importin subunit alpha-1 [Medicago truncatula] gi|355480245|gb|AES61448.1| Importin subunit alpha-1 [Medicago truncatula]		327	65871	18.6	5.06	NA	NA	NA	NA	NA	NA	NA	NA
Uni_4368_All	255 881 minus strand unknown [Medicago truncatula]		163	28026	18.7	4.86	0.940212	4.97435e-05	0.925962	0.152381	0.987103	0.0320974	0.963595	0.00771676
VF_8037.Contig2_All	56 1669 PREDICTED: polygalacturonase At1g48100-like [Cicer arietinum]		66	66997	3.2	6.87	0.94334	0.187137	1.05578	0.474797	0.920949	0.223078	0.976883	0.168745
VF_6373.Contig1_All	137 1603 PREDICTED: structural maintenance of chromosomes pr>OTein 2-1-like [Cicer arietinum]		64	69574	8	7.53	1.08506	0.2032	1.11681	0.033747	1.05419	0.305645	1.08935	0.00435681
VF_2331.Contig1_All	135 1322 minus strand putative DNA binding pr>OTein [Trifolium pratense]		227	46610	13.4	5.89	1.30082	0.000251967	1.20811	0.0215128	1.3715	0.0131899	1.30844	0.00365343
Uni_27294_All	23 1330 minus strand Aspartic pr>OTeinase nepenthesin-1 [Medicago truncatula] gi|355521905|gb|AET02359.1| Aspartic pr>OTeinase nepenthesin-1 [Medicago truncatula]		183	51636	12.8	9.46	1.01615	0.758961	1.0326	0.910056	0.982292	0.796459	1.01028	0.813347
Uni_13595_All	165 611 minus strand PNDKN1 [Pisum sativum]		472	18972	47	6.3	1.29654	1.23727e-07	1.28525	7.72798e-08	1.28405	2.22345e-05	1.29697	2.70185e-09
VF_1410.Contig2_All	42 2426 PREDICTED: subtilisin-like pr>OTease-like isoform X1 [Cicer arietinum]		40	98005	1.8	9.59	NA	NA	NA	NA	NA	NA	NA	NA
VF_2528.Contig1_All	356 5374 Eukary>OTic translation initiation factor 4G [Medicago truncatula] gi|355520772|gb|AET01226.1| Eukary>OTic translation initiation factor 4G [Medicago truncatula]		234	204519	6.2	7.3	NA	NA	NA	NA	NA	NA	NA	NA
Uni_10273_All	185 1849 PREDICTED: D-xylose-pr>OTon symporter-like 3, chloroplastic-like isoform X1 [Glycine max] gi|571492282|ref|XP_006592182.1| PREDICTED: D-xylose-pr>OTon symporter-like 3, chloroplastic-like isoform X2 [Glycine max]		135	65180	8.1	9.25	0.737815	2.24762e-05	0.711211	1.58039e-06	0.721731	0.000251058	0.745787	5.0648e-06
VF_3559.Contig2_All	129 695 PREDICTED: serine/arginine-rich splicing factor RSZ22-like [Cicer arietinum]		53	21867	18.5	11.47	NA	NA	NA	NA	NA	NA	NA	NA
VF_4770.Contig1_All	147 1448 minus strand PREDICTED: uncharacterized pr>OTein LOC101507720 isoform X1 [Cicer arietinum]		58	50495	3	5.93	NA	NA	NA	NA	NA	NA	NA	NA
Uni_3858_All	161 3103 minus strand PREDICTED: ER membrane pr>OTein complex subunit 1-like [Cicer arietinum]		197	124461	11.1	6.42	1.09659	0.0953816	1.11525	0.0221471	1.10637	0.0667745	1.10534	0.0385542
Uni_21829_All	295 3075 Lipoxygenase [Medicago truncatula] gi|355521330|gb|AET01784.1| Lipoxygenase [Medicago truncatula]		72	120539	6.1	7.86	0.917466	0.0579178	0.901186	0.000203084	0.838475	0.390578	0.918564	0.0521606
Uni_10719_All	140 496 PREDICTED: pr>OTein gar2-like [Cicer arietinum]		26	19390	7.6	10.03	NA	NA	NA	NA	NA	NA	NA	NA
VF_153.Contig1_All	2254 7107 minus strand PREDICTED: ABC transporter C family member 2-like isoform X1 [Cicer arietinum]		162	198760	4.6	6.47	1.01022	0.232826	1.03499	0.582271	1.04268	0.504538	1.08832	0.335686
VF_2429.Contig2_All	66 2411 minus strand PREDICTED: conserved oligomeric Golgi complex subunit 3-like [Cicer arietinum]		52	101485	1.4	5.87	NA	NA	NA	NA	NA	NA	NA	NA
Uni_19107_All	240 1550 Chaperone dnaJ [Medicago truncatula] gi|355490984|gb|AES72187.1| Chaperone dnaJ [Medicago truncatula]		640	54977	36.2	9.36	1.2331	4.96112e-06	1.19149	1.00238e-07	1.26083	4.01785e-09	1.23432	1.352e-07
Uni_10557_All	133 864 PREDICTED: proline synthase co-transcribed bacterial homolog pr>OTein-like isoform X1 [Cicer arietinum]		77	30340	5.3	6.44	NA	NA	NA	NA	NA	NA	NA	NA
Uni_7348_All	125 721 hyp>OThetical pr>OTein [Trifolium pratense]		35	25177	4.5	8.89	NA	NA	NA	NA	NA	NA	NA	NA
VF_5322.Contig1_All	115 1380 unknown [Medicago truncatula]		65	54164	9.5	6.37	0.808453	0.00164681	0.79698	0.0173639	0.810933	0.0221775	0.805421	0.0119952
Uni_813_All	127 1209 PREDICTED: uncharacterized pr>OTein YMR315W-like [Cicer arietinum]		167	44401	17.2	6.32	1.03053	0.487759	0.99355	0.782345	0.964813	0.957552	1.02149	0.396403
VF_3221.Contig1_All	112 465 minus strand RecName: Full=Non-specific lipid-transfer pr>OTein 1; Short=LTP1; Flags: Precursor gi|60735408|gb|AAX35806.1| lipid transfer pr>OTein 1 precursor [Lens culinaris]		52	13676	21.2	9.37	NA	NA	NA	NA	NA	NA	NA	NA
VF_608.Contig5_All	216 3593 Ubiquitin carboxyl-terminal hydrolase family pr>OTein [Medicago truncatula] gi|355490406|gb|AES71609.1| Ubiquitin carboxyl-terminal hydrolase family pr>OTein [Medicago truncatula]		473	152273	18.7	5.43	NA	NA	NA	NA	NA	NA	NA	NA
Uni_7576_All	120 707 minus strand RecName: Full=ATP synthase subunit delta&apos;, mitochondrial; AltName: Full=F-ATPase delta&apos; subunit; Flags: Precursor gi|294087|gb|AAA33646.1| F1-ATPase delta-prime subunit [Pisum sativum]		104	23528	15.3	6.07	1.19515	0.00679674	1.12487	0.00727852	1.125	0.0424096	1.17347	0.00504048
VF_1030.Contig4_All	71 2989 PREDICTED: vam6/Vps39-like pr>OTein-like [Cicer arietinum]		38	123565	1.8	6.55	0.826329	0.271561	0.925302	0.694073	0.887068	0.373726	0.878058	0.446996
Uni_1152_All	91 573 50S ribosomal pr>OTein L18 [Medicago truncatula] gi|124360326|gb|ABN08339.1| Ribosomal pr>OTein L18 [Medicago truncatula] gi|355484439|gb|AES65642.1| 50S ribosomal pr>OTein L18 [Medicago truncatula]		150	20801	34.8	10	0.962056	0.541978	0.933115	0.062149	1.04724	0.358458	0.958406	0.351562
VF_1328.Contig1_All	221 817 minus strand PREDICTED: VAMP-like pr>OTein YKT61-like isoform X2 [Cicer arietinum]		73	26192	15.1	6.52	1.08844	0.0416744	1.18656	0.0180413	1.023	0.816124	1.09102	0.0168988
Uni_15970_All	143 1378 minus strand PREDICTED: 50S ribosomal pr>OTein L1-like [Cicer arietinum]		57	54926	5.3	9.48	1.03001	0.961897	1.11905	0.00456146	0.990521	0.90249	1.03871	0.874176
VF_1611.Contig1_All	210 989 PREDICTED: expansin-A13-like [Cicer arietinum]		44	31546	4.2	8.78	1.00407	0.957793	1.02875	0.6868	1.10405	0.219407	1.04336	0.735007
VF_6679.Contig1_All	127 1614 Pr>OTein kinase-like pr>OTein [Medicago truncatula] gi|355524536|gb|AET04990.1| Pr>OTein kinase-like pr>OTein [Medicago truncatula]		40	62360	2	5.67	NA	NA	NA	NA	NA	NA	NA	NA
Uni_10212_All	94 621 minus strand unknown [Medicago truncatula]		34	23650	4.5	4.99	1.00892	0.509795	1.2672	0.00915991	1.09637	0.391187	1.09171	0.136605
VF_3567.Contig1_All	78 767 PREDICTED: uncharacterized pr>OTein LOC101501607 [Cicer arietinum]		120	29153	21.3	7.66	0.850226	0.0214995	0.939796	0.109836	0.928002	0.195992	0.908309	0.0417728
VF_3523.Contig1_All	79 441 minus strand Basic blue pr>OTein [Medicago truncatula] gi|355524015|gb|AET04469.1| Basic blue pr>OTein [Medicago truncatula]		116	14832	13.2	9.65	0.877193	0.029392	1.02232	0.42364	0.897998	0.335528	0.954012	0.37565
Uni_21703_All	145 2493 minus strand hyp>OThetical pr>OTein MTR_4g079320 [Medicago truncatula] gi|355508591|gb|AES89733.1| hyp>OThetical pr>OTein MTR_4g079320 [Medicago truncatula]		42	106294	6.1	9.82	1.17317	0.148235	1.20486	0.185957	1.31551	0.0405945	1.23694	0.0934499
VF_4621.Contig5_All	80 406 PREDICTED: uncharacterized pr>OTein LOC101492619 [Cicer arietinum]		27	14852	17.4	5.13	NA	NA	NA	NA	NA	NA	NA	NA
Uni_27737_All	94 1083 minus strand Nuclear matrix pr>OTein [Medicago truncatula] gi|355515555|gb|AES97178.1| Nuclear matrix pr>OTein [Medicago truncatula]		28	41005	3.3	4.79	0.673241	0.146276	0.458698	0.0442449	0.59991	0.10662	0.567397	0.0866297
Uni_9797_All	1 861 PREDICTED: uncharacterized pr>OTein LOC101506650 [Cicer arietinum]		34	39790	3.5	8.6	NA	NA	NA	NA	NA	NA	NA	NA
VF_5452.Contig2_All	53 712 minus strand hyp>OThetical pr>OTein MTR_8g093750 [Medicago truncatula] gi|355524299|gb|AET04753.1| hyp>OThetical pr>OTein MTR_8g093750 [Medicago truncatula]		30	26104	4.1	5.21	NA	NA	NA	NA	NA	NA	NA	NA
VF_1757.Contig1_All	123 3626 minus strand PREDICTED: uncharacterized pr>OTein LOC101512881 isoform X2 [Cicer arietinum]		62	142698	1.5	4.91	NA	NA	NA	NA	NA	NA	NA	NA
Uni_16167_All	152 1408 minus strand PREDICTED: peptide chain release factor 1-like [Cicer arietinum]		157	56056	17.4	6.79	0.897016	0.00957905	0.882667	0.00159478	0.838561	0.00890109	0.89547	0.000560504
VF_9609.Contig1_All	78 1076 PREDICTED: arginase-like [Cicer arietinum]		95	39543	11.1	5.68	0.984563	0.632302	1.04808	0.45787	0.965209	0.52872	1.02747	0.57403
VF_9127.Contig2_All	55 297 unknown [Medicago truncatula]		24	10737	13.6	6.81	NA	NA	NA	NA	NA	NA	NA	NA
VF_5035.Contig1_All	279 881 unknown [Medicago truncatula]		124	24710	13.4	7.83	1.19222	0.225817	1.27042	0.305507	1.31821	0.0564471	1.25862	0.0774335
VF_6006.Contig1_All	160 639 unknown [Medicago truncatula] gi|388493334|gb|AFK34733.1| unknown [Medicago truncatula]		34	20891	6.3	4.48	NA	NA	NA	NA	NA	NA	NA	NA
VF_5550.Contig2_All	259 1461 Alanine glyoxylate amin>OTransferase [Medicago truncatula] gi|355489207|gb|AES70410.1| Alanine glyoxylate amin>OTransferase [Medicago truncatula]		513	49302	33.2	7.01	0.752508	0.00171648	0.781163	0.000458415	0.767918	0.000760329	0.752982	0.000537459
Uni_10541_All	258 779 PREDICTED: uncharacterized pr>OTein LOC101513041 [Cicer arietinum]		184	22115	37.9	9.14	0.820105	0.0321984	0.781906	0.00020128	0.784972	0.00133559	0.793452	0.000984439
VF_3745.Contig1_All	128 556 PREDICTED: 40S ribosomal pr>OTein S16-like [Cicer arietinum]		394	20461	62.9	10.31	1.18135	8.94319e-06	1.08663	0.0284512	1.19006	0.00064449	1.16576	1.33284e-05
Uni_27465_All	275 1618 minus strand PREDICTED: exosome complex component RRP45-like isoform X3 [Cicer arietinum]		43	57148	4.2	8.04	NA	NA	NA	NA	NA	NA	NA	NA
Uni_10071_All	190 756 minus strand Methionine-R-sulfoxide reductase B1 pr>OTein [Medicago truncatula] gi|355509394|gb|AES90536.1| Methionine-R-sulfoxide reductase B1 pr>OTein [Medicago truncatula]		188	23393	27	8.45	1.09125	0.19638	1.37424	0.0072211	1.13949	0.156042	1.18205	0.0182089
Uni_27023_All	58 2976 PREDICTED: ATP-dependent DNA helicase RecG-like isoform X1 [Cicer arietinum]		21	125869	1.3	6.53	NA	NA	NA	NA	NA	NA	NA	NA
VF_4872.Contig1_All	221 4450 minus strand PREDICTED: probable phosphoribosylformylglycinamidine synthase, chloroplastic/mitochondrial-like [Cicer arietinum]		471	172437	15.8	5.33	1.03666	0.0455857	1.07422	0.0393357	1.04967	0.00556255	1.07643	0.0256692
Uni_700_All	55 1401 minus strand PREDICTED: aladin-like [Cicer arietinum]		39	53283	2.7	6.01	NA	NA	NA	NA	NA	NA	NA	NA
VF_8958.Contig1_All	62 1714 minus strand Trigger factor [Medicago truncatula] gi|355518976|gb|AET00600.1| Trigger factor [Medicago truncatula]		881	71108	42.8	5.18	0.866931	6.1974e-10	0.814418	4.04216e-12	0.856095	1.13323e-09	0.845396	2.03123e-13
VF_4291.Contig3_All	104 1129 PREDICTED: UDP-glucose 4-epimerase GEPI48-like, partial [Cicer arietinum]		73	44243	10.2	8.75	1.12542	0.229309	1.16643	0.171075	1.25341	0.0531904	1.22153	0.0653035
VF_7711.Contig1_All	2 1093 PREDICTED: K(+) efflux antiporter 3, chloroplastic-like [Cicer arietinum]		50	44891	8.2	4.66	0.640714	0.013637	0.712446	0.031795	0.679135	0.057074	0.647941	0.0233663
VF_6784.Contig1_All	116 1552 minus strand PREDICTED: putative tRNA pseudouridine synthase-like [Cicer arietinum]		25	63252	1.7	7.75	NA	NA	NA	NA	NA	NA	NA	NA
VF_2297.Contig2_All	246 2204 minus strand Poly(A)-binding pr>OTein [Medicago truncatula] gi|355492122|gb|AES73325.1| Poly(A)-binding pr>OTein [Medicago truncatula]		198	81139	11.6	6.52	NA	NA	NA	NA	NA	NA	NA	NA
Uni_7634_All	285 1244 Short-chain dehydrogenase/reductase [Medicago truncatula] gi|355490910|gb|AES72113.1| Short-chain dehydrogenase/reductase [Medicago truncatula]		45	42722	6.9	9.38	1.11975	0.108823	1.14922	0.120979	0.997972	0.450818	1.07014	0.123586
Uni_16136_All	92 688 minus strand Polyadenylate-binding pr>OTein [Medicago truncatula] gi|355509507|gb|AES90649.1| Polyadenylate-binding pr>OTein [Medicago truncatula]		36	25431	9	5.58	NA	NA	NA	NA	NA	NA	NA	NA
Uni_6829_All	168 1556 Violaxanthin de-epoxidase [Medicago truncatula] gi|355501521|gb|AES82724.1| Violaxanthin de-epoxidase [Medicago truncatula]		250	61154	23.1	5.8	0.831567	0.00150899	0.811939	0.000964125	0.848661	0.000772861	0.838294	0.00033472
Uni_16179_All	76 1290 minus strand alpha-galactosidase 1 [Pisum sativum]		196	52682	15.8	6.52	0.85594	0.00442993	0.874053	0.037031	0.854941	0.00223537	0.860372	0.00380876
Uni_7405_All	158 1174 PREDICTED: 50S ribosomal pr>OTein L1, chloroplastic-like [Cicer arietinum]		404	45137	34.5	9.3	1.06235	0.139195	1.01878	0.904444	1.05768	0.222628	1.03304	0.154233
Uni_28246_All	12 668 unknown [Medicago truncatula] gi|388519695|gb|AFK47909.1| unknown [Medicago truncatula]		29	31329	9.1	5.44	1.05944	0.432125	1.04502	0.875974	1.1229	0.335074	1.07335	0.594237
Uni_18454_All	10 1572 minus strand PREDICTED: aldehyde dehydrogenase family 3 member H1-like isoform X2 [Cicer arietinum]		93	66768	6.3	8.58	NA	NA	NA	NA	NA	NA	NA	NA
Uni_16035_All	98 1225 unknown [Medicago truncatula]		84	53032	11.7	8.66	1.0022	0.523739	1.06432	0.410931	1.0214	0.347885	1.02611	0.390339
VF_5268.Contig1_All	77 1588 minus strand PREDICTED: glycine-rich cell wall structural pr>OTein 1.8-like isoform X1 [Cicer arietinum]		135	52170	13.3	8.92	0.967	0.298489	0.829135	0.335899	1.04322	0.348435	0.839023	0.316336
VF_3111.Contig2_All	152 1594 RecName: Full=Elongation factor Tu, chloroplastic; Short=EF-Tu; Flags: Precursor gi|2330655|emb|CAA74893.1| choloroplast translation elongation factor [Pisum sativum] gi|20070084|gb|AAM01198.1| translation elongation factor [Pisum sativum]		2507	58855	53.8	6.31	0.915879	2.96744e-07	0.89787	8.45074e-08	0.921907	1.30935e-09	0.90963	2.41678e-10
VF_175.Contig1_All	137 1156 minus strand PREDICTED: signal peptide peptidase-like [Cicer arietinum]		41	43503	4.7	8.84	1.04951	0.361732	0.930942	0.450692	0.998753	0.955791	0.990044	0.888003
Uni_984_All	94 576 Universal stress pr>OTein A-like pr>OTein [Medicago truncatula] gi|357516377|ref|XP_003628477.1| Universal stress pr>OTein A-like pr>OTein [Medicago truncatula] gi|355500939|gb|AES82142.1| Universal stress pr>OTein A-like pr>OTein [Medicago trunc		41	20895	13	6.7	0.915137	0.175876	0.987733	0.900942	0.868769	0.148131	0.916657	0.409282
Uni_7049_All	78 581 minus strand PREDICTED: 30S ribosomal pr>OTein S20, chloroplastic-like isoform X1 [Cicer arietinum]		252	22760	20.2	10.89	0.972431	0.163095	0.954098	0.106952	0.904232	0.00587124	0.923856	0.00644447
Uni_887_All	37 555 minus strand thaumatin-like pathogenesis-related pr>OTein 4-like precursor [Cicer arietinum] gi|3549693|emb|CAA09229.1| thaumatin-like pr>OTein PR-5a [Cicer arietinum]		156	20062	36.4	8.02	0.13795	0.000330745	0.149606	0.000585073	0.150902	7.71412e-05	0.127884	0.00037258
Uni_941_All	121 900 PREDICTED: thioredoxin-like pr>OTein HCF164, chloroplastic-like [Cicer arietinum]		112	33262	19.6	6.25	1.01249	0.908087	0.983253	0.522733	0.998793	0.882016	1.00279	0.771664
Uni_542_All	105 680 hyp>OThetical pr>OTein MTR_3g116050 [Medicago truncatula] gi|355492914|gb|AES74117.1| hyp>OThetical pr>OTein MTR_3g116050 [Medicago truncatula]		81	25888	18.2	6.59	1.17835	0.00636428	1.13379	0.0352845	1.17716	0.0661433	1.1441	0.00673259
VF_8040.Contig2_All	110 1918 PREDICTED: signal recognition particle 68 kDa pr>OTein-like isoform X1 [Cicer arietinum] gi|502139532|ref|XP_004503805.1| PREDICTED: signal recognition particle 68 kDa pr>OTein-like isoform X2 [Cicer arietinum]		95	80355	4	8.95	1.1522	0.174755	1.11661	0.119076	1.05604	0.720306	1.10562	0.228089
VF_8826.Contig2_All	230 3034 PREDICTED: exosome complex exonuclease RRP44-like [Cicer arietinum]		169	116784	4.8	6.08	1.03815	0.84307	1.08473	0.142426	1.0596	0.833816	1.06149	0.742354
VF_868.Contig3_All	158 1363 minus strand PREDICTED: uncharacterized RNA pseudouridine synthase aq_1464-like [Cicer arietinum]		43	54378	7	9.87	1.24856	0.0193652	1.25125	0.0486499	1.21042	0.088767	1.25124	0.0377262
Uni_9266_All	125 2902 minus strand PREDICTED: non-lysosomal glucosylceramidase-like isoform X1 [Cicer arietinum]		39	116742	1.7	6.01	NA	NA	NA	NA	NA	NA	NA	NA
Uni_383_All	136 1644 PREDICTED: pyruvate kinase, cytosolic isozyme-like [Cicer arietinum]		99	64085	6.2	6.37	NA	NA	NA	NA	NA	NA	NA	NA
VF_6076.Contig3_All	103 717 minus strand 30S ribosomal pr>OTein S9 [Medicago truncatula] gi|355478359|gb|AES59562.1| 30S ribosomal pr>OTein S9 [Medicago truncatula]		706	26587	42.9	10.46	0.920827	0.00128343	0.868992	8.65801e-05	0.919007	0.000255823	0.888574	2.1755e-05
Uni_12546_All	84 2486 minus strand sucrose synthase isoform 3 [Pisum sativum]		136	102688	9.4	5.77	NA	NA	NA	NA	NA	NA	NA	NA
VF_9417.Contig3_All	264 1445 PREDICTED: proliferation-associated pr>OTein 2G4-like [Cicer arietinum]		42	54702	3.6	6.59	NA	NA	NA	NA	NA	NA	NA	NA
Uni_801_All	83 877 minus strand PREDICTED: single-stranded DNA-binding pr>OTein WHY1, chloroplastic-like [Cicer arietinum]		142	33063	22.3	8.93	1.06535	0.111247	1.08768	0.0457915	0.976884	0.586702	1.03861	0.0145408
VF_3274.Contig3_All	43 696 PREDICTED: pr>OTein polybromo-1-like [Cicer arietinum]		29	29215	5.5	7.56	NA	NA	NA	NA	NA	NA	NA	NA
VF_200.Contig5_All	153 1349 minus strand PREDICTED: phosphoribosylaminoimidazole-succinocarboxamide synthase, chloroplastic-like [Cicer arietinum]		147	51918	12.3	6.68	NA	NA	NA	NA	NA	NA	NA	NA
Uni_16163_All	173 823 GTP-binding pr>OTein ras-like pr>OTein [Medicago truncatula] gi|355508594|gb|AES89736.1| GTP-binding pr>OTein ras-like pr>OTein [Medicago truncatula]		190	27530	23	5.77	1.09966	0.164932	1.00458	0.955622	1.19672	0.0607957	1.09136	0.480476
Uni_25135_All	299 1291 Inosine-uridine preferring ribonucleoside hydrolase [Medicago truncatula] gi|355500803|gb|AES82006.1| Inosine-uridine preferring ribonucleoside hydrolase [Medicago truncatula]		28	40570	13	5.07	0.896016	0.386954	0.961977	0.422945	0.997972	0.606998	0.951418	0.517867
VF_3195.Contig2_All	80 991 minus strand Aldose reductase [Medicago truncatula] gi|355505974|gb|AES87116.1| Aldose reductase [Medicago truncatula]		155	40057	11.5	6.51	1.09145	0.327324	1.19455	0.0538991	0.999378	0.744089	1.12109	0.322977
VF_3173.Contig2_All	227 928 minus strand PREDICTED: elongation factor 1-gamma-like [Glycine max]		388	30208	29.9	8.85	NA	NA	NA	NA	NA	NA	NA	NA
VF_658.Contig12_All	458 1207 PREDICTED: uncharacterized pr>OTein LOC101508434 isoform X1 [Cicer arietinum] gi|502168747|ref|XP_004514458.1| PREDICTED: uncharacterized pr>OTein LOC101508434 isoform X2 [Cicer arietinum] gi|502168753|ref|XP_004514459.1| PREDICTED: uncharacter		21	29766	4	5.3	NA	NA	NA	NA	NA	NA	NA	NA
VF_2979.Contig1_All	208 1404 Fructose-bisphosphate aldolase [Medicago truncatula] gi|355508120|gb|AES89262.1| Fructose-bisphosphate aldolase [Medicago truncatula]		3557	48834	56.9	6.84	0.615047	0.00568134	0.643244	0.00452194	0.695858	0.00234381	0.63758	0.00304693
VF_3091.Contig4_All	182 1228 Methionine aminopeptidase [Medicago truncatula] gi|355513103|gb|AES94726.1| Methionine aminopeptidase [Medicago truncatula]		163	43452	18.1	6.46	0.949391	0.203096	0.974009	0.816428	1.01298	0.921664	0.990345	0.465884
Uni_7107_All	89 409 minus strand Gibberellin-regulated pr>OTein [Medicago truncatula] gi|355493513|gb|AES74716.1| Gibberellin-regulated pr>OTein [Medicago truncatula]		44	15409	18.7	9.3	0.871888	0.45324	0.895541	0.483129	0.918506	0.303326	0.894437	0.432157
VF_4421.Contig1_All	220 3339 minus strand PREDICTED: phosphoenolpyruvate carboxylase 4-like [Cicer arietinum]		476	128719	20.8	6.1	1.03216	0.531586	1.05243	0.565236	1.0825	0.774316	1.05542	0.847025
Uni_686_All	82 417 minus strand ribosomal pr>OTein L30e [Pisum sativum]		265	15976	70.5	9.58	NA	NA	NA	NA	NA	NA	NA	NA
VF_3542.Contig10_All	627 2474 PREDICTED: probable methyltransferase PMT8-like isoform X1 [Glycine max] gi|571569384|ref|XP_006606385.1| PREDICTED: probable methyltransferase PMT8-like isoform X2 [Glycine max] gi|571569388|ref|XP_006606386.1| PREDICTED: probable methyltransf		69	79835	8.9	6.06	NA	NA	NA	NA	NA	NA	NA	NA
Uni_7090_All	179 1171 PREDICTED: nucleoporin NUP53-like [Cicer arietinum]		49	39784	9.4	9.23	1.13025	0.146145	1.0803	0.36371	1.19866	0.122331	1.15612	0.131536
Uni_901_All	89 991 PREDICTED: formimidoyltransferase-cyclodeaminase-like isoform X1 [Cicer arietinum] gi|502082955|ref|XP_004487323.1| PREDICTED: formimidoyltransferase-cyclodeaminase-like isoform X2 [Cicer arietinum]		23	36964	3.3	5.8	NA	NA	NA	NA	NA	NA	NA	NA
VF_5911.Contig2_All	101 2785 minus strand polynucle>OTide phosphorylase [Pisum sativum]		879	113259	30.6	5.87	1.0063	0.359089	1.02521	0.393401	1.02251	0.913288	1.01315	0.559894
Uni_9424_All	691 1305 minus strand hyp>OThetical chloroplast RF21 [Vicia faba]		33	27207	6.3	4.74	0.907139	0.233592	0.957453	0.74346	0.858943	0.105095	0.906606	0.272402
VF_5260.Contig1_All	116 3262 PREDICTED: bifunctional fucokinase/fucose pyrophosphorylase-like [Cicer arietinum]		140	128436	3.7	5.95	0.916076	0.0278741	0.899309	0.213301	0.896007	0.196971	0.913028	0.189954
Uni_24857_All	144 467 unknown [Medicago truncatula]		44	13973	16.7	9	1.12013	0.117457	1.18078	0.571573	1.07615	0.413063	1.11953	0.426202
VF_7674.Contig1_All	84 1523 Histidinol dehydrogenase [Medicago truncatula] gi|355483601|gb|AES64804.1| Histidinol dehydrogenase [Medicago truncatula]		36	59358	2.7	5.93	NA	NA	NA	NA	NA	NA	NA	NA
VF_8609.Contig1_All	117 572 PREDICTED: 40S ribosomal pr>OTein S18-like [Cicer arietinum] gi|502118979|ref|XP_004496465.1| PREDICTED: 40S ribosomal pr>OTein S18-like [Cicer arietinum]		185	22044	23	10.54	0.978238	0.891535	1.07886	0.665146	1.00962	0.894161	1.03306	0.507851
VF_8659.Contig2_All	300 1328 minus strand hyp>OThetical pr>OTein MTR_7g077120 [Medicago truncatula] gi|355498943|gb|AES80146.1| hyp>OThetical pr>OTein MTR_7g077120 [Medicago truncatula]		30	38601	2.9	9.78	NA	NA	NA	NA	NA	NA	NA	NA
VF_6271.Contig1_All	132 2597 minus strand PREDICTED: probable cadmium/zinc-transporting ATPase HMA1, chloroplastic-like [Cicer arietinum]		29	100796	1	7.15	NA	NA	NA	NA	NA	NA	NA	NA
VF_7251.Contig2_All	98 484 minus strand Drm4 [Pisum sativum]		85	15372	24.8	8.85	2.97928	0.047531	2.68761	0.0564033	2.43761	0.0649344	2.97217	0.0708115
Uni_24296_All	116 3355 PREDICTED: isoleucine--tRNA ligase-like [Cicer arietinum]		191	137920	11.1	6.45	1.07164	0.0573272	0.914522	0.650419	1.08451	0.154603	1.01383	0.147717
Uni_26715_All	263 841 minus strand Translocon-associated pr>OTein subunit beta [Medicago truncatula] gi|355499474|gb|AES80677.1| Translocon-associated pr>OTein subunit beta [Medicago truncatula]		187	25250	14	9.57	1.21194	0.0165498	0.999058	0.240292	1.30569	0.00295021	1.18139	0.0184733
Uni_24928_All	185 1447 minus strand PREDICTED: uncharacterized pr>OTein LOC101495384 [Cicer arietinum]		126	56154	10.9	6.51	1.04652	0.728825	1.01943	0.966308	1.08893	0.374677	1.08468	0.712433
Uni_27952_All	28 678 minus strand RecName: Full=Kunitz-type trypsin inhibitor-like 2 pr>OTein; AltName: Full=Pr>OTease inhibitor from pea 2; Flags: Precursor gi|3650368|emb|CAA09607.1| profucosidase [Pisum sativum]		61	26821	15.2	6.3	0.696771	0.401795	0.625212	0.355387	0.654253	0.343531	0.657567	0.36504
VF_2906.Contig1_All	1217 3271 minus strand PREDICTED: LOW QUALITY PR>OTEIN: glutamine-dependent NAD(+) synthetase-like [Cicer arietinum]		41	83798	1.3	5.87	NA	NA	NA	NA	NA	NA	NA	NA
Uni_16109_All	157 1164 hyp>OThetical pr>OTein MTR_8g088420 [Medicago truncatula] gi|217073920|gb|ACJ85320.1| unknown [Medicago truncatula] gi|355523948|gb|AET04402.1| hyp>OThetical pr>OTein MTR_8g088420 [Medicago truncatula] gi|388505444|gb|AFK40788.1| unknown [Medic		46	43932	8	6.41	0.557078	0.000372891	0.507407	0.0015472	0.487275	0.000383538	0.517	0.000575599
Uni_299_All	222 1844 Ubiquilin [Medicago truncatula] gi|355513660|gb|AES95283.1| Ubiquilin [Medicago truncatula]		459	58999	26.2	4.78	1.12671	0.147706	1.05349	0.273533	1.19057	0.226523	1.09954	0.15094
VF_3534.Contig1_All	255 1667 RecName: Full=Glutathione reductase, cytosolic; Short=GR; Short=GRase; AltName: Full=GOR2 gi|1370285|emb|CAA66924.1| glutathione reductase [Pisum sativum]		536	58350	25.9	5.92	1.1991	7.67333e-06	1.13228	9.61019e-05	1.12302	2.66321e-06	1.13896	2.46612e-06
VF_7076.Contig3_All	79 1458 minus strand PREDICTED: uncharacterized pr>OTein LOC101489337 isoform X1 [Cicer arietinum]		22	64280	3.7	8.98	NA	NA	NA	NA	NA	NA	NA	NA
VF_102.Contig1_All	331 1935 minus strand PREDICTED: serine/threonine-pr>OTein phosphatase 2A regulatory subunit B&apos;&apos; subunit alpha-like [Cicer arietinum]		24	68064	1.9	5.03	NA	NA	NA	NA	NA	NA	NA	NA
VF_1244.Contig1_All	147 1964 minus strand PREDICTED: ABC transporter E family member 2-like [Cicer arietinum]		267	79049	18	7.79	1.14619	0.0133777	1.11307	0.0497963	1.08959	0.0280944	1.13635	0.0201634
VF_3917.Contig1_All	90 1100 minus strand PREDICTED: putative MO25-like pr>OTein At5g47540-like [Cicer arietinum]		47	46076	8.9	8.67	1.11945	0.0369079	1.05882	0.100443	1.05888	0.316484	1.06466	0.0913496
Uni_13095_All	50 1672 PREDICTED: glutamyl-tRNA(Gln) amid>OTransferase subunit A, chloroplastic/mitochondrial-like isoform X1 [Cicer arietinum]		488	61937	22.6	5.98	0.958423	0.169341	1.04006	0.380549	1.01758	0.779687	1.01213	0.671724
VF_5060.Contig1_All	96 1523 Acetolactate synthase small subunit [Medicago truncatula] gi|355523967|gb|AET04421.1| Acetolactate synthase small subunit [Medicago truncatula]		266	57417	21	8.45	1.16601	0.00981829	1.16531	0.0817356	1.13821	0.0124282	1.1763	0.0147461
VF_1044.Contig1_All	206 679 RecName: Full=ABA-responsive pr>OTein ABR18 gi|20633|emb|CAA78828.1| ABA-responsive pr>OTein [Pisum sativum]		30	21316	15.8	5.39	1.13886	0.314145	1.18743	0.0427797	1.11395	0.405836	1.14574	0.228642
Uni_27751_All	133 1524 minus strand PREDICTED: 3-ketoacyl-CoA thiolase 2, peroxisomal-like [Cicer arietinum]		181	55571	21.8	8.01	1.034	0.692487	1.06863	0.264682	1.06482	0.190334	1.0405	0.363728
VF_9459.Contig1_All	72 548 minus strand hyp>OThetical pr>OTein MTR_5g030280 [Medicago truncatula] gi|355514232|gb|AES95855.1| hyp>OThetical pr>OTein MTR_5g030280 [Medicago truncatula]		27	20964	10.1	5.81	NA	NA	NA	NA	NA	NA	NA	NA
Uni_3973_All	179 1270 Menaquinone biosynthesis methyltransferase ubiE [Medicago truncatula] gi|355508624|gb|AES89766.1| Menaquinone biosynthesis methyltransferase ubiE [Medicago truncatula]		197	45448	18.7	6.91	0.717538	0.0963715	0.716267	0.333442	0.664191	0.0944034	0.712967	0.19113
VF_7347.Contig1_All	157 1587 minus strand PREDICTED: probable diacylglycerol kinase 3-like [Cicer arietinum]		42	60037	2.7	8.62	NA	NA	NA	NA	NA	NA	NA	NA
Uni_10501_All	38 1060 PREDICTED: uncharacterized pr>OTein At1g32220, chloroplastic-like [Cicer arietinum]		87	41275	10.6	9.74	1.19518	0.0495439	1.1993	0.0789279	1.12506	0.183522	1.13614	0.0667392
Uni_7335_All	190 1686 PREDICTED: uncharacterized pr>OTein LOC101507965 [Cicer arietinum]		75	61948	10.8	8.61	1.13851	0.0941753	1.15044	0.00447655	1.21645	0.00882446	1.18502	0.00519724
VF_6060.Contig1_All	302 1192 Mitochondrial carnitine/acylcarnitine carrier-like pr>OTein [Medicago truncatula] gi|355514253|gb|AES95876.1| Mitochondrial carnitine/acylcarnitine carrier-like pr>OTein [Medicago truncatula]		250	35238	33.7	9.41	0.885966	0.00105635	0.92351	0.0437318	0.944367	0.00122615	0.915761	3.16257e-06
VF_2162.Contig2_All	3 278 minus strand RecName: Full=Pr>OTein TIC 22, chloroplastic; AltName: Full=Translocon at the inner envelope membrane of chloroplasts 22; Short=PsTIC22; Flags: Precursor gi|3769671|gb|AAC64606.1| Tic22 [Pisum sativum]		73	13388	9.8	8.73	1.00834	0.829874	1.07416	0.0343292	1.1709	0.389393	1.08912	0.503047
Uni_21672_All	66 1622 Proline iminopeptidase [Medicago truncatula] gi|355499095|gb|AES80298.1| Proline iminopeptidase [Medicago truncatula]		81	63741	6.4	6.44	0.981873	0.451291	0.892789	0.219523	0.944172	0.0681007	0.944462	0.186696
Uni_6712_All	74 2872 minus strand PREDICTED: zinc phosphodiesterase ELAC pr>OTein 2-like isoform X1 [Cicer arietinum]		40	117548	2.4	6.37	NA	NA	NA	NA	NA	NA	NA	NA
VF_4646.Contig2_All	80 553 minus strand disease-resistance response pr>OTein 49 [Lens culinaris]		335	21577	41.8	5.09	NA	NA	NA	NA	NA	NA	NA	NA
Uni_971_All	300 2732 minus strand Ribonucleoside-diphosphate reductase [Medicago truncatula] gi|355524188|gb|AET04642.1| Ribonucleoside-diphosphate reductase [Medicago truncatula]		46	105182	2.5	6.88	0.492008	0.10985	0.477102	0.166365	0.453846	0.239647	0.472514	0.175631
VF_7854.Contig3_All	166 1002 minus strand SAR DNA-binding pr>OTein-2 [Pisum sativum]		107	37178	10.4	5.32	0.95482	0.809032	NA	NA	0.974103	0.7945	NA	NA
VF_7186.Contig2_All	303 1490 PREDICTED: bifunctional aspartate amin>OTransferase and glutamate/aspartate-prephenate amin>OTransferase-like isoform X2 [Cicer arietinum]		82	49009	11.4	5.9	0.795332	0.00243749	0.774368	0.00349034	0.804233	0.00858037	0.791418	0.0037433
Uni_10300_All	96 2453 minus strand Cullin [Medicago truncatula] gi|355482960|gb|AES64163.1| Cullin [Medicago truncatula]		105	107301	5.9	8.52	1.19653	0.0963069	1.4234	0.00235261	1.1267	0.219772	1.37495	0.0200355
VF_4384.Contig2_All	128 463 PREDICTED: 60S ribosomal pr>OTein L35a-1-like [Cicer arietinum]		342	15866	42.9	10.68	NA	NA	NA	NA	NA	NA	NA	NA
VF_327.Contig2_All	222 2555 Subtilisin-like pr>OTease [Medicago truncatula] gi|355481434|gb|AES62637.1| Subtilisin-like pr>OTease [Medicago truncatula]		287	97653	8.9	8.88	1.05537	0.133914	1.17026	0.0421084	1.00927	0.369272	1.07039	0.0640941
Uni_7691_All	74 1084 minus strand Purple acid phosphatase [Medicago truncatula] gi|355525165|gb|AET05619.1| Purple acid phosphatase [Medicago truncatula]		21	42861	2.1	6.07	NA	NA	NA	NA	NA	NA	NA	NA
VF_7437.Contig2_All	140 1480 Pr>OTein thiJ [Medicago truncatula] gi|355509012|gb|AES90154.1| Pr>OTein thiJ [Medicago truncatula]		52	55193	2.2	9.1	0.774707	0.117858	0.760748	0.102644	0.845021	0.323736	0.792827	0.169047
Uni_25061_All	200 667 DEAD-box ATP-dependent RNA helicase [Medicago truncatula] gi|87240993|gb|ABD32851.1| Helicase, C-terminal; Zinc finger, CCHC-type; GUCT [Medicago truncatula] gi|355501124|gb|AES82327.1| DEAD-box ATP-dependent RNA helicase [Medicago truncatula]		234	18840	32.1	6.06	1.09156	0.0647846	1.0949	0.644336	1.02927	0.886295	1.08895	0.00711894
VF_8896.Contig1_All	174 2312 minus strand Beta-galactosidase [Medicago truncatula] gi|124360798|gb|ABN08770.1| Galactose-binding like [Medicago truncatula] gi|355484210|gb|AES65413.1| Beta-galactosidase [Medicago truncatula]		48	89862	3.4	8.36	0.942261	0.622649	0.982751	0.866869	0.939603	0.546122	0.954518	0.682416
Uni_198_All	54 524 minus strand MLP-like pr>OTein [Medicago truncatula] gi|355522224|gb|AET02678.1| MLP-like pr>OTein [Medicago truncatula]		84	22614	19.7	5.21	NA	NA	NA	NA	NA	NA	NA	NA
VF_3343.Contig19_All	179 1027 PREDICTED: probable pr>OTein phosphatase 2C 39-like [Cicer arietinum]		126	38119	14.1	7.81	NA	NA	NA	NA	NA	NA	NA	NA
VF_2567.Contig5_All	44 1153 minus strand Nudix hydrolase [Medicago truncatula] gi|355495550|gb|AES76753.1| Nudix hydrolase [Medicago truncatula]		84	46777	5.4	6.08	1.12344	0.711535	1.157	0.211609	1.15729	0.7926	1.17149	0.396945
VF_1444.Contig1_All	164 1585 PREDICTED: probable serine pr>OTease EDA2-like [Cicer arietinum]		26	60252	2.7	5.97	NA	NA	NA	NA	NA	NA	NA	NA
Uni_21471_All	172 1551 PREDICTED: UDP-glycosyltransferase 87A1-like [Cicer arietinum]		41	58017	4.8	5.87	NA	NA	NA	NA	NA	NA	NA	NA
VF_9761.Contig1_All	1236 2564 PREDICTED: omega-6 fatty acid desaturase, chloroplastic-like [Cicer arietinum]		71	59149	13.5	9.18	0.905132	0.236236	0.847653	0.0865717	0.896095	0.190963	0.88449	0.150002
Uni_10370_All	148 762 PREDICTED: uncharacterized pr>OTein LOC101499775 [Cicer arietinum]		47	27692	5.4	8.74	NA	NA	NA	NA	NA	NA	NA	NA
Uni_6527_All	149 2353 minus strand PREDICTED: uncharacterized pr>OTein sll1770-like isoform X1 [Cicer arietinum] gi|502136846|ref|XP_004502860.1| PREDICTED: uncharacterized pr>OTein sll1770-like isoform X2 [Cicer arietinum]		129	94620	5.4	8.79	0.846202	0.131426	0.744444	0.245842	0.767025	0.112353	0.845781	0.2386
VF_9676.Contig2_All	180 5630 PREDICTED: pr>OTeasome activator subunit 4-like [Glycine max]		171	227660	3.7	6.93	1.14867	0.00191584	1.20836	0.0166735	1.20101	0.0117461	1.15747	0.00204355
VF_1382.Contig1_All	180 2519 PREDICTED: ATP-dependent zinc metallopr>OTease FTSH 9, chloroplastic-like [Glycine max]		348	96282	22.2	6.11	NA	NA	NA	NA	NA	NA	NA	NA
VF_516.Contig2_All	84 1253 minus strand PREDICTED: S-adenosylmethionine synthase 2-like [Cicer arietinum]		203	50087	19	6.02	NA	NA	NA	NA	NA	NA	NA	NA
Uni_27438_All	112 630 unknown [Medicago truncatula] gi|388506834|gb|AFK41483.1| unknown [Medicago truncatula]		56	20934	13.9	8.66	NA	NA	NA	NA	NA	NA	NA	NA
VF_6012.Contig2_All	39 851 unknown [Medicago truncatula]		146	33023	18.5	8.24	NA	NA	NA	NA	NA	NA	NA	NA
VF_6519.Contig1_All	283 1929 minus strand PREDICTED: probable pectinesterase/pectinesterase inhibitor 40-like [Cicer arietinum]		45	69960	4.4	9.15	0.86507	0.30525	0.935753	0.513356	0.888317	0.364844	0.896483	0.379225
VF_2083.Contig1_All	89 286 minus strand 30S ribosomal pr>OTein S28e [Medicago truncatula] gi|355493593|gb|AES74796.1| 30S ribosomal pr>OTein S28e [Medicago truncatula]		43	9024	30.3	11.18	1.08771	0.295195	1.12439	0.0100085	1.12833	0.0692208	1.13533	0.0267328
VF_5001.Contig2_All	118 2580 minus strand PREDICTED: transcription-repair-coupling factor-like [Cicer arietinum]		125	109864	7.2	8.73	0.95253	0.101196	0.859522	0.0647001	0.928809	0.22419	0.922381	0.0688312
Uni_15470_All	394 2367 PREDICTED: uncharacterized pr>OTein LOC101496198 [Cicer arietinum]		24	85312	2.3	9.07	NA	NA	NA	NA	NA	NA	NA	NA
VF_3824.Contig2_All	115 786 RecName: Full=Pr>OTein TIC 55, chloroplastic; AltName: Full=Rieske iron-sulfur pr>OTein TIC55; AltName: Full=Translocon at the inner envelope membrane of chloroplasts 55; Short=PsTIC55; Flags: Precursor gi|2764524|emb|CAA04157.1| Rieske iron-sul		197	30179	25.4	7.64	0.869239	0.100546	0.728305	0.118972	0.784442	0.0437925	0.762379	0.0747222
Uni_4193_All	138 1370 minus strand hyp>OThetical pr>OTein MTR_1g116540 [Medicago truncatula] gi|355481880|gb|AES63083.1| hyp>OThetical pr>OTein MTR_1g116540 [Medicago truncatula]		48	50440	2.9	9.53	NA	NA	NA	NA	NA	NA	NA	NA
Uni_21571_All	74 1414 Pentatricopeptide repeat-containing pr>OTein [Medicago truncatula] gi|355495903|gb|AES77106.1| Pentatricopeptide repeat-containing pr>OTein [Medicago truncatula]		24	57862	2	6.95	NA	NA	NA	NA	NA	NA	NA	NA
Uni_24775_All	136 693 PREDICTED: uncharacterized pr>OTein LOC101500266 [Cicer arietinum]		264	23331	12.4	7.85	0.580175	0.00912455	0.710193	0.00521492	0.772059	0.00690655	0.640824	0.0037292
Uni_7199_All	230 2029 RecName: Full=UDP-sugar pyrophospharylase; Short=PsUSP gi|54650280|dbj|BAD66876.1| UDP-sugar pyrophospharylase [Pisum sativum]		130	75813	7.7	6.23	1.00003	0.870292	1.01102	0.870251	0.960951	0.315907	1.00801	0.645837
VF_814.Contig3_All	70 489 uncharacterized pr>OTein LOC100305465 [Glycine max]		108	18393	20	10.39	1.04834	0.699368	1.07956	0.443299	1.04572	0.95051	1.08989	0.671157
VF_9310.Contig1_All	77 2032 PREDICTED: GTPase Der-like [Cicer arietinum]		90	81554	3.8	6.57	0.863545	0.0908189	0.950856	0.258391	0.988131	0.885161	0.927355	0.509784
Uni_24783_All	60 518 Acyl-coenzyme A thioesterase [Medicago truncatula] gi|355491750|gb|AES72953.1| Acyl-coenzyme A thioesterase [Medicago truncatula]		28	19656	5.9	8.64	NA	NA	NA	NA	NA	NA	NA	NA
Uni_16444_All	2 205 PREDICTED: transmembrane 9 superfamily member 3-like [Cicer arietinum]		62	9610	17.6	5.5	1.02692	0.932568	0.933608	0.406176	0.874754	0.177955	0.944506	0.601111
Uni_1423_All	84 1298 PREDICTED: putative PAP-specific phosphatase, mitochondrial-like isoform X1 [Cicer arietinum]		193	50064	15.3	5.84	0.909309	0.307011	0.802285	0.00996345	0.925671	0.153921	0.875591	0.0739734
VF_9313.Contig1_All	212 583 minus strand PREDICTED: uncharacterized pr>OTein LOC101515092 [Cicer arietinum]		25	17450	6.5	9.73	NA	NA	NA	NA	NA	NA	NA	NA
Uni_7369_All	2 853 PREDICTED: dynamin-2B-like isoform X2 [Glycine max]		79	38704	14.4	9.3	0.974026	0.746839	1.12099	0.478197	1.06821	0.780301	1.04135	0.620895
VF_9733.Contig3_All	153 1694 minus strand PREDICTED: serine/threonine pr>OTein phosphatase 2A 55 kDa regulatory subunit B beta isoform-like isoform X2 [Cicer arietinum]		55	64329	5.6	5.92	0.996785	0.668496	1.00094	0.98392	1.08421	0.117484	1.06045	0.507384
VF_7754.Contig1_All	110 607 minus strand hyp>OThetical pr>OTein MTR_7g080280 [Medicago truncatula] gi|355499211|gb|AES80414.1| hyp>OThetical pr>OTein MTR_7g080280 [Medicago truncatula] gi|388520575|gb|AFK48349.1| unknown [Medicago truncatula]		21	20356	5.4	4.7	NA	NA	NA	NA	NA	NA	NA	NA
Uni_16185_All	157 837 minus strand Pr>OTeasome subunit beta type [Medicago truncatula] gi|355486482|gb|AES67685.1| Pr>OTeasome subunit beta type [Medicago truncatula]		157	28019	20.3	6.08	1.18855	0.0494942	1.26588	0.0135322	1.19151	0.0372247	1.22181	0.0195136
VF_9542.Contig1_All	252 2003 minus strand peptide transporter 1 [Vicia faba]		36	71821	6.3	8.13	1.09369	0.0824176	1.12853	0.103696	1.11203	0.049151	1.1106	0.0104611
VF_7639.Contig1_All	92 562 minus strand PREDICTED: chloroplastic group IIA intron splicing facilitator CRS1, chloroplastic-like [Cicer arietinum]		21	20524	16.6	9.89	NA	NA	NA	NA	NA	NA	NA	NA
VF_5704.Contig2_All	84 809 40S ribosomal pr>OTein [Medicago truncatula] gi|87240515|gb|ABD32373.1| Ribosomal pr>OTein S6e [Medicago truncatula] gi|355482649|gb|AES63852.1| 40S ribosomal pr>OTein [Medicago truncatula]		329	35665	44.2	10.75	NA	NA	NA	NA	NA	NA	NA	NA
VF_6119.Contig5_All	201 1904 PREDICTED: anthranilate synthase component I-2, chloroplastic-like [Cicer arietinum]		122	72013	13.9	6.02	0.946363	0.0787587	1.05706	0.432117	0.96199	0.941257	0.963859	0.585009
Uni_1415_All	92 322 PREDICTED: uncharacterized pr>OTein LOC100306564 isoform X1 [Glycine max] gi|571443721|ref|XP_006576293.1| PREDICTED: uncharacterized pr>OTein LOC100306564 isoform X2 [Glycine max] gi|255628891|gb|ACU14790.1| unknown [Glycine max]		51	10539	16.9	9.3	1.06938	0.890655	1.03383	0.822503	0.911985	0.968231	0.948684	0.665228
VF_933.Contig3_All	172 2373 minus strand PREDICTED: 6-phosphofructo-2-kinase/fructose-2,6-bisphosphatase-like [Cicer arietinum]		139	90460	13.8	6.22	NA	NA	NA	NA	NA	NA	NA	NA
VF_5617.Contig1_All	143 634 unknown [Medicago truncatula]		89	20914	28.7	6.41	1.08165	0.108273	1.06942	0.117475	1.12317	0.0705371	1.08497	0.0935964
Uni_15136_All	327 1616 RecName: Full=Glutamine synthetase leaf isozyme, chloroplastic; AltName: Full=GS2; AltName: Full=Glutamate--ammonia ligase; Flags: Precursor gi|169059|gb|AAA33653.1| glutamine synthetase (chloroplast GS2) (EC 6.3.1.2) [Pisum sativum]		815	53825	37.7	6.29	0.759649	7.76319e-13	0.825655	8.62381e-06	0.814174	3.30526e-11	0.814069	2.5855e-15
Uni_10197_All	46 381 minus strand ribosomal pr>OTein L33 [Populus trichocarpa] gi|222851018|gb|EEE88565.1| ribosomal pr>OTein L33 [Populus trichocarpa]		320	15634	42.9	10.65	NA	NA	NA	NA	NA	NA	NA	NA
VF_6063.Contig2_All	134 3385 PREDICTED: DNA polymerase delta catalytic subunit-like [Cicer arietinum]		42	141248	4.7	8.26	0.964858	0.875365	1.10352	0.506354	0.97241	0.815055	1.00911	0.771174
VF_9854.Contig3_All	268 2697 minus strand AAA-metallopr>OTease FtsH [Pisum sativum]		462	103438	20.9	6.46	1.03328	0.012463	1.11447	0.00773639	1.11363	0.00951446	1.05981	0.00330307
VF_717.Contig2_All	84 929 minus strand PREDICTED: IAA-amino acid hydrolase ILR1-like 4-like [Cicer arietinum]		111	35057	5	5.66	0.686692	0.0254174	0.63592	0.0365373	0.62973	0.0374272	0.646925	0.0316393
VF_6086.Contig1_All	208 2469 minus strand Beta xylosidase [Medicago truncatula] gi|355483843|gb|AES65046.1| Beta xylosidase [Medicago truncatula]		29	89053	2.1	8.66	NA	NA	NA	NA	NA	NA	NA	NA
VF_2152.Contig1_All	219 1619 PREDICTED: ran-binding pr>OTein 10-like [Cicer arietinum]		61	59202	3	5.38	NA	NA	NA	NA	NA	NA	NA	NA
Uni_4413_All	184 780 PREDICTED: 30S ribosomal pr>OTein S6 alpha, chloroplastic-like [Cicer arietinum]		77	24813	6	5.61	0.870183	0.00620233	0.898759	0.383425	0.842472	0.230383	0.868967	0.0125368
VF_4586.Contig4_All	215 1252 unknown [L>OTus japonicus]		89	44032	9.8	7.1	0.994186	0.642367	1.03593	0.714116	0.891225	0.340863	0.892473	0.471434
VF_8087.Contig2_All	114 6419 RecName: Full=Glutamate synthase [NADH], amyloplastic; AltName: Full=NADH-GOGAT; Flags: Precursor gi|166412|gb|AAB46617.1| NADH-glutamate synthase [Medicago sativa]		223	261694	8.1	5.96	0.744763	5.11042e-06	0.788053	2.79313e-07	0.773934	1.32424e-06	0.763323	3.09103e-07
VF_9652.Contig1_All	169 1092 minus strand 6-phosphogluconolactonase [Medicago truncatula] gi|355491365|gb|AES72568.1| 6-phosphogluconolactonase [Medicago truncatula]		173	39245	18.5	7.12	1.34353	0.00166475	1.41638	0.00223884	1.3177	0.000184407	1.3626	1.03831e-05
Uni_19248_All	212 1000 vf14-3-3c pr>OTein [Vicia faba]		244	34132	42.2	4.79	0.883333	0.108487	0.916318	0.0866081	0.8416	0.0126189	0.914396	0.0120245
Uni_13205_All	93 1394 minus strand PREDICTED: KH domain-containing pr>OTein At4g18375-like [Cicer arietinum]		77	51461	11.8	5.13	1.19197	0.081289	1.28228	0.190211	1.18173	0.0295607	1.18972	0.055314
Uni_9985_All	154 1437 minus strand PREDICTED: PI-PLC X domain-containing pr>OTein At5g67130-like isoform X2 [Cicer arietinum]		48	52505	6.1	7.44	0.855236	0.0231104	1.07891	0.919247	0.898258	0.562709	0.930535	0.666461
VF_9767.Contig2_All	132 1607 PREDICTED: uncharacterized pr>OTein LOC101502995 [Cicer arietinum]		32	62070	1.8	9.48	NA	NA	NA	NA	NA	NA	NA	NA
VF_9321.Contig1_All	336 1400 minus strand PREDICTED: mitochondrial adenine nucle>OTide transporter ADNT1-like [Cicer arietinum]		83	43516	10.4	9.59	1.25541	0.0960302	1.23115	0.0597208	1.20806	0.0997216	1.23029	0.0820514
VF_753.Contig1_All	304 1212 minus strand PREDICTED: uncharacterized pr>OTein LOC101491104 [Cicer arietinum]		85	39635	4.3	6.43	0.760151	0.23389	0.71657	0.194558	0.604327	0.0322853	0.694456	0.147675
Uni_15538_All	168 3095 PREDICTED: superkiller viralicidic activity 2-like 2-like [Cicer arietinum]		63	126193	1.9	6.42	NA	NA	NA	NA	NA	NA	NA	NA
Uni_6835_All	140 1480 PREDICTED: magnesium transporter MRS2-11, chloroplastic-like [Cicer arietinum]		56	54217	5.1	5.54	0.882682	0.562677	1.0464	0.467704	1.03259	0.629595	1.00891	0.90256
Uni_27347_All	235 1017 PREDICTED: uncharacterized pr>OTein LOC101509273 isoform X1 [Cicer arietinum] gi|502113972|ref|XP_004494820.1| PREDICTED: uncharacterized pr>OTein LOC101509273 isoform X2 [Cicer arietinum]		125	33241	12.6	7.04	0.885387	0.211448	0.970909	0.310808	0.999052	0.584321	0.948618	0.211879
Uni_24445_All	388 2073 minus strand PREDICTED: 3beta-hydroxysteroid-dehydrogenase/decarboxylase isoform 2-like [Cicer arietinum]		37	70914	2	8.98	NA	NA	NA	NA	NA	NA	NA	NA
VF_2269.Contig1_All	118 1308 3-dehydroquinate synthase [Medicago truncatula] gi|355478873|gb|AES60076.1| 3-dehydroquinate synthase [Medicago truncatula]		168	48634	15.9	5.42	1.12069	0.0124215	1.14553	0.0192019	1.07219	0.78773	1.08756	0.0280379
VF_7742.Contig2_All	111 635 minus strand Rubredoxin [Medicago truncatula] gi|355501408|gb|AES82611.1| Rubredoxin [Medicago truncatula]		68	22653	8	6.58	0.929512	0.457944	0.892951	0.540343	0.880842	0.202497	0.896733	0.22723
VF_9866.Contig2_All	197 1549 minus strand PREDICTED: general transcription factor IIH subunit 4-like [Cicer arietinum]		44	58209	3.1	6.35	NA	NA	NA	NA	NA	NA	NA	NA
VF_9677.Contig1_All	133 2763 minus strand PREDICTED: uncharacterized pr>OTein LOC101500903 [Cicer arietinum]		29	104909	2.4	6.4	NA	NA	NA	NA	NA	NA	NA	NA
Uni_6682_All	149 3154 minus strand Lysosomal alpha-mannosidase [Medicago truncatula] gi|355523302|gb|AET03756.1| Lysosomal alpha-mannosidase [Medicago truncatula]		41	126376	1	6.35	NA	NA	NA	NA	NA	NA	NA	NA
VF_2125.Contig3_All	121 747 minus strand PREDICTED: uncharacterized pr>OTein LOC100800993 isoform X1 [Glycine max]		32	28795	4.8	7.01	NA	NA	NA	NA	NA	NA	NA	NA
Uni_16212_All	88 738 unknown [Medicago truncatula]		686	28257	30.4	9.72	0.947007	0.0603689	0.921343	0.0264144	0.898699	0.0117596	0.915775	0.00799195
Uni_28298_All	71 967 minus strand PREDICTED: uncharacterized oxidoreductase C663.09c-like [Cicer arietinum]		34	37894	3	9.7	NA	NA	NA	NA	NA	NA	NA	NA
VF_5948.Contig1_All	33 794 putative beta-galactosidase [Trifolium pratense]		25	33883	3.5	8.73	NA	NA	NA	NA	NA	NA	NA	NA
VF_7502.Contig2_All	208 2286 minus strand PREDICTED: uncharacterized pr>OTein LOC101497096 [Cicer arietinum]		91	84291	8.9	6.85	0.938716	0.61263	1.044	0.839944	0.946396	0.783912	1.0047	0.861111
VF_5954.Contig2_All	124 1647 minus strand Allantoinase [Medicago truncatula] gi|124360607|gb|ABN08606.1| Dihydroor>OTase [Medicago truncatula] gi|355482570|gb|AES63773.1| Allantoinase [Medicago truncatula]		127	63954	7.1	5.36	0.736028	0.00221926	0.847378	0.0104826	0.838104	0.00346887	0.805822	4.70723e-05
VF_2689.Contig4_All	28 1446 PREDICTED: O-acyltransferase WSD1-like [Glycine max]		27	62992	2.1	6.62	NA	NA	NA	NA	NA	NA	NA	NA
VF_7871.Contig1_All	99 827 60S ribosomal pr>OTein L7 [Medicago truncatula] gi|355498005|gb|AES79208.1| 60S ribosomal pr>OTein L7 [Medicago truncatula]		69	36622	11.9	9.93	NA	NA	NA	NA	NA	NA	NA	NA
VF_7519.Contig1_All	50 271 unknown [Medicago truncatula]		35	9441	17.6	9.99	NA	NA	NA	NA	NA	NA	NA	NA
Uni_24310_All	61 1497 minus strand Allene oxide synthase [Medicago truncatula] gi|63081244|gb|AAY30368.1| 13-hydroperoxide lyase [Medicago truncatula] gi|355485989|gb|AES67192.1| Allene oxide synthase [Medicago truncatula]		168	62478	14.6	8.12	0.56749	2.10401e-05	0.625666	0.00133674	0.570476	0.000286582	0.594431	0.000167719
VF_637.Contig1_All	176 1018 minus strand hyp>OThetical pr>OTein MTR_040s0047 [Medicago truncatula] gi|355502354|gb|AES83557.1| hyp>OThetical pr>OTein MTR_040s0047 [Medicago truncatula]		53	35770	15.3	9	1.0972	0.585484	1.1497	0.366332	1.07214	0.495174	1.07513	0.435527
VF_638.Contig1_All	158 325 40S ribosomal pr>OTein S29 [Medicago truncatula] gi|355511958|gb|AES93581.1| 40S ribosomal pr>OTein S29 [Medicago truncatula]		141	7815	75	9.79	1.21482	0.00550431	1.44092	0.00163341	1.14187	0.0102211	1.26637	0.00114497
VF_3923.Contig1_All	431 1327 minus strand PREDICTED: methylglutaconyl-CoA hydratase, mitochondrial-like isoform X1 [Cicer arietinum] gi|502152494|ref|XP_004508951.1| PREDICTED: methylglutaconyl-CoA hydratase, mitochondrial-like isoform X2 [Cicer arietinum]		27	36957	2.7	8.7	NA	NA	NA	NA	NA	NA	NA	NA
VF_2361.Contig3_All	13 1257 minus strand PREDICTED: basic 7S globulin-like [Cicer arietinum]		106	52137	9.2	8.36	NA	NA	NA	NA	NA	NA	NA	NA
Uni_27443_All	303 1964 Delta-1-pyrroline-5-carboxylate dehydrogenase 1 pr>OTein [Medicago truncatula] gi|355510071|gb|AES91213.1| Delta-1-pyrroline-5-carboxylate dehydrogenase 1 pr>OTein [Medicago truncatula]		243	70281	20.6	6.5	1.12679	0.000359254	1.13895	0.148391	1.07714	0.00213109	1.0672	0.00231975
VF_1369.Contig11_All	158 1498 minus strand RecName: Full=Elongation factor 1-alpha; Short=EF-1-alpha gi|2598657|emb|CAA10847.1| elongation factor 1-alpha (EF1-a) [Vicia faba]		890	60831	36.5	9.15	1.2703	0.000197915	1.29373	0.000928099	1.17271	0.00078068	1.26374	7.81339e-05
VF_2212.Contig4_All	129 2642 beta-galactosidase 1-like precursor [Cicer arietinum] gi|316995681|emb|CAA07236.2| beta-galactosidase precursor [Cicer arietinum]		83	104206	7.4	8.32	0.989525	0.399098	1.00859	0.984289	0.897795	0.109284	0.986557	0.346422
VF_1819.Contig1_All	151 969 minus strand PREDICTED: uncharacterized pr>OTein LOC101494733 [Cicer arietinum]		49	41286	13.6	8.91	0.871493	0.0726715	0.914367	0.0714064	0.914683	0.118974	0.876485	0.043913
Uni_24936_All	116 598 minus strand Esterase ydiI [Medicago truncatula] gi|355484453|gb|AES65656.1| Esterase ydiI [Medicago truncatula]		92	20916	15.5	8.79	0.983773	0.460847	0.992616	0.764776	0.980612	0.99233	1.00302	0.655305
Uni_13283_All	214 645 minus strand PREDICTED: ferredoxin-thioredoxin reductase catalytic chain, chloroplastic-like [Cicer arietinum]		92	18849	23.6	6.88	0.853026	0.0069048	0.912331	0.0642383	0.87384	0.0127751	0.886929	0.0616343
Uni_10313_All	70 1584 ER glycerol-phosphate acyltransferase [Medicago truncatula] gi|355521591|gb|AET02045.1| ER glycerol-phosphate acyltransferase [Medicago truncatula]		72	64337	5.7	9.35	1.02244	0.149346	0.891221	0.336699	0.969512	0.519664	0.972616	0.235552
Uni_24792_All	67 600 minus strand 60S ribosomal pr>OTein L18a [Medicago truncatula] gi|357494217|ref|XP_003617397.1| 60S ribosomal pr>OTein L18a [Medicago truncatula] gi|355486481|gb|AES67684.1| 60S ribosomal pr>OTein L18a [Medicago truncatula] gi|355518732|gb|AET00		143	26813	43.8	10.35	1.26735	0.657139	1.17785	0.150721	1.05411	0.362857	1.16655	0.40972
Uni_27847_All	155 1003 minus strand Pr>OTein YIPF2 [Medicago truncatula] gi|355501314|gb|AES82517.1| Pr>OTein YIPF2 [Medicago truncatula]		33	34207	8.8	6.08	NA	NA	NA	NA	NA	NA	NA	NA
Uni_19168_All	134 838 PREDICTED: 54S ribosomal pr>OTein L24, mitochondrial-like [Cicer arietinum]		40	34316	7.7	9.64	NA	NA	NA	NA	NA	NA	NA	NA
VF_9335.Contig1_All	248 2116 minus strand PREDICTED: V-type pr>OTon ATPase catalytic subunit A-like [Cicer arietinum]		1299	76273	37.9	5.25	1.00153	0.910778	1.0218	0.117425	1.01966	0.139803	1.02064	0.199515
Uni_1173_All	87 455 PREDICTED: 60S ribosomal pr>OTein L35-like [Cicer arietinum]		131	19702	38.2	10.92	1.4697	0.052278	1.3956	0.179062	1.42017	0.0219205	1.46077	0.0684066
VF_1815.Contig1_All	1 291 unknown [Medicago truncatula]		27	11990	11.3	4.61	NA	NA	NA	NA	NA	NA	NA	NA
Uni_777_All	466 1299 hyp>OThetical pr>OTein MTR_2g008850 [Medicago truncatula] gi|355482248|gb|AES63451.1| hyp>OThetical pr>OTein MTR_2g008850 [Medicago truncatula]		23	35379	4.7	5.85	NA	NA	NA	NA	NA	NA	NA	NA
VF_2254.Contig1_All	62 1039 minus strand PREDICTED: LOW QUALITY PR>OTEIN: isocitrate dehydrogenase [NADP], chloroplastic/mitochondrial-like [Cicer arietinum]		213	42870	35	9.21	1.12587	0.0886981	1.20092	0.0466543	1.18618	0.00330247	1.23591	0.0218677
VF_9520.Contig1_All	22 822 minus strand Fructose-1,6-bisphosphatase class [Medicago truncatula] gi|355509449|gb|AES90591.1| Fructose-1,6-bisphosphatase class [Medicago truncatula]		94	32739	8.6	5.65	0.886715	0.0519806	0.825273	0.00690138	0.882189	0.000638203	0.849638	0.00229549
VF_629.Contig2_All	87 917 minus strand unknown [Medicago truncatula] gi|388513631|gb|AFK44877.1| unknown [Medicago truncatula]		198	35187	29.2	5.53	0.985733	0.795053	1.01306	0.712929	0.969721	0.327359	0.996663	0.516228
VF_5841.Contig2_All	167 1642 minus strand unknown [Medicago truncatula] gi|388497374|gb|AFK36753.1| unknown [Medicago truncatula]		54	61776	9.6	6.07	0.972721	0.851079	1.01843	0.549061	1.04404	0.547718	1.00106	0.992951
VF_950.Contig1_All	61 591 minus strand chloroplast fructose-bisphosphate aldolase [Triticum aestivum]		763	22016	20.9	9.07	1.01236	0.542505	0.733066	0.0207309	0.881579	0.5369	0.859593	0.183352
VF_411.Contig1_All	235 1482 minus strand PREDICTED: phosphatidylserine decarboxylase proenzyme 3-like [Cicer arietinum]		53	53579	4.3	5.8	NA	NA	NA	NA	NA	NA	NA	NA
VF_7753.Contig2_All	112 1023 hyp>OThetical pr>OTein MTR_4g124450 [Medicago truncatula] gi|355510981|gb|AES92123.1| hyp>OThetical pr>OTein MTR_4g124450 [Medicago truncatula]		30	39348	3.9	7.62	NA	NA	NA	NA	NA	NA	NA	NA
VF_746.Contig2_All	149 6214 PREDICTED: uncharacterized pr>OTein At1g21580-like [Cicer arietinum]		32	258823	0.4	8.62	NA	NA	NA	NA	NA	NA	NA	NA
VF_6460.Contig4_All	98 892 PREDICTED: 40S ribosomal pr>OTein S4-2-like [Cicer arietinum]		660	36654	64.2	10.27	1.23827	0.00265166	1.15353	0.0241379	1.16	0.712787	1.18676	0.000412705
VF_1000.Contig50_All	168 1349 N>OTum-like pr>OTein [Medicago truncatula] gi|355523017|gb|AET03471.1| N>OTum-like pr>OTein [Medicago truncatula]		376	49745	27.7	8.59	1.18404	0.0353487	1.19057	0.000142603	1.16981	0.00759549	1.12736	0.00351124
Uni_13463_All	110 643 PREDICTED: 60S ribosomal pr>OTein L18a-like [Cicer arietinum]		130	27672	36	10.4	1.03101	0.417908	1.08737	0.671259	0.95888	0.670488	1.06803	0.730104
VF_4481.Contig2_All	158 1765 threonine synthase [Lens culinaris]		270	67306	17.2	8.42	1.07659	0.00708145	1.03354	0.282766	1.07261	0.0195236	1.05607	0.00613332
VF_5.Contig10_All	475 1941 minus strand PREDICTED: monodehydroascorbate reductase, chloroplastic-like [Cicer arietinum]		516	60644	28.6	8.15	0.923467	0.0404713	1.03837	0.996871	0.994703	0.578954	1.00095	0.202704
Uni_4315_All	144 386 minus strand PREDICTED: probable E3 ubiquitin-pr>OTein ligase HERC2-like [Cicer arietinum]		71	10057	17.3	9.9	NA	NA	NA	NA	NA	NA	NA	NA
Uni_3531_All	6 1610 minus strand PREDICTED: chaperone pr>OTein DnaJ-like [Cicer arietinum]		36	71217	1.7	9.24	NA	NA	NA	NA	NA	NA	NA	NA
Uni_1341_All	65 649 hyp>OThetical pr>OTein MTR_7g083930 [Medicago truncatula] gi|217071110|gb|ACJ83915.1| unknown [Medicago truncatula] gi|217075096|gb|ACJ85908.1| unknown [Medicago truncatula] gi|355499506|gb|AES80709.1| hyp>OThetical pr>OTein MTR_7g083930 [Medicag		46	30219	5.1	10.21	NA	NA	NA	NA	NA	NA	NA	NA
Uni_4056_All	156 1817 PREDICTED: cysteine--tRNA ligase-like isoform X1 [Cicer arietinum]		175	73345	11.2	6.31	1.26304	0.0626891	1.17565	0.0769389	1.05841	0.1457	1.1266	0.0577651
VF_2046.Contig2_All	3 590 unknown [Medicago truncatula]		83	25802	13.8	7.94	0.629551	0.105529	0.652363	0.169119	0.591633	0.105058	0.623775	0.125114
Uni_4469_All	91 546 minus strand Prefoldin subunit [Medicago truncatula] gi|355481781|gb|AES62984.1| Prefoldin subunit [Medicago truncatula]		90	19702	16.4	6.29	1.06246	0.078333	1.05833	0.462938	1.10794	0.312743	1.07491	0.0335985
VF_532.Contig1_All	762 3125 minus strand TPR repeat-containing pr>OTein, putative [Medicago truncatula] gi|355479221|gb|AES60424.1| TPR repeat-containing pr>OTein, putative [Medicago truncatula]		33	102251	1.3	6.31	NA	NA	NA	NA	NA	NA	NA	NA
Uni_24519_All	172 1902 minus strand RuBisCO large subunit-binding pr>OTein subunit alpha [Medicago truncatula] gi|355508947|gb|AES90089.1| RuBisCO large subunit-binding pr>OTein subunit alpha [Medicago truncatula]		193	72743	12	6.39	1.08035	0.69258	1.00797	0.908611	1.13688	0.260401	1.08008	0.634101
Uni_18528_All	118 1101 PREDICTED: uncharacterized pr>OTein LOC101490185 [Cicer arietinum]		192	40544	16.5	8.68	0.787749	0.0069492	0.825429	0.0168301	0.848263	0.0132262	0.830137	0.00931285
Uni_16435_All	136 834 unknown [Medicago truncatula] gi|388518295|gb|AFK47209.1| unknown [Medicago truncatula]		146	29383	19.7	6.32	0.979947	0.404075	0.88674	0.388472	1.04948	0.899333	0.95131	0.545635
Uni_27452_All	116 1117 PREDICTED: ubiquitin carboxyl-terminal hydrolase isozyme L5-like [Cicer arietinum]		56	45222	8.1	6.21	1.28686	0.0632845	1.2393	0.0871533	1.29215	0.00391227	1.22921	0.0109468
VF_521.Contig1_All	65 472 minus strand PREDICTED: probable histone H2AXb-like [Cicer arietinum]		178	18038	20.6	10.48	1.03837	0.395703	1.08482	0.175424	1.07715	0.792866	1.08241	0.256674
Uni_7734_All	10 270 minus strand hyp>OThetical pr>OTein MIMGU_mgv1a016770mg [Mimulus guttatus]		62	13694	20.7	11.95	0.986421	0.729182	0.809422	0.38729	0.692682	0.0285486	0.815947	0.168374
Uni_18054_All	295 1791 PREDICTED: DEAD-box ATP-dependent RNA helicase 20-like isoform X2 [Cicer arietinum]		289	62940	24	9.12	1.12366	0.239278	1.15877	0.0832799	1.09275	0.0745285	1.09611	0.0298687
VF_2294.Contig1_All	161 1291 PREDICTED: LRR receptor-like serine/threonine-pr>OTein kinase EFR-like [Cicer arietinum]		54	44991	2.9	8.95	NA	NA	NA	NA	NA	NA	NA	NA
VF_1929.Contig1_All	203 2080 minus strand PREDICTED: pr>OTein POLLEN DEFECTIVE IN GUIDANCE 1-like isoform X1 [Cicer arietinum]		41	79537	1.9	6.53	NA	NA	NA	NA	NA	NA	NA	NA
VF_2560.Contig5_All	187 1191 uricase (Nod-35) [Medicago sativa]		75	44286	11.3	6.77	0.958185	0.532499	0.998303	0.722184	1.09009	0.0708643	1.00341	0.766909
VF_5813.Contig1_All	226 1038 unknown [Medicago truncatula]		414	32270	24	6.7	NA	NA	NA	NA	NA	NA	NA	NA
Uni_27532_All	194 832 hyp>OThetical pr>OTein MTR_4g049540 [Medicago truncatula] gi|355507013|gb|AES88155.1| hyp>OThetical pr>OTein MTR_4g049540 [Medicago truncatula] gi|388506748|gb|AFK41440.1| unknown [Medicago truncatula]		120	29105	13.1	9.06	1.10603	0.123186	0.993049	0.514119	1.02523	0.675506	1.00841	0.733967
Uni_13589_All	155 1363 Auxin-induced in ro>OT cultures pr>OTein [Medicago truncatula] gi|355483293|gb|AES64496.1| Auxin-induced in ro>OT cultures pr>OTein [Medicago truncatula]		27	48627	2.2	9.64	NA	NA	NA	NA	NA	NA	NA	NA
VF_1095.Contig4_All	76 1581 minus strand PREDICTED: alternative NAD(P)H dehydrogenase 1, mitochondrial-like [Cicer arietinum]		55	63209	3	8.84	0.307198	0.00496966	0.330321	0.09799	0.319035	0.00738251	0.307201	0.0185317
Uni_19103_All	88 675 PREDICTED: uncharacterized pr>OTein At4g13200, chloroplastic-like [Cicer arietinum]		55	23609	6.1	5.03	0.595167	0.0291347	0.60823	0.0762252	0.70557	0.215597	0.634329	0.0976865
VF_3908.Contig2_All	89 2002 Xaa-Pro aminopeptidase [Medicago truncatula] gi|355513275|gb|AES94898.1| Xaa-Pro aminopeptidase [Medicago truncatula]		198	81398	13.8	5.77	0.979092	0.522451	0.978239	0.276019	0.989658	0.460717	0.998996	0.794904
VF_4221.Contig4_All	245 3217 minus strand 110 kDa 4SNc-Tudor domain pr>OTein [Pisum sativum]		1193	122415	37.5	6.73	1.19043	6.26278e-09	1.18109	1.56085e-07	1.19899	1.52381e-08	1.19077	6.40381e-10
Uni_18910_All	71 856 minus strand PREDICTED: 33 kDa ribonucleopr>OTein, chloroplastic-like [Cicer arietinum]		143	32392	19.5	9.36	0.965611	0.47695	1.23009	0.309646	1.03448	0.925921	1.02817	0.610204
Uni_7063_All	39 245 unknown [Medicago truncatula]		44	11115	36.2	9.9	0.851024	0.341291	0.958457	0.886723	1.03131	0.384408	1.01789	0.964347
Uni_18768_All	81 1217 PREDICTED: chlorophyll synthase, chloroplastic-like isoform X2 [Cicer arietinum]		232	45267	12.4	6.84	1.16346	0.000104219	1.08046	0.0170293	1.09504	0.00586254	1.11608	0.00112145
VF_9783.Contig1_All	178 1335 minus strand PREDICTED: TATA-binding pr>OTein-associated factor 2N-like isoform X3 [Cicer arietinum]		55	48295	4.1	7.98	NA	NA	NA	NA	NA	NA	NA	NA
VF_5603.Contig1_All	220 1173 Dehydrogenase/reductase SDR family member [Medicago truncatula] gi|355499222|gb|AES80425.1| Dehydrogenase/reductase SDR family member [Medicago truncatula]		79	41389	9.7	9.43	0.72618	0.128529	0.800181	0.320115	0.993028	0.652653	0.771269	0.218601
VF_7508.Contig1_All	1 468 minus strand PREDICTED: KH domain-containing pr>OTein At4g18375-like [Cicer arietinum]		26	17583	4.5	5.33	NA	NA	NA	NA	NA	NA	NA	NA
VF_938.Contig3_All	139 600 40S ribosomal pr>OTein S11 [Medicago truncatula] gi|355523412|gb|AET03866.1| 40S ribosomal pr>OTein S11 [Medicago truncatula]		176	22838	46.8	10.44	NA	NA	NA	NA	NA	NA	NA	NA
Uni_3087_All	164 1201 unknown [Medicago truncatula]		39	45142	7.2	5.35	1.14305	0.1354	NA	NA	1.31593	0.050316	NA	NA
VF_7548.Contig1_All	161 1645 PREDICTED: probable pectate lyase 13-like isoform X1 [Cicer arietinum]		34	58121	2.8	5.91	NA	NA	NA	NA	NA	NA	NA	NA
VF_2128.Contig4_All	151 1794 PREDICTED: KH domain-containing pr>OTein At4g18375-like isoform X1 [Cicer arietinum] gi|502090992|ref|XP_004489407.1| PREDICTED: KH domain-containing pr>OTein At4g18375-like isoform X2 [Cicer arietinum] gi|502090995|ref|XP_004489408.1| PREDICTE		124	64667	18.6	7.14	1.21818	7.87835e-05	1.16051	0.045306	1.13651	0.0148469	1.1919	0.00121961
Uni_3595_All	84 2405 hyp>OThetical pr>OTein MTR_5g096290 [Medicago truncatula] gi|355519197|gb|AET00821.1| hyp>OThetical pr>OTein MTR_5g096290 [Medicago truncatula]		117	86840	4.3	5.74	1.06284	0.8097	1.03607	0.577299	0.952571	0.912573	1.00939	0.803353
VF_3971.Contig1_All	142 963 PREDICTED: uncharacterized pr>OTein LOC101507671 [Cicer arietinum]		72	36148	11.3	5	0.713781	0.0238649	0.64847	0.0971823	0.675719	0.169378	0.678542	0.0829289
Uni_13140_All	103 1362 PREDICTED: TLD domain-containing pr>OTein KIAA1609 homolog [Cicer arietinum]		41	52833	5.2	5.74	0.99222	0.885263	1.08241	0.624944	0.987376	0.75703	1.01425	0.784628
Uni_24704_All	113 1615 PREDICTED: pr>OTein TIC 62, chloroplastic-like [Cicer arietinum]		746	63458	45.3	8.8	0.777984	1.35475e-07	0.768867	1.27523e-08	0.743591	1.14589e-08	0.767215	2.23861e-09
VF_4335.Contig3_All	155 1129 minus strand unknown [Medicago truncatula]		164	41895	20.3	5.88	1.34312	0.618406	1.29223	0.396118	1.29043	0.677959	1.30913	0.554099
Uni_10689_All	95 556 PREDICTED: uncharacterized pr>OTein LOC101513516 isoform X3 [Cicer arietinum] gi|502077203|ref|XP_004485581.1| PREDICTED: uncharacterized pr>OTein LOC101513516 isoform X4 [Cicer arietinum]		41	19191	7.8	8.85	NA	NA	NA	NA	NA	NA	NA	NA
Uni_27615_All	121 1674 minus strand RecName: Full=Serine hydroxymethyltransferase, mitochondrial; Short=SHMT; AltName: Full=Glycine hydroxymethyltransferase; AltName: Full=Serine methylase; Flags: Precursor gi|169158|gb|AAA33687.1| serine hydroxymethyltransferase [P		1442	67876	45.8	8.58	0.752361	1.55438e-20	0.770105	7.64883e-15	0.737288	2.74472e-17	0.751746	2.80587e-23
Uni_15306_All	185 1738 minus strand glucose-1-phosphate adenylyltransferase large subunit 2, chloroplastic-like [Cicer arietinum] gi|13487785|gb|AAK27719.1|AF356003_1 ADP-glucose pyrophosphorylase large subunit CagpL2 [Cicer arietinum]		26	65803	2.7	7.03	NA	NA	NA	NA	NA	NA	NA	NA
Uni_24625_All	114 1481 minus strand PREDICTED: CCR4-N>OT transcription complex subunit 11-like isoform X1 [Cicer arietinum]		53	57749	3.7	5.94	NA	NA	NA	NA	NA	NA	NA	NA
VF_4141.Contig1_All	519 3401 minus strand PREDICTED: villin-4-like [Cicer arietinum]		377	126165	18.1	5.88	1.01507	0.989242	1.01223	0.453689	1.0316	0.158331	1.02746	0.445
Uni_4180_All	215 1771 minus strand PREDICTED: uncharacterized pr>OTein LOC101491850 [Cicer arietinum]		48	63275	3.7	5.08	0.860894	0.371086	0.909531	0.514802	0.932785	0.470923	0.899821	0.444207
VF_3912.Contig1_All	123 953 Chlorophyll a-b binding pr>OTein CP29.3 [Medicago truncatula] gi|355489924|gb|AES71127.1| Chlorophyll a-b binding pr>OTein CP29.3 [Medicago truncatula]		282	34857	30.7	5.9	0.554281	6.3312e-11	0.537887	2.24403e-11	0.54398	7.09732e-10	0.55254	3.25052e-13
Uni_7119_All	107 1408 minus strand hyp>OThetical pr>OTein MTR_8g070480 [Medicago truncatula] gi|355522972|gb|AET03426.1| hyp>OThetical pr>OTein MTR_8g070480 [Medicago truncatula]		33	52822	1.6	7.77	NA	NA	NA	NA	NA	NA	NA	NA
Uni_15562_All	280 912 minus strand REF/SRPP-like pr>OTein [Medicago truncatula] gi|355482611|gb|AES63814.1| REF/SRPP-like pr>OTein [Medicago truncatula]		81	27760	10.4	8.99	2.67085	0.0959859	2.46587	0.00147512	2.41108	0.048057	2.50684	0.0497401
Uni_10456_All	59 619 hyp>OThetical chloroplast RF21 [Vicia faba]		56	25333	4.8	9.52	1.03102	0.804084	1.01164	0.657426	1.01223	0.787282	1.01958	0.851414
Uni_9976_All	95 1108 Dihydroflavonol-4-reductase [Medicago truncatula] gi|355482590|gb|AES63793.1| Dihydroflavonol-4-reductase [Medicago truncatula]		30	45065	7.4	6.46	NA	NA	NA	NA	NA	NA	NA	NA
Uni_24960_All	132 1844 minus strand Ubiquitin fusion degradation pr>OTein-like pr>OTein [Medicago truncatula] gi|355518311|gb|AES99934.1| Ubiquitin fusion degradation pr>OTein-like pr>OTein [Medicago truncatula]		47	74436	4	6.16	1.27746	0.432638	1.18635	0.507668	1.2069	0.126906	1.22309	0.345507
Uni_13339_All	126 1322 minus strand PREDICTED: SEC12-like pr>OTein 2-like isoform X2 [Cicer arietinum]		144	49625	14.8	5.56	1.20068	0.109824	1.22918	0.0895709	1.1028	0.440552	1.1457	0.0524064
VF_10144.Contig1_All	52 2232 PREDICTED: uncharacterized pr>OTein LOC101508559 isoform X3 [Cicer arietinum]		559	92076	21	5.95	1.0778	0.0511404	1.18919	0.000100197	1.11563	3.07464e-05	1.12166	3.80067e-06
VF_3746.Contig1_All	275 1888 inorganic phosphate transporter 5 like-pr>OTein [Trifolium repens]		104	66101	9.7	8.81	1.09767	0.581569	0.983855	0.774612	0.860878	0.701901	1.06358	0.724975
VF_4448.Contig3_All	188 3325 minus strand PREDICTED: pr>OTein translocase subunit SECA2, chloroplastic-like [Cicer arietinum]		67	131313	5.2	6.09	1.02922	0.147265	1.0285	0.362716	1.0599	0.433759	1.05629	0.234257
VF_6166.Contig1_All	229 1023 minus strand PREDICTED: adenylate kinase-like isoform X4 [Cicer arietinum]		47	35217	5.7	9.15	NA	NA	NA	NA	NA	NA	NA	NA
Uni_10276_All	83 844 minus strand Menaquinone biosynthesis methyltransferase ubiE [Medicago truncatula] gi|355514516|gb|AES96139.1| Menaquinone biosynthesis methyltransferase ubiE [Medicago truncatula]		39	31954	3.5	6.36	NA	NA	NA	NA	NA	NA	NA	NA
VF_2155.Contig3_All	280 2361 minus strand Peptide-N(4)-(N-acetyl-beta-glucosaminyl)asparagine amidase [Medicago truncatula] gi|355501443|gb|AES82646.1| Peptide-N(4)-(N-acetyl-beta-glucosaminyl)asparagine amidase [Medicago truncatula]		42	89151	1.6	5.36	NA	NA	NA	NA	NA	NA	NA	NA
Uni_15983_All	107 1735 minus strand PREDICTED: 4-coumarate--CoA ligase-like 7-like [Cicer arietinum]		185	67858	17.9	9.11	0.745098	0.00952445	0.773464	0.0100367	0.850176	0.0137739	0.78669	0.0105056
Uni_18892_All	282 2039 PREDICTED: nephrocystin-3-like [Cicer arietinum]		153	74025	9.4	5.38	0.843451	0.0409389	0.871163	0.0186869	0.899882	0.100905	0.891909	0.00750106
Uni_12314_All	201 2150 heat shock pr>OTein 70 [Medicago sativa]		1478	83845	46.2	5.11	0.975324	0.406858	0.853676	0.0729121	0.901155	0.170546	0.922303	0.0337953
VF_5922.Contig1_All	276 803 unknown [Medicago truncatula]		28	21834	6.8	4.72	NA	NA	NA	NA	NA	NA	NA	NA
Uni_24919_All	158 457 hyp>OThetical pr>OTein MTR_3g105860 [Medicago truncatula] gi|355492327|gb|AES73530.1| hyp>OThetical pr>OTein MTR_3g105860 [Medicago truncatula] gi|388512437|gb|AFK44280.1| unknown [Medicago truncatula] gi|388521009|gb|AFK48566.1| unknown [Medica		163	12886	43	5.33	1.11034	0.0220712	1.11373	0.63031	1.13071	0.0412219	1.1531	0.107416
VF_3723.Contig2_All	180 899 unknown [Medicago truncatula]		370	29999	43.3	9.45	0.964147	0.039234	0.956029	0.0333333	0.914423	0.00468181	0.946464	0.000471423
Uni_6659_All	763 1266 Saccharopine dehydrogenase family pr>OTein expressed [Medicago truncatula] gi|355508365|gb|AES89507.1| Saccharopine dehydrogenase family pr>OTein expressed [Medicago truncatula]		60	20275	11.3	6.96	0.774059	0.0535469	1.00541	0.908061	0.920118	0.675698	0.896795	0.252989
VF_8170.Contig2_All	226 1977 minus strand PREDICTED: putative phagocytic receptor 1b-like [Cicer arietinum]		84	74971	6	6.95	0.936488	0.356774	0.949681	0.52334	0.955646	0.736876	0.923408	0.378932
VF_745.Contig3_All	310 2382 putative zinc dependent pr>OTease [Trifolium pratense]		404	83924	16.6	6.14	NA	NA	NA	NA	NA	NA	NA	NA
VF_4569.Contig3_All	60 902 myo-inositol-1-phosphate synthase [Trifolium repens]		117	36557	16	4.95	1.82344	0.0065426	1.61119	0.0201775	1.73174	0.0150518	1.75035	0.0107277
Uni_27526_All	113 1339 DNA damage-inducible pr>OTein [Medicago truncatula] gi|355489485|gb|AES70688.1| DNA damage-inducible pr>OTein [Medicago truncatula]		237	50052	14.9	4.96	1.31098	0.00758683	1.25279	0.156817	1.30694	0.00614872	1.269	0.056373
VF_1924.Contig2_All	234 3134 Vacuolar pr>OTein sorting-associated pr>OTein-like pr>OTein [Medicago truncatula] gi|355478241|gb|AES59444.1| Vacuolar pr>OTein sorting-associated pr>OTein-like pr>OTein [Medicago truncatula]		44	128963	1.2	5.62	NA	NA	NA	NA	NA	NA	NA	NA
Uni_186_All	126 689 minus strand unnamed pr>OTein product [Vitis vinifera]		399	24609	40.4	6.58	1.08101	0.0252354	1.03549	0.865864	1.07258	0.105776	1.06384	0.0637647
VF_520.Contig2_All	203 2599 PREDICTED: probable methionine--tRNA ligase-like [Cicer arietinum]		310	108052	15.8	6.07	1.36809	0.312342	1.38517	0.00810218	1.39368	0.0699547	1.37856	0.0823076
Uni_24358_All	152 676 minus strand putative thioredoxin m2 [Pisum sativum]		187	22325	23.4	9.04	0.778437	1.46355e-05	0.777487	0.00225662	0.840976	0.00393402	0.794979	0.00017907
VF_6259.Contig2_All	197 1597 PREDICTED: bifunctional aspartate amin>OTransferase and glutamate/aspartate-prephenate amin>OTransferase-like [Cicer arietinum]		136	56402	11.8	7.12	1.10737	0.179429	1.30444	0.0284773	1.03463	0.477159	1.11997	0.104924
Uni_6993_All	152 1852 PREDICTED: uncharacterized pr>OTein LOC101502880 isoform X2 [Cicer arietinum]		73	69612	4.4	6.26	0.91954	0.236225	0.998058	0.770752	0.881489	0.740679	0.933118	0.592694
VF_2196.Contig1_All	83 1150 minus strand Lactoylglutathione lyase [Medicago truncatula] gi|355502369|gb|AES83572.1| Lactoylglutathione lyase [Medicago truncatula]		224	45095	16.6	6.16	0.91326	0.0613797	0.873656	0.0248771	0.907129	0.0313554	0.898606	0.0246118
VF_4265.Contig1_All	85 1083 minus strand hyp>OThetical pr>OTein MTR_3g095070 [Medicago truncatula] gi|355491549|gb|AES72752.1| hyp>OThetical pr>OTein MTR_3g095070 [Medicago truncatula]		26	45137	3.3	9.12	NA	NA	NA	NA	NA	NA	NA	NA
VF_4254.Contig1_All	160 810 minus strand hyp>OThetical pr>OTein MTR_5g079490 [Medicago truncatula] gi|355517709|gb|AES99332.1| hyp>OThetical pr>OTein MTR_5g079490 [Medicago truncatula]		57	28848	23	8.46	1.19837	0.246592	1.03593	0.36622	1.13317	0.205058	1.11978	0.241878
Uni_3999_All	143 2749 minus strand PREDICTED: importin subunit beta-1-like [Glycine max]		193	106191	14.8	4.68	1.18688	0.00286779	1.0852	0.0429574	1.22126	0.000234626	1.13166	0.000944305
Uni_12957_All	200 1066 Phosphoserine phosphatase [Medicago truncatula] gi|355488039|gb|AES69242.1| Phosphoserine phosphatase [Medicago truncatula]		258	35686	17	8.84	1.17408	0.0239519	1.10711	0.0122443	1.18954	0.0110444	1.16549	0.00485249
Uni_7286_All	110 1504 PREDICTED: N-carbamoyl-L-amino acid hydrolase-like [Cicer arietinum]		131	55805	15.1	5.65	0.704467	0.00650446	0.747399	0.00441937	0.73701	0.00192399	0.749251	0.00326259
Uni_15394_All	156 1577 Vacuolar processing enzyme [Medicago truncatula] gi|355492169|gb|AES73372.1| Vacuolar processing enzyme [Medicago truncatula]		32	58113	3.8	5.27	NA	NA	NA	NA	NA	NA	NA	NA
VF_7888.Contig2_All	174 1337 minus strand PREDICTED: uncharacterized pr>OTein LOC101495584 [Cicer arietinum]		57	46203	2.8	6.09	NA	NA	NA	NA	NA	NA	NA	NA
VF_7838.Contig1_All	79 603 PREDICTED: universal stress pr>OTein A-like pr>OTein-like [Cicer arietinum]		60	23518	22.9	5.71	1.00009	0.559704	0.926927	0.102791	0.974699	0.214489	0.966327	0.200801
Uni_19266_All	111 1025 minus strand Fibrillarin [Medicago truncatula] gi|358345300|ref|XP_003636719.1| Fibrillarin [Medicago truncatula] gi|355481740|gb|AES62943.1| Fibrillarin [Medicago truncatula] gi|355502654|gb|AES83857.1| Fibrillarin [Medicago truncatula]		465	37808	49.8	10.05	1.23321	5.11091e-05	1.23996	2.0998e-05	1.24098	0.000128305	1.20965	1.81208e-05
VF_9016.Contig1_All	144 776 unknown [Medicago truncatula]		254	25759	12.3	8.89	1.06692	0.125887	1.46433	0.0175376	1.17308	0.00628609	1.26755	0.0117321
VF_2698.Contig1_All	610 1479 minus strand Prolyl 4-hydroxylase alpha-2 subunit [Medicago truncatula] gi|355513584|gb|AES95207.1| Prolyl 4-hydroxylase alpha-2 subunit [Medicago truncatula]		40	38084	3.4	6.25	NA	NA	NA	NA	NA	NA	NA	NA
VF_793.Contig1_All	2 460 minus strand CCR4-N>OT transcription complex subunit [Medicago truncatula] gi|355507624|gb|AES88766.1| CCR4-N>OT transcription complex subunit [Medicago truncatula]		34	20867	5.9	6.71	NA	NA	NA	NA	NA	NA	NA	NA
Uni_6737_All	213 1967 minus strand PREDICTED: pr>OTease Do-like 9-like [Cicer arietinum]		32	73362	3.2	6.3	NA	NA	NA	NA	NA	NA	NA	NA
Uni_7143_All	314 1723 PREDICTED: heterogeneous nuclear ribonucleopr>OTein 1-like [Cicer arietinum]		179	50915	16.4	6.97	1.24026	0.00593285	1.21192	0.19387	1.11821	0.0674961	1.20906	0.0295154
VF_2221.Contig1_All	145 1893 minus strand PREDICTED: pr>OTein IQ-DOMAIN 31-like isoform X1 [Cicer arietinum] gi|502152098|ref|XP_004508763.1| PREDICTED: pr>OTein IQ-DOMAIN 31-like isoform X2 [Cicer arietinum] gi|502152100|ref|XP_004508764.1| PREDICTED: pr>OTein IQ-DOMAIN		43	78237	5.1	9.71	NA	NA	NA	NA	NA	NA	NA	NA
VF_2874.Contig3_All	199 1290 RecName: Full=Alpha-1,4-glucan-pr>OTein synthase [UDP-forming]; AltName: Full=Reversibly glycosylated polypeptide 1; AltName: Full=UDP-glucose:pr>OTein transglucosylase; Short=UPTG gi|2130521|gb|AAB88408.1| reversibly glycosylatable polypeptide		789	48415	41.8	5.6	1.3238	0.00102682	1.30296	0.00386522	1.29892	0.00507985	1.32876	0.00192281
VF_2222.Contig1_All	69 983 minus strand PREDICTED: nudix hydrolase 14, chloroplastic-like [Cicer arietinum]		57	38825	5.2	6.02	1.31075	0.240891	1.21459	0.228094	1.41584	0.0186955	1.31249	0.142624
Uni_4004_All	38 1111 minus strand unknown [Medicago truncatula]		103	46131	3.9	8.69	0.641067	0.166519	0.600708	0.0510846	0.65048	0.11837	0.628088	0.105862
VF_441.Contig1_All	145 1674 PREDICTED: splicing factor U2af large subunit B-like isoform X2 [Cicer arietinum]		23	60807	1.8	7.67	NA	NA	NA	NA	NA	NA	NA	NA
Uni_588_All	239 1798 PREDICTED: oxysterol-binding pr>OTein-related pr>OTein 3A-like [Cicer arietinum]		36	67511	1.7	5.12	NA	NA	NA	NA	NA	NA	NA	NA
Uni_27399_All	254 1612 minus strand PREDICTED: poly(rC)-binding pr>OTein 3-like [Cicer arietinum]		328	52007	11.7	5.39	0.880646	0.0158215	0.900574	0.013312	0.979304	0.187126	0.924831	0.0308714
VF_6094.Contig3_All	101 1165 minus strand unknown [Medicago truncatula]		23	41451	4.8	4.63	NA	NA	NA	NA	NA	NA	NA	NA
Uni_4241_All	91 543 minus strand PREDICTED: 14 kDa zinc-binding pr>OTein-like [Cicer arietinum]		277	18697	44.4	6.16	1.26163	3.66452e-06	1.08252	0.00815986	1.22091	0.000136293	1.16009	3.46366e-05
Uni_7100_All	153 659 unknown [Medicago truncatula] gi|388493118|gb|AFK34625.1| unknown [Medicago truncatula] gi|388514053|gb|AFK45088.1| unknown [Medicago truncatula]		23	21167	7.7	9.27	NA	NA	NA	NA	NA	NA	NA	NA
Uni_630_All	384 1925 PREDICTED: cytochrome P450 86A2-like [Cicer arietinum]		102	66513	5.1	8.37	0.75995	0.0633748	0.617406	0.00707413	0.750862	0.00494246	0.692178	0.027698
VF_9129.Contig1_All	234 1715 catalase [Vicia faba]		865	62231	24.7	6.73	0.801926	7.08549e-06	0.809798	3.62253e-07	0.819045	7.96339e-10	0.811897	2.06321e-11
VF_2750.Contig3_All	47 1270 minus strand Acetyl-CoA acetyltransferase cytosolic [Medicago truncatula] gi|355503532|gb|AES84735.1| Acetyl-CoA acetyltransferase cytosolic [Medicago truncatula]		109	47746	12.7	7.08	1.16131	0.313917	1.13052	0.209898	1.09406	0.296187	1.12842	0.276218
VF_5972.Contig2_All	65 883 minus strand PREDICTED: bifunctional monodehydroascorbate reductase and carbonic anhydrase nectarin-3-like [Cicer arietinum]		54	36968	10.3	6.51	0.784807	0.0421805	0.775811	0.0554191	0.824531	0.0437755	0.783571	0.0160705
VF_3960.Contig1_All	20 1765 minus strand PREDICTED: uncharacterized pr>OTein LOC101509507 [Cicer arietinum]		108	68094	10	4.63	0.844625	0.146761	0.763393	0.456527	0.758592	0.0209684	0.813785	0.0518666
VF_2368.Contig1_All	195 1628 Uridine 5&apos;-monophosphate synthase [Medicago truncatula] gi|355487677|gb|AES68880.1| Uridine 5&apos;-monophosphate synthase [Medicago truncatula]		315	59627	17.8	6.48	1.11834	0.135802	1.21833	9.84757e-05	1.05585	0.00563532	1.1426	0.00132771
Uni_453_All	44 1729 minus strand PREDICTED: arginine decarboxylase-like [Cicer arietinum]		87	68621	3.6	6.32	0.989109	0.432597	0.943289	0.28562	1.0497	0.83295	1.00067	0.653611
VF_5923.Contig1_All	331 2511 PREDICTED: ATP-dependent Clp pr>OTease ATP-binding subunit ClpX-like [Cicer arietinum]		44	89874	3.2	8.67	NA	NA	NA	NA	NA	NA	NA	NA
VF_4359.Contig2_All	135 1640 PREDICTED: serine carboxypeptidase-like 49-like [Cicer arietinum]		25	63172	3.8	4.98	NA	NA	NA	NA	NA	NA	NA	NA
Uni_1138_All	126 626 PREDICTED: uncharacterized pr>OTein At4g01150, chloroplastic-like [Cicer arietinum]		153	21114	6.6	9.24	0.812934	0.00491156	0.812961	0.000210106	0.821188	0.00168421	0.817866	0.000443236
VF_5534.Contig1_All	38 784 minus strand Gamma-interferon-inducible lysosomal thiol reductase [Medicago truncatula] gi|355488386|gb|AES69589.1| Gamma-interferon-inducible lysosomal thiol reductase [Medicago truncatula]		26	33817	3.6	5.42	NA	NA	NA	NA	NA	NA	NA	NA
Uni_15719_All	174 1592 minus strand PREDICTED: putative G3BP-like pr>OTein-like [Cicer arietinum]		59	56136	5.9	5.96	0.762538	0.35719	0.85661	0.549774	0.825856	0.369407	0.814174	0.422287
Uni_3933_All	209 919 hyp>OThetical pr>OTein MTR_8g032260 [Medicago truncatula] gi|355521645|gb|AET02099.1| hyp>OThetical pr>OTein MTR_8g032260 [Medicago truncatula] gi|388513929|gb|AFK45026.1| unknown [Medicago truncatula]		28	32102	13.5	8.24	NA	NA	NA	NA	NA	NA	NA	NA
VF_659.Contig1_All	245 2776 minus strand PREDICTED: gamma-tubulin complex component 3 homolog isoform X1 [Cicer arietinum]		41	108774	1.7	6.38	NA	NA	NA	NA	NA	NA	NA	NA
VF_3901.Contig1_All	113 1858 minus strand PREDICTED: chaperonin CPN60-2, mitochondrial-like [Cicer arietinum]		745	75687	28.9	8.91	NA	NA	NA	NA	NA	NA	NA	NA
Uni_10474_All	92 1042 Magnesium-pr>OToporphyrin O-methyltransferase [Medicago truncatula] gi|355524613|gb|AET05067.1| Magnesium-pr>OToporphyrin O-methyltransferase [Medicago truncatula]		219	39443	32.5	6.15	0.863684	1.95336e-05	0.83536	1.31953e-06	0.839921	0.00027043	0.836697	1.5038e-06
Uni_18792_All	165 872 unknown [Medicago truncatula]		98	30189	22	5.74	0.755303	0.00917444	0.829882	0.116588	0.826839	0.00172985	0.817238	0.00550491
VF_9658.Contig3_All	2 292 minus strand putative aconitase, partial [Dimocarpus longan]		70	12319	34	9.91	NA	NA	NA	NA	NA	NA	NA	NA
Uni_7317_All	198 839 PREDICTED: NAD(P)H-quinone oxidoreductase subunit M, chloroplastic-like [Cicer arietinum]		237	27997	17.3	5.51	0.6366	0.0015547	0.661319	0.00644364	0.603819	0.000880735	0.651709	0.000384994
VF_9529.Contig1_All	182 1768 PREDICTED: serine/threonine pr>OTein phosphatase 2A 59 kDa regulatory subunit B&apos; zeta isoform-like [Cicer arietinum]		67	70247	4.3	7.6	NA	NA	NA	NA	NA	NA	NA	NA
Uni_25016_All	104 808 minus strand unknown [Medicago truncatula]		101	29156	21.7	5.77	1.00265	0.638972	1.07172	0.241975	1.07703	0.111442	1.00351	0.229257
VF_4086.Contig1_All	115 651 PREDICTED: thioredoxin-like 4, chloroplastic-like isoform X1 [Cicer arietinum] gi|502132869|ref|XP_004501567.1| PREDICTED: thioredoxin-like 4, chloroplastic-like isoform X2 [Cicer arietinum]		27	24106	4.5	6.05	NA	NA	NA	NA	NA	NA	NA	NA
Uni_13516_All	67 903 PREDICTED: phytanoyl-CoA dioxygenase domain-containing pr>OTein 1-like [Cicer arietinum]		54	37029	6.1	6.09	1.09166	0.0417883	1.12444	0.17631	1.15332	0.0589848	1.09954	0.0654126
VF_1856.Contig1_All	90 887 PREDICTED: uncharacterized pr>OTein LOC101501502 [Cicer arietinum]		53	32247	4.1	6.3	NA	NA	NA	NA	NA	NA	NA	NA
Uni_21812_All	175 1449 PREDICTED: NAD-dependent dihydropyrimidine dehydrogenase subunit PreA-like [Cicer arietinum]		164	53962	16.9	7.58	0.931232	0.0552343	0.941835	0.959605	0.913416	0.0610857	0.930241	0.422985
Uni_16176_All	215 1108 ATP-dependent Clp pr>OTease pr>OTeolytic subunit [Medicago truncatula] gi|355499433|gb|AES80636.1| ATP-dependent Clp pr>OTease pr>OTeolytic subunit [Medicago truncatula]		226	38997	21.5	8.23	0.95825	0.409185	0.918526	0.117988	0.99798	0.562769	0.960105	0.151281
Uni_10382_All	109 936 RecName: Full=Outer plastidial membrane pr>OTein porin; AltName: Full=Voltage-dependent anion-selective channel pr>OTein; Short=VDAC gi|396819|emb|CAA80988.1| Porin [Pisum sativum]		619	35988	67	9.11	1.08727	0.00496729	1.09923	0.0155125	1.07781	0.0111705	1.09993	0.00343429
VF_9895.Contig2_All	138 1892 minus strand PREDICTED: uncharacterized pr>OTein LOC101505490 [Cicer arietinum]		77	68025	8	5.54	1.27455	0.29718	1.06106	0.681988	1.16871	0.122324	1.18935	0.322399
VF_4082.Contig1_All	142 1002 minus strand Eukary>OTic translation initiation factor 3 subunit [Medicago truncatula] gi|355525139|gb|AET05593.1| Eukary>OTic translation initiation factor 3 subunit [Medicago truncatula]		400	36473	36.9	6.9	1.1676	0.000633638	1.24031	7.07683e-05	1.15291	3.81635e-05	1.20758	4.43899e-05
VF_6128.Contig2_All	199 1059 PREDICTED: uncharacterized pr>OTein LOC101497650 [Cicer arietinum]		194	36596	23.7	6.02	0.974253	0.656346	1.03537	0.222106	1.01426	0.65332	1.02917	0.671732
VF_8036.Contig2_All	218 3178 minus strand PREDICTED: vacuolar pr>OTein sorting-associated pr>OTein 54-like [Cicer arietinum]		50	121463	2.2	5.84	1.09732	0.266776	1.02296	0.831435	1.07687	0.160019	1.06534	0.157572
VF_4123.Contig1_All	101 535 unknown [Medicago truncatula]		249	19048	41.4	10.3	1.35018	0.0158711	1.55223	0.124355	1.33873	0.147188	1.40904	0.0887882
VF_9604.Contig1_All	69 1130 SRG1-like pr>OTein [Medicago truncatula] gi|355515924|gb|AES97547.1| SRG1-like pr>OTein [Medicago truncatula]		31	47511	2.8	6.56	NA	NA	NA	NA	NA	NA	NA	NA
VF_539.Contig1_All	146 682 RecName: Full=Ribulose bisphosphate carboxylase small chain 3A, chloroplastic; Short=RuBisCO small subunit 3A; Flags: Precursor gi|20855|emb|CAA27864.1| ribulose bisphosphate carboxylase [Pisum sativum] gi|225288|prf||1211236A carboxylase,ribulo		2419	23197	63.7	8.73	NA	NA	NA	NA	NA	NA	NA	NA
Uni_4297_All	266 1387 unknown [Medicago truncatula]		805	47178	27.5	7.49	0.715145	1.89502e-13	0.718886	3.53103e-10	0.65734	1.70194e-11	0.706315	4.18878e-14
VF_2381.Contig2_All	232 1320 minus strand PREDICTED: uncharacterized pr>OTein LOC101498396 [Cicer arietinum]		33	47441	3.6	5.43	NA	NA	NA	NA	NA	NA	NA	NA
VF_5402.Contig1_All	81 647 PREDICTED: bifunctional pr>OTein TilS/HprT-like [Cicer arietinum]		60	23031	5.8	6.31	NA	NA	NA	NA	NA	NA	NA	NA
VF_7897.Contig1_All	176 742 hyp>OThetical pr>OTein MTR_4g125100 [Medicago truncatula] gi|355511047|gb|AES92189.1| hyp>OThetical pr>OTein MTR_4g125100 [Medicago truncatula] gi|388522751|gb|AFK49437.1| unknown [Medicago truncatula]		77	23335	7.9	5.09	NA	NA	NA	NA	NA	NA	NA	NA
VF_5206.Contig1_All	72 623 ADP-RIBOSYLATION FACTOR-like pr>OTein [Medicago truncatula] gi|355512900|gb|AES94523.1| ADP-RIBOSYLATION FACTOR-like pr>OTein [Medicago truncatula]		90	24129	13.6	8.67	1.05441	0.985526	1.01012	0.881576	0.887651	0.143484	0.963499	0.452154
Uni_27606_All	91 735 minus strand unknown [Medicago truncatula]		55	29543	7.9	5.74	0.920875	0.694457	0.920021	0.210329	0.777662	0.300592	0.866618	0.378925
Uni_619_All	158 442 unknown [L>OTus japonicus]		59	11635	15.8	9.43	NA	NA	NA	NA	NA	NA	NA	NA
VF_9684.Contig1_All	458 1510 minus strand PREDICTED: serine-threonine kinase receptor-associated pr>OTein-like [Cicer arietinum]		108	43696	14.2	5.37	0.938924	0.196797	1.03579	0.683865	1.04371	0.456388	1.01152	0.893006
VF_1928.Contig1_All	138 713 minus strand Peptidyl-tRNA hydrolase [Medicago truncatula] gi|355508325|gb|AES89467.1| Peptidyl-tRNA hydrolase [Medicago truncatula]		40	26510	6.8	9.58	NA	NA	NA	NA	NA	NA	NA	NA
VF_913.Contig1_All	143 2122 minus strand PREDICTED: phosphomethylpyrimidine synthase, chloroplastic-like [Cicer arietinum]		191	83780	18.2	5.84	0.756035	0.00324472	0.790602	0.00228308	0.76949	0.000267331	0.810732	0.000441663
Uni_1323_All	78 335 minus strand PREDICTED: 40S ribosomal pr>OTein S27-2-like [Cicer arietinum] gi|217075654|gb|ACJ86187.1| unknown [Medicago truncatula] gi|388490658|gb|AFK33395.1| unknown [Medicago truncatula] gi|388509374|gb|AFK42753.1| unknown [Medicago truncat		314	11984	34.9	9.05	1.34672	0.000151068	1.29896	0.00249677	1.31248	0.00051428	1.3285	6.80367e-05
VF_931.Contig2_All	140 748 GTP-binding pr>OTein [Pisum sativum] gi|738941|prf||2001457J GTP-binding pr>OTein		215	25599	47.8	5.11	1.00293	0.550206	0.978788	0.838334	1.0627	0.979642	1.0172	0.803571
Uni_3907_All	124 2019 minus strand PREDICTED: ABC transporter B family member 25-like isoform X1 [Cicer arietinum]		31	76837	3.5	7.19	NA	NA	NA	NA	0.801903	0.149285	NA	NA
Uni_21304_All	56 1651 minus strand PREDICTED: chlorophyllide a oxygenase, chloroplastic-like [Cicer arietinum]		65	69712	4.1	7.62	0.796945	0.133686	0.754737	0.215353	0.790763	0.221411	0.777042	0.0593727
VF_421.Contig2_All	80 4558 minus strand PREDICTED: pr>OTein MODIFIER OF SNC1 1-like isoform X3 [Cicer arietinum]		32	183983	1.7	9.05	NA	NA	NA	NA	NA	NA	NA	NA
VF_2189.Contig2_All	126 1304 unknown [Medicago truncatula] gi|388496916|gb|AFK36524.1| unknown [Medicago truncatula]		260	48254	38.9	6.55	NA	NA	NA	NA	NA	NA	NA	NA
Uni_21347_All	272 1438 PREDICTED: enoyl-[acyl-carrier-pr>OTein] reductase [NADH], chloroplastic-like [Cicer arietinum]		416	47666	41.4	9.12	1.22681	0.00126555	1.12707	0.0120394	1.18944	0.00303284	1.16914	0.000635634
Uni_10369_All	175 777 50S ribosomal pr>OTein L13 [Medicago truncatula] gi|355506307|gb|AES87449.1| 50S ribosomal pr>OTein L13 [Medicago truncatula]		38	28427	10	10.19	1.20297	0.447554	1.11224	0.208971	1.33581	0.0915622	1.2054	0.165235
VF_8907.Contig1_All	139 1206 putative glutamine synthetase [Pisum sativum]		331	43476	28.4	5.46	0.99799	0.429083	0.979887	0.520891	1.05103	0.0585572	1.02435	0.33559
VF_987.Contig1_All	172 1779 minus strand PREDICTED: ubiquilin-like [Cicer arietinum]		324	58152	22.6	4.67	NA	NA	NA	NA	NA	NA	NA	NA
VF_8291.Contig2_All	288 1883 PREDICTED: ALBINO3-like pr>OTein 1, chloroplastic-like [Cicer arietinum]		77	66284	3.9	7.66	0.461586	0.060042	0.420845	0.0773106	0.4591	0.126258	0.446974	0.088105
VF_6036.Contig4_All	327 1817 minus strand galactokinase [Pisum sativum]		181	64275	16.7	6.15	1.17837	0.0442952	1.19958	0.00552775	1.18543	0.00517517	1.18966	0.00625248
Uni_16105_All	40 267 minus strand PREDICTED: uncharacterized pr>OTein LOC101492831 [Cicer arietinum]		54	10630	30.3	9	3.41549	0.0187477	3.40562	0.0215908	2.82418	0.0136812	3.21682	0.0175007
VF_1821.Contig2_All	36 344 histone H4 [Arabidopsis thaliana] gi|15231283|ref|NP_190179.1| histone H4 [Arabidopsis thaliana] gi|15232318|ref|NP_190941.1| histone H4 [Arabidopsis thaliana] gi|18390794|ref|NP_563793.1| histone H4 [Arabidopsis thaliana] gi|18390815|ref|NP_5637		736	13923	58.3	11.48	1.12759	0.00263109	1.13935	0.000311057	1.07929	0.00240632	1.14353	9.09722e-05
VF_7787.Contig1_All	229 606 minus strand unknown [Medicago truncatula]		34	17411	14.3	9.1	0.995705	0.931888	1.08936	0.757908	1.00636	0.99653	1.02977	0.925187
VF_3590.Contig7_All	153 4865 Callose synthase [Medicago truncatula] gi|355496022|gb|AES77225.1| Callose synthase [Medicago truncatula]		21	204464	0.8	8.88	NA	NA	NA	NA	NA	NA	NA	NA
Uni_21268_All	2 847 minus strand PREDICTED: T-complex pr>OTein 1 subunit delta-like [Cicer arietinum]		158	36223	24.5	6.61	NA	NA	NA	NA	NA	NA	NA	NA
VF_9867.Contig1_All	151 1263 minus strand 5&apos;-nucle>OTidase surE [Medicago truncatula] gi|355486619|gb|AES67822.1| 5&apos;-nucle>OTidase surE [Medicago truncatula]		29	44970	8.1	5.1	0.77317	0.0540173	0.737678	0.00632	0.762671	0.296542	0.756917	0.122614
Uni_1064_All	134 685 RecName: Full=Thioredoxin F-type, chloroplastic; Short=Trx-F; Flags: Precursor gi|20907|emb|CAA45098.1| thioredoxin F [Pisum sativum] gi|1388086|gb|AAC49357.1| thioredoxin f [Pisum sativum]		213	24614	37	9.28	0.896875	0.000166607	0.871183	0.00130362	0.868773	9.1071e-05	0.879624	6.50488e-06
VF_6284.Contig3_All	65 1519 PREDICTED: serine/threonine-pr>OTein kinase STN8, chloroplastic-like isoform X1 [Cicer arietinum] gi|502104548|ref|XP_004492575.1| PREDICTED: serine/threonine-pr>OTein kinase STN8, chloroplastic-like isoform X2 [Cicer arietinum] gi|502104551|ref		31	63488	4.7	9.44	NA	NA	NA	NA	NA	NA	NA	NA
VF_114.Contig1_All	178 528 minus strand PREDICTED: CDGSH iron-sulfur domain-containing pr>OTein 2A-like [Cicer arietinum]		114	15526	22.2	9.43	0.88177	0.0232514	0.986299	0.917917	0.965292	0.374881	0.961297	0.136355
Uni_18902_All	98 721 minus strand unknown [Medicago truncatula]		116	25134	23.1	9.08	1.06674	0.802421	1.06377	0.121856	1.04857	0.905234	1.03651	0.406697
Uni_15912_All	69 1616 minus strand PREDICTED: serine hydroxymethyltransferase, mitochondrial-like [Cicer arietinum]		540	63499	33.7	6.77	1.21822	9.99875e-07	1.19285	1.12218e-06	1.1442	3.10825e-05	1.22106	1.29173e-07
VF_7507.Contig1_All	120 575 RecName: Full=Superoxide dismutase [Cu-Zn] gi|169070|gb|AAA33659.1| Cu/Zn-superoxide dismutase [Pisum sativum] gi|37051121|dbj|BAC81657.1| superoxide dismutase [Pisum sativum] gi|60360880|dbj|BAD90559.1| copper zinc superoxide dismutase [Pisum s		320	16803	19.7	5.6	1.06412	0.114431	1.04235	0.177062	1.01953	0.590328	1.01416	0.0676454
VF_4369.Contig2_All	68 466 Histone H2A [Medicago truncatula] gi|355485649|gb|AES66852.1| Histone H2A [Medicago truncatula]		48	16849	18.8	10.05	NA	NA	NA	NA	NA	NA	NA	NA
Uni_24845_All	3 467 minus strand hyp>OThetical pr>OTein PHAVU_007G202900g [Phaseolus vulgaris] gi|561018207|gb|ESW17011.1| hyp>OThetical pr>OTein PHAVU_007G202900g [Phaseolus vulgaris]		57	21609	18.7	4.74	0.995093	0.936173	1.05657	0.61745	1.0839	0.111042	1.04511	0.64698
VF_5961.Contig2_All	260 1393 Transcription factor bZIP63 [Medicago truncatula] gi|355523973|gb|AET04427.1| Transcription factor bZIP63 [Medicago truncatula]		47	47516	3.2	7.88	1.24754	0.255112	1.30748	0.0579549	1.527	0.114956	1.35263	0.0286301
VF_3819.Contig1_All	206 3193 PREDICTED: AP-4 complex subunit epsilon-like, partial [Cicer arietinum]		212	124991	9.2	5.75	1.12526	0.000826095	1.13193	0.03565	1.22655	0.000367372	1.1775	0.000416823
VF_3970.Contig1_All	220 2016 minus strand PREDICTED: transport inhibitor response 1-like pr>OTein-like [Cicer arietinum]		91	73043	5.5	5.53	1.06365	0.371326	1.15727	0.115819	1.11111	0.573274	1.05082	0.289224
VF_4348.Contig2_All	125 919 minus strand unknown [Medicago truncatula]		523	33005	34	5.43	0.947588	0.179337	1.02822	0.508597	0.976858	0.692393	0.993037	0.984543
VF_9721.Contig1_All	80 1645 Alpha-L-fucosidase [Medicago truncatula] gi|355486315|gb|AES67518.1| Alpha-L-fucosidase [Medicago truncatula]		27	65292	1.5	6.46	NA	NA	NA	NA	NA	NA	NA	NA
Uni_22005_All	197 805 Ph>OTosystem I reaction center subunit II [Medicago truncatula] gi|355512041|gb|AES93664.1| Ph>OTosystem I reaction center subunit II [Medicago truncatula]		871	27308	50.2	9.71	0.643847	1.00971e-12	0.67331	2.26462e-12	0.672773	1.47196e-14	0.664099	9.47852e-15
Uni_15955_All	225 1604 minus strand PREDICTED: FAS-associated factor 2-B-like [Cicer arietinum]		87	54400	7.2	5.06	1.00435	0.696326	1.08471	0.733614	1.03212	0.990059	1.15329	0.894874
VF_7928.Contig2_All	43 624 minus strand unknown [Medicago truncatula]		48	24935	8.2	6.3	NA	NA	NA	NA	NA	NA	NA	NA
Uni_10597_All	96 851 minus strand Asparagine synthetase [Medicago truncatula] gi|355482577|gb|AES63780.1| Asparagine synthetase [Medicago truncatula]		138	31754	12.7	6.59	1.96562	0.00434891	2.00504	0.00194547	2.02573	0.00199992	1.96484	0.00253553
VF_3847.Contig2_All	111 866 minus strand hyp>OThetical pr>OTein MTR_4g074590 [Medicago truncatula] gi|217073908|gb|ACJ85314.1| unknown [Medicago truncatula] gi|355508268|gb|AES89410.1| hyp>OThetical pr>OTein MTR_4g074590 [Medicago truncatula] gi|388504480|gb|AFK40306.1| u		50	33932	4	9.43	NA	NA	NA	NA	NA	NA	NA	NA
VF_4002.Contig1_All	98 1189 PREDICTED: phosphatase IMPL1, chloroplastic-like [Cicer arietinum]		66	44025	8.5	5.55	0.961816	0.453745	0.918387	0.109912	0.942383	0.125465	0.90458	0.087288
VF_9909.Contig2_All	223 3732 PREDICTED: carbamoyl-phosphate synthase large chain-like [Cicer arietinum]		590	144125	17.8	5.27	0.978723	0.142779	0.955605	0.0566617	1.003	0.391847	0.992667	0.0827751
Uni_16398_All	86 613 minus strand PREDICTED: thioredoxin-like pr>OTein CITRX, chloroplastic-like [Cicer arietinum]		91	23413	21	6.59	0.994867	0.536239	0.952195	0.202369	1.05305	0.889332	0.956508	0.695085
VF_1645.Contig10_All	165 2225 minus strand PREDICTED: dolichyl-diphosphooligosaccharide--pr>OTein glycosyltransferase subunit 2-like isoform X2 [Cicer arietinum]		311	85264	21	6.32	NA	NA	NA	NA	NA	NA	NA	NA
Uni_10711_All	76 1116 minus strand hyp>OThetical pr>OTein MTR_074s0017 [Medicago truncatula] gi|355503091|gb|AES84294.1| hyp>OThetical pr>OTein MTR_074s0017 [Medicago truncatula]		57	43793	8.4	9.67	1.28511	0.0312574	1.22065	0.130657	1.17182	0.0170238	1.22338	0.0627034
VF_7489.Contig1_All	67 1200 minus strand V-type pr>OTon ATPase subunit C [Medicago truncatula] gi|355499487|gb|AES80690.1| V-type pr>OTon ATPase subunit C [Medicago truncatula]		175	47836	20.6	5.75	1.06237	0.598649	0.943635	0.934088	1.03842	0.249637	1.07108	0.543067
Uni_24449_All	89 1090 minus strand RecName: Full=Spermidine synthase 1; Short=SPDSY 1; AltName: Full=Putrescine aminopropyltransferase 1 gi|4104972|gb|AAD02231.1| spermidine synthase 1 [Pisum sativum]		443	41432	34.1	4.92	1.11036	0.00796014	1.15401	0.011931	1.13333	0.00339687	1.16098	0.00281387
VF_3786.Contig1_All	66 776 minus strand PREDICTED: putative uncharacterized hydrolase YOR131C-like [Cicer arietinum]		59	30090	8.4	6.38	0.986328	0.616157	0.98008	0.881467	1.00683	0.563437	1.03541	0.910404
VF_6129.Contig1_All	1 237 Peaci11.8 [Pisum sativum]		33	11310	12.7	6.37	NA	NA	NA	NA	NA	NA	NA	NA
Uni_18347_All	99 1229 PREDICTED: uncharacterized pr>OTein LOC101494610 [Cicer arietinum]		77	44095	8.8	5.73	NA	NA	NA	NA	0.999678	0.955773	NA	NA
VF_2541.Contig1_All	86 2938 minus strand PREDICTED: pullulanase 1, chloroplastic-like isoform X1 [Cicer arietinum]		81	115167	2.8	5.81	0.828098	0.117309	0.903131	0.174149	0.839738	0.136472	0.855641	0.127543
Uni_21838_All	240 677 minus strand unknown [Medicago truncatula]		26	19944	12.3	6.84	NA	NA	NA	NA	NA	NA	NA	NA
Uni_1121_All	95 826 minus strand PREDICTED: ATP synthase subunit O, mitochondrial-like [Cicer arietinum]		114	32231	27.5	9.52	0.959263	0.592566	1.00304	0.614843	0.964275	0.786752	0.966955	0.813227
VF_128.Contig1_All	106 1497 minus strand FGGY carbohydrate kinase domain-containing pr>OTein [Medicago truncatula] gi|355511214|gb|AES92356.1| FGGY carbohydrate kinase domain-containing pr>OTein [Medicago truncatula]		36	55175	3.4	5.03	1.06031	0.5366	1.11552	0.254365	1.22862	0.0580107	1.13087	0.00277252
Uni_990_All	216 872 Vesicle-associated membrane pr>OTein 7C [Medicago truncatula] gi|355518573|gb|AET00197.1| Vesicle-associated membrane pr>OTein 7C [Medicago truncatula]		105	27022	23.7	9.34	0.962487	0.436127	1.02278	0.75891	0.868397	0.26797	0.948517	0.51401
Uni_13950_All	74 547 PREDICTED: S-norcoclaurine synthase-like [Cicer arietinum]		166	20469	20.9	4.59	0.630604	0.0239922	0.673463	0.00308042	0.683157	0.0073718	0.658102	0.00644196
VF_4653.Contig2_All	171 1889 PREDICTED: apoptosis inhibitor 5-like isoform X1 [Cicer arietinum] gi|502142823|ref|XP_004505119.1| PREDICTED: apoptosis inhibitor 5-like isoform X2 [Cicer arietinum] gi|502142826|ref|XP_004505120.1| PREDICTED: apoptosis inhibitor 5-like isofor		178	75102	9.4	9.07	1.12745	0.696397	1.19761	0.334801	1.08701	0.204379	1.15593	0.484624
Uni_27777_All	135 542 PREDICTED: ph>OTosystem II 10 kDa polypeptide, chloroplastic-like [Cicer arietinum]		1027	16820	36	9.58	0.744663	9.84031e-11	0.794824	1.69317e-07	0.705047	3.29007e-10	0.722857	1.41316e-11
VF_9931.Contig1_All	3 662 Oxygen-evolving enhancer pr>OTein 3-2 [Medicago truncatula] gi|355515198|gb|AES96821.1| Oxygen-evolving enhancer pr>OTein 3-2 [Medicago truncatula]		52	29060	8.6	9.64	0.826848	0.0632406	0.903864	0.232335	0.888569	0.14274	0.852206	0.107328
Uni_3591_All	59 511 RecName: Full=40S ribosomal pr>OTein S13 gi|396639|emb|CAA80974.1| ribosomal pr>OTein S13 [Pisum sativum]		308	22143	49	10.34	1.55848	0.0326469	1.49731	0.00507467	1.56675	0.0283971	1.53077	0.0135472
VF_1967.Contig2_All	55 507 minus strand MLP-like pr>OTein [Medicago truncatula] gi|355522224|gb|AET02678.1| MLP-like pr>OTein [Medicago truncatula]		87	21752	20.5	5.75	NA	NA	NA	NA	NA	NA	NA	NA
Uni_621_All	251 2080 minus strand PREDICTED: dynamin-related pr>OTein 5A-like [Cicer arietinum]		243	77836	21.5	8.07	0.989031	0.731149	1.06889	0.766676	1.02332	0.941774	1.02776	0.980097
VF_1975.Contig2_All	214 873 minus strand PREDICTED: PRA1 family pr>OTein B4-like [Cicer arietinum]		38	24387	5.9	8.89	NA	NA	NA	NA	NA	NA	NA	NA
VF_574.Contig2_All	166 777 PREDICTED: cysteine pr>OTeinase inhibitor 12-like [Cicer arietinum]		226	27494	29.9	5.84	1.62185	0.232059	1.87466	0.031766	1.27501	0.569553	1.57961	0.207354
VF_3665.Contig1_All	246 863 minus strand RecName: Full=Ras-related pr>OTein Rab7 gi|20756|emb|CAA46600.1| RAS-related GTP-binding pr>OTein [Pisum sativum]		208	26781	39.8	4.98	0.857413	0.0050112	0.958724	0.818407	1.00811	0.501032	0.976882	0.334029
Uni_7397_All	167 727 minus strand PREDICTED: 60S ribosomal pr>OTein L18-like [Cicer arietinum]		201	26853	27.3	11.51	1.1162	0.0326985	1.08797	0.0474402	1.10947	0.0360714	1.08197	0.010519
VF_4214.Contig1_All	92 1387 minus strand PREDICTED: transducin beta-like pr>OTein 2-like [Cicer arietinum]		170	56450	14.1	9.06	0.984205	0.26925	1.07185	0.365522	1.02076	0.277152	0.973606	0.282905
Uni_13507_All	138 1142 minus strand Peroxidase [Medicago truncatula] gi|355511486|gb|AES92628.1| Peroxidase [Medicago truncatula]		109	44307	11.6	8.31	0.891602	0.32952	0.937076	0.135268	1	0.811165	0.942894	0.361656
VF_4225.Contig1_All	465 2903 minus strand PREDICTED: kinesin-related pr>OTein 6-like isoform X2 [Cicer arietinum] gi|502150960|ref|XP_004508209.1| PREDICTED: kinesin-related pr>OTein 6-like isoform X3 [Cicer arietinum]		52	103084	3	6	1.15332	0.0161489	1.09432	0.934185	1.03155	0.789442	1.08938	0.450836
VF_5461.Contig1_All	68 1900 Splicing factor U2af large subunit B [Medicago truncatula] gi|355487095|gb|AES68298.1| Splicing factor U2af large subunit B [Medicago truncatula]		35	75920	1.6	7.68	NA	NA	NA	NA	NA	NA	NA	NA
VF_3653.Contig2_All	252 2417 minus strand Peroxisomal fatty acid beta-oxidation multifunctional pr>OTein [Medicago truncatula] gi|355495619|gb|AES76822.1| Peroxisomal fatty acid beta-oxidation multifunctional pr>OTein [Medicago truncatula]		116	91173	6.8	9.38	1.05435	0.300683	1.05397	0.142372	1.08895	0.0322926	1.0417	0.0532819
VF_5450.Contig1_All	81 557 minus strand PREDICTED: major allergen Pru ar 1-like [Cicer arietinum]		80	21335	7.5	5.27	0.911452	0.242104	0.767393	0.0735485	0.846585	0.161204	0.838678	0.134983
VF_3504.Contig3_All	156 1274 PREDICTED: uncharacterized pr>OTein LOC101509873 isoform X1 [Cicer arietinum] gi|502152062|ref|XP_004508745.1| PREDICTED: uncharacterized pr>OTein LOC101509873 isoform X2 [Cicer arietinum]		131	48198	10.2	9.1	0.820172	0.0159703	NA	NA	0.824291	0.0759652	NA	NA
Uni_28062_All	145 654 probable glutathione peroxidase 8-like [Cicer arietinum] gi|550848734|gb|AGY14486.1| glutathione peroxidase [Cicer arietinum]		67	23519	10	5.01	0.808401	0.0807007	NA	NA	1.2657	0.502308	NA	NA
VF_1064.Contig3_All	99 1757 minus strand pectin methylesterase [Pisum sativum]		770	68195	16.6	7.62	NA	NA	NA	NA	NA	NA	NA	NA
Uni_23722_All	450 1601 unknown [Medicago truncatula]		154	50124	15.1	5.99	0.804086	0.0400319	0.728656	0.0259482	0.74981	0.0228273	0.762492	0.0257011
VF_7218.Contig3_All	216 1196 PREDICTED: fructokinase-2-like [Cicer arietinum]		274	39824	19.9	5.03	1.14929	0.248393	1.03219	0.869554	1.07342	0.300733	1.00369	0.439156
VF_5799.Contig2_All	280 1770 minus strand DnaJ homologue [Pisum sativum]		107	62320	11.9	9.12	0.994118	0.388624	0.9859	0.932047	1.08661	0.0643787	0.995336	0.343915
VF_1645.Contig8_All	228 2252 PREDICTED: dolichyl-diphosphooligosaccharide--pr>OTein glycosyltransferase subunit 2-like isoform X2 [Cicer arietinum]		282	84404	20.1	6.69	NA	NA	NA	NA	NA	NA	NA	NA
Uni_27986_All	185 1057 PREDICTED: lon pr>OTease 2-like [Cicer arietinum]		112	35795	6.5	7.06	0.80604	0.0377198	0.92942	0.174793	0.914533	0.203468	0.857864	0.0776495
VF_2856.Contig3_All	154 2805 minus strand PREDICTED: coatomer subunit gamma-like [Cicer arietinum]		280	110121	16.5	5.07	NA	NA	NA	NA	NA	NA	NA	NA
Uni_10378_All	34 669 hyp>OThetical pr>OTein MTR_7g075640 [Medicago truncatula] gi|355498799|gb|AES80002.1| hyp>OThetical pr>OTein MTR_7g075640 [Medicago truncatula]		28	33360	4.2	10.09	NA	NA	NA	NA	NA	NA	NA	NA
VF_3774.Contig2_All	46 1488 minus strand PREDICTED: uncharacterized pr>OTein LOC101494882 [Cicer arietinum]		138	59336	14.6	5.93	1.27529	0.00129264	1.28894	0.00206436	1.27778	0.00402962	1.28089	0.00101338
VF_9171.Contig1_All	51 1274 minus strand PREDICTED: patatin-17-like [Cicer arietinum]		125	50483	9.1	4.93	0.814159	0.00479531	0.860759	0.0263912	0.800709	0.0569609	0.789646	0.0101214
Uni_323_All	99 740 PREDICTED: transmembrane emp24 domain-containing pr>OTein p24delta3-like [Cicer arietinum]		25	28865	3.3	8.7	NA	NA	NA	NA	NA	NA	NA	NA
VF_6467.Contig1_All	135 716 PREDICTED: alpha-amylase/subtilisin inhibitor-like [Cicer arietinum]		24	25090	5.7	9.04	NA	NA	NA	NA	NA	NA	NA	NA
Uni_22098_All	61 414 hyp>OThetical pr>OTein MTR_5g098530 [Medicago truncatula] gi|355519392|gb|AET01016.1| hyp>OThetical pr>OTein MTR_5g098530 [Medicago truncatula]		36	16418	11.9	9.66	NA	NA	NA	NA	NA	NA	NA	NA
VF_1615.Contig2_All	296 5338 hyp>OThetical chloroplast RF19 [Vicia faba]		323	242430	9.4	9.62	1.14778	0.0171434	1.12947	0.0261426	1.15523	0.000358754	1.14579	0.00144283
Uni_15679_All	82 1032 minus strand PREDICTED: pr>OTein CbbY-like [Cicer arietinum]		236	40948	29	6.31	0.709662	0.00290842	0.790646	0.00206643	0.663331	0.000483366	0.723846	0.000292478
Uni_7028_All	203 1150 PREDICTED: annexin D1-like isoform X1 [Cicer arietinum] gi|502178090|ref|XP_004516177.1| PREDICTED: annexin D1-like isoform X2 [Cicer arietinum] gi|502178095|ref|XP_004516178.1| PREDICTED: annexin D1-like isoform X3 [Cicer arietinum]		460	42789	37	6.61	1.27939	2.85606e-07	1.27273	9.32232e-07	1.22362	4.88267e-06	1.26968	2.00167e-08
Uni_7195_All	175 1035 PREDICTED: uncharacterized pr>OTein LOC101497645 isoform X2 [Cicer arietinum]		64	36509	7	5.44	0.786506	0.0027439	0.774303	0.00419464	0.774194	0.00769602	0.772446	0.00250429
VF_4112.Contig1_All	71 475 60S ribosomal pr>OTein L27 [Medicago truncatula] gi|357445451|ref|XP_003593003.1| 60S ribosomal pr>OTein L27 [Medicago truncatula] gi|355482012|gb|AES63215.1| 60S ribosomal pr>OTein L27 [Medicago truncatula] gi|355482051|gb|AES63254.1| 60S riboso		210	22014	39.3	10.39	1.26101	0.0105306	1.1649	0.0298046	1.12203	0.0768915	1.20776	0.0203154
VF_4115.Contig1_All	151 1038 unknown [Medicago truncatula]		86	35778	12.5	6.89	1.80612	0.0630809	2.03674	0.0838765	2.05544	0.0413316	2.01517	0.0579834
Uni_12883_All	96 1256 minus strand Metal tolerance pr>OTein [Medicago truncatula] gi|355500283|gb|AES81486.1| Metal tolerance pr>OTein [Medicago truncatula]		21	46233	2.6	8.36	NA	NA	NA	NA	NA	NA	NA	NA
VF_8007.Contig2_All	173 1327 minus strand PREDICTED: ATPase family AAA domain-containing pr>OTein 1-A-like isoform X1 [Cicer arietinum]		97	50014	4.9	6.22	NA	NA	NA	NA	NA	NA	NA	NA
VF_3428.Contig2_All	280 1548 ATP-citrate synthase [Medicago truncatula] gi|355514534|gb|AES96157.1| ATP-citrate synthase [Medicago truncatula]		247	54663	9.5	5.56	NA	NA	NA	NA	NA	NA	NA	NA
VF_8029.Contig2_All	113 1546 minus strand Argininosuccinate synthase [Medicago truncatula] gi|355509907|gb|AES91049.1| Argininosuccinate synthase [Medicago truncatula]		661	60720	39.7	6.49	1.07677	0.0105065	1.08857	0.0311598	1.10381	0.00708421	1.09633	0.00563006
Uni_466_All	34 2160 PREDICTED: nuclear pore complex pr>OTein Nup85-like [Cicer arietinum]		27	88918	2	6.08	NA	NA	NA	NA	NA	NA	NA	NA
VF_6588.Contig1_All	36 473 minus strand PREDICTED: iron-sulfur assembly pr>OTein IscA-like 2, mitochondrial-like isoform X2 [Cicer arietinum]		47	17581	8.2	5.31	NA	NA	NA	NA	NA	NA	NA	NA
VF_2302.Contig1_All	177 2333 minus strand PREDICTED: peroxisomal fatty acid beta-oxidation multifunctional pr>OTein MFP2-like [Cicer arietinum]		508	90805	25.5	8.75	1.17637	2.90843e-05	1.2387	0.00030852	1.19599	0.000314182	1.2233	2.60757e-05
VF_6309.Contig3_All	139 1212 unknown [Medicago truncatula]		63	43023	13.1	6.64	1.00066	0.670992	0.984424	0.891793	1.03545	0.976271	0.988708	0.941443
Uni_4158_All	8 670 Chalcone-flavonone isomerase [Medicago truncatula] gi|355481809|gb|AES63012.1| Chalcone-flavonone isomerase [Medicago truncatula]		27	28577	4.1	5.5	0.959594	0.125376	1.11918	0.700663	0.995538	0.841285	1.0255	0.820273
Uni_1345_All	155 544 PREDICTED: V-type pr>OTon ATPase subunit F-like [Cicer arietinum]		41	16455	9.2	5.63	NA	NA	NA	NA	NA	NA	NA	NA
VF_6579.Contig2_All	99 1154 minus strand RNA-binding pr>OTein [Medicago truncatula] gi|355490572|gb|AES71775.1| RNA-binding pr>OTein [Medicago truncatula]		43	41410	5.4	7.77	NA	NA	NA	NA	NA	NA	NA	NA
Uni_12729_All	112 2238 PREDICTED: intracellular pr>OTein transport pr>OTein USO1-like isoform X1 [Cicer arietinum]		27	97473	1.1	5.68	NA	NA	NA	NA	NA	NA	NA	NA
Uni_21466_All	218 1921 minus strand Glucose-6-phosphate isomerase [Medicago truncatula] gi|355493434|gb|AES74637.1| Glucose-6-phosphate isomerase [Medicago truncatula]		378	69142	19.9	6	1.06479	0.113133	1.04401	0.208542	1.05344	0.0908144	1.06302	0.0857918
VF_10162.Contig1_All	105 2681 minus strand Nucleoporin interacting component; Pr>OTein prenyltransferase [Medicago truncatula]		145	105651	6.3	6.43	1.31388	0.265761	1.08498	0.47448	1.16228	0.219203	1.29753	0.291846
Uni_18808_All	170 985 50S ribosomal pr>OTein L5 [Medicago truncatula] gi|355499075|gb|AES80278.1| 50S ribosomal pr>OTein L5 [Medicago truncatula]		540	35229	45.2	9.88	0.994077	0.974339	1.01058	0.269737	0.99499	0.269021	1.00605	0.417415
VF_8281.Contig1_All	39 1373 minus strand Histone-lysine N-methyltransferase, H3 lysine-9 specific SUVH1 [Medicago truncatula] gi|355499874|gb|AES81077.1| Histone-lysine N-methyltransferase, H3 lysine-9 specific SUVH1 [Medicago truncatula]		119	57415	5.8	7.83	1.03055	0.794375	1.15472	0.103593	1.16875	0.241147	1.11627	0.35687
VF_1783.Contig1_All	131 634 unknown [Medicago truncatula]		37	20602	6.5	10.25	NA	NA	NA	NA	NA	NA	NA	NA
Uni_21725_All	152 1678 minus strand glutamate decarboxylase [Vicia faba]		165	66283	8.1	5.28	NA	NA	NA	NA	NA	NA	NA	NA
Uni_10048_All	238 1149 minus strand PREDICTED: putative glucose-6-phosphate 1-epimerase-like [Cicer arietinum]		44	39498	3.6	5.72	NA	NA	NA	NA	NA	NA	NA	NA
Uni_3678_All	124 1389 minus strand chloroplast magnesium chelatase I subunit [Pisum sativum]		764	52058	53.3	5.43	1.05706	0.154516	1.00702	0.982119	1.04475	0.110802	1.03579	0.122677
VF_8368.Contig1_All	366 1790 minus strand Cytosolic Fe-S cluster assembly factor NARFL [Medicago truncatula] gi|355493041|gb|AES74244.1| Cytosolic Fe-S cluster assembly factor NARFL [Medicago truncatula]		28	62372	3.8	5.81	0.944745	0.0888406	1.00503	0.922424	0.944855	0.13165	0.9641	0.173019
Uni_27804_All	172 1884 PREDICTED: 2-hydroxyacyl-CoA lyase-like [Cicer arietinum]		98	69257	10.2	6.34	0.926596	0.323407	1.03021	0.774302	1.01186	0.867095	0.986229	0.630589
Uni_9546_All	93 1469 minus strand PREDICTED: uncharacterized pr>OTein C1A6.10-like [Cicer arietinum]		37	57987	5.2	6.26	1.12739	0.865633	1.20519	0.597573	0.970695	0.841132	1.09414	0.843188
Uni_4358_All	112 1665 PREDICTED: cyclin-dependent kinase C-2-like [Cicer arietinum]		107	64645	10	9.31	1.13152	0.144188	1.1989	0.000141453	1.11873	0.0118458	1.16225	0.00457138
VF_1989.Contig2_All	627 1070 PREDICTED: uncharacterized pr>OTein LOC101497800 [Cicer arietinum]		34	19012	5.4	8.97	1.16074	0.00124296	1.26329	0.466326	1.31893	0.149025	1.24044	0.245935
VF_2977.Contig3_All	115 2115 PREDICTED: DEAD-box ATP-dependent RNA helicase 31-like [Cicer arietinum]		663	85891	23.4	9.48	1.58068	0.00325952	1.33885	0.0566686	1.57297	0.02784	1.496	0.0556604
VF_9694.Contig2_All	145 2772 PREDICTED: ALG-2 interacting pr>OTein X-like [Cicer arietinum]		179	110166	7.6	6.21	1.1097	0.00998241	1.12229	0.0363322	1.05308	0.0313968	1.08862	0.0106753
VF_3698.Contig1_All	181 1167 PREDICTED: uncharacterized pr>OTein LOC101492459 [Cicer arietinum]		185	40639	10.6	5.24	1.12516	0.151388	1.10171	0.234268	1.1071	0.0586912	1.09232	0.0785274
VF_468.Contig11_All	51 722 Methylcr>OTonoyl-CoA carboxylase subunit alpha [Medicago truncatula] gi|355479648|gb|AES60851.1| Methylcr>OTonoyl-CoA carboxylase subunit alpha [Medicago truncatula]		37	27420	5.4	6.27	NA	NA	NA	NA	NA	NA	NA	NA
VF_3654.Contig1_All	221 1531 PREDICTED: ribulose bisphosphate carboxylase/oxygenase activase 2, chloroplastic-like [Cicer arietinum]		7148	55081	75.7	6.49	0.726957	6.19598e-77	0.720911	8.36468e-64	0.700337	3.32981e-73	0.719674	5.80028e-84
VF_4247.Contig1_All	94 1818 Serine/threonine pr>OTein kinase SNT7 [Medicago truncatula] gi|355515758|gb|AES97381.1| Serine/threonine pr>OTein kinase SNT7 [Medicago truncatula]		122	73676	7.3	9.42	0.916639	0.251205	0.896064	0.091106	0.891639	0.116484	0.894203	0.123764
Uni_606_All	92 1483 minus strand PREDICTED: dolichyl-diphosphooligosaccharide--pr>OTein glycosyltransferase subunit 1B-like isoform X1 [Cicer arietinum] gi|502118442|ref|XP_004496269.1| PREDICTED: dolichyl-diphosphooligosaccharide--pr>OTein glycosyltransferase sub		29	58402	7.5	7.3	0.853714	0.490393	0.794023	0.156218	0.835802	0.27661	0.825337	0.304474
VF_991.Contig3_All	167 1402 minus strand unknown [Medicago truncatula]		28	53736	2.7	8.88	NA	NA	NA	NA	NA	NA	NA	NA
VF_3901.Contig5_All	2 844 PREDICTED: chaperonin 60 subunit beta 4, chloroplastic-like [Glycine max]		142	36377	13.5	9.57	1.08441	0.361409	0.988449	0.883089	1.03511	0.304869	1.01345	0.44545
VF_9142.Contig1_All	53 1081 minus strand PREDICTED: elongation factor Ts, mitochondrial-like [Cicer arietinum]		94	42766	4.4	7.82	1.48379	0.0848283	NA	NA	1.36797	0.388398	NA	NA
Uni_949_All	131 1192 PREDICTED: uncharacterized pr>OTein LOC101491153 [Cicer arietinum]		65	50409	14.7	5.23	1.19372	0.0055495	1.20352	0.0267698	1.22102	0.0288195	1.2017	0.00144969
VF_7467.Contig1_All	2 748 PREDICTED: UDP-glucuronic acid decarboxylase 1-like [Cicer arietinum]		72	31713	21.7	6.67	0.92884	0.767206	0.907373	0.238427	0.913749	0.183084	0.900434	0.290248
VF_9027.Contig1_All	315 938 minus strand Ubiquitin thioesterase >OTU1 [Medicago truncatula] gi|355518874|gb|AET00498.1| Ubiquitin thioesterase >OTU1 [Medicago truncatula]		72	25750	6.3	4.87	NA	NA	NA	NA	NA	NA	NA	NA
VF_1667.Contig8_All	124 930 minus strand PREDICTED: thylakoid lumenal pr>OTein At1g12250, chloroplastic-like [Cicer arietinum]		393	32934	29.7	8.63	0.972328	0.270823	0.917753	0.124366	0.923247	0.0382407	0.942189	0.0531473
VF_7816.Contig1_All	173 2167 PREDICTED: luminal-binding pr>OTein-like [Cicer arietinum]		275	87316	10.1	5.01	1.02686	0.66631	1.09028	0.110888	0.926366	0.380228	1.01981	0.854043
VF_8210.Contig2_All	160 1596 PREDICTED: APO pr>OTein 2, chloroplastic-like isoform X1 [Cicer arietinum]		25	63947	1.3	9.31	NA	NA	NA	NA	NA	NA	NA	NA
VF_10195.Contig1_All	144 1682 minus strand Lipoxygenase [Medicago truncatula] gi|355480168|gb|AES61371.1| Lipoxygenase [Medicago truncatula]		32	68217	2.1	5.75	0.999887	0.963098	1.11888	0.146102	1.15521	0.159747	1.08347	0.28199
Uni_24621_All	167 1999 Ligatin [Medicago truncatula] gi|355506435|gb|AES87577.1| Ligatin [Medicago truncatula]		30	80149	1.6	6.76	NA	NA	NA	NA	NA	NA	NA	NA
Uni_18936_All	125 1279 Cysteine synthase [Medicago truncatula] gi|355509145|gb|AES90287.1| Cysteine synthase [Medicago truncatula]		1287	46929	55.3	6.28	0.857407	1.09402e-14	0.858949	2.41888e-11	0.830443	2.48588e-12	0.838078	1.09086e-17
Uni_24779_All	119 577 minus strand PREDICTED: adrenodoxin-like pr>OTein, mitochondrial-like [Cicer arietinum]		64	19312	15	8.42	1.16772	0.102764	1.25436	0.0236773	1.23152	0.0409882	1.22156	0.0359334
VF_3890.Contig1_All	87 563 minus strand Ubiquitin-conjugating enzyme E2 variant 1B [Medicago truncatula] gi|355524942|gb|AET05396.1| Ubiquitin-conjugating enzyme E2 variant 1B [Medicago truncatula]		48	20327	18.9	5.11	0.910156	0.0705386	0.873394	0.865356	0.937743	0.166521	0.894753	0.333066
VF_8948.Contig1_All	234 2348 minus strand PREDICTED: uncharacterized pr>OTein LOC101495970 [Cicer arietinum]		247	88990	17.2	4.96	0.97767	0.601691	1.00715	0.535691	0.995441	0.591178	0.999584	0.83736
Uni_13546_All	105 437 dormancy-associated pr>OTein [Pisum sativum]		40	14311	10.8	9.63	NA	NA	NA	NA	NA	NA	NA	NA
Uni_27760_All	123 446 minus strand Pr>OTein transport pr>OTein Sec61 beta subunit [Medicago truncatula] gi|87241202|gb|ABD33060.1| Sec61beta [Medicago truncatula] gi|355486242|gb|AES67445.1| Pr>OTein transport pr>OTein Sec61 beta subunit [Medicago truncatula]		119	11987	41.7	11.3	1.76448	0.00418623	1.62055	0.000595138	1.55226	0.000529027	1.6744	0.000772566
VF_4391.Contig5_All	91 1167 minus strand PREDICTED: phosphoglucan, water dikinase, chloroplastic-like isoform X2 [Cicer arietinum]		88	44932	9.2	7.46	1.1283	0.196304	1.24916	0.210494	1.19123	0.34796	1.24265	0.0914488
VF_9579.Contig2_All	949 1770 minus strand ribosomal pr>OTein L2 [Vicia faba]		531	35530	42.7	11.26	0.92183	0.946103	1.04023	0.2776	1.03815	0.335234	1.02008	0.39736
Uni_1419_All	129 1928 PREDICTED: CDK5RAP1-like pr>OTein-like isoform X1 [Cicer arietinum]		38	76601	3.7	7.9	0.509334	0.060209	0.559337	0.0231998	0.528849	0.00528389	0.531592	0.0293192
VF_6926.Contig1_All	101 2368 minus strand PREDICTED: isoamylase 3, chloroplastic-like isoform X2 [Cicer arietinum]		34	94330	1.9	5.78	NA	NA	NA	NA	NA	NA	NA	NA
VF_8813.Contig1_All	42 893 minus strand PREDICTED: TIP41-like pr>OTein-like [Cicer arietinum]		84	36622	11.6	5.47	1.18395	0.405934	1.21126	0.378306	1.18423	0.244576	1.21704	0.330127
VF_7038.Contig1_All	101 751 unknown [Medicago truncatula]		57	27259	11.5	8.8	1.09391	0.161984	1.09891	0.000965224	1.2612	0.00907581	1.14486	0.0160846
Uni_19229_All	150 491 minus strand DNA-directed RNA polymerase II subunit RPB9 [Medicago truncatula] gi|87240462|gb|ABD32320.1| DNA-directed RNA polymerase, subunit C11/M/9 [Medicago truncatula] gi|355483825|gb|AES65028.1| DNA-directed RNA polymerase II subunit RPB9		32	14881	21.1	6.5	0.874468	0.665119	0.964464	0.829599	0.973482	0.842204	0.936147	0.769526
VF_5541.Contig1_All	37 1116 minus strand hyp>OThetical pr>OTein PHAVU_007G086100g [Phaseolus vulgaris] gi|561016799|gb|ESW15603.1| hyp>OThetical pr>OTein PHAVU_007G086100g [Phaseolus vulgaris]		82	46031	8.9	6.38	0.933594	0.430938	0.910664	0.531395	0.898192	0.31483	0.950354	0.604911
Uni_22146_All	124 552 minus strand PREDICTED: 40S ribosomal pr>OTein S19-1-like [Cicer arietinum]		526	18839	55.2	10.14	1.15942	8.24084e-08	1.17757	0.00029046	1.14799	6.38694e-05	1.20415	4.56725e-08
VF_6027.Contig1_All	106 885 tRNA/rRNA methyltransferase, putative [Medicago truncatula] gi|355488149|gb|AES69352.1| tRNA/rRNA methyltransferase, putative [Medicago truncatula]		40	32575	3.8	7.79	NA	NA	NA	NA	NA	NA	NA	NA
Uni_15968_All	105 1052 minus strand PREDICTED: nuA4 complex subunit EAF3 homolog isoform X1 [Cicer arietinum]		25	45797	3.2	9.27	NA	NA	NA	NA	NA	NA	NA	NA
VF_2749.Contig1_All	247 1140 PREDICTED: 3-oxoacyl-[acyl-carrier-pr>OTein] synthase I, chloroplastic-like [Cicer arietinum]		442	36083	31.2	9.34	0.983516	0.81679	1.08128	0.273863	0.982524	0.706939	1.02095	0.529203
Uni_1002_All	119 1132 hyp>OThetical pr>OTein MTR_2g099910 [Medicago truncatula] gi|355486638|gb|AES67841.1| hyp>OThetical pr>OTein MTR_2g099910 [Medicago truncatula]		388	41867	19.8	8.2	0.941931	0.33123	0.903603	0.0327822	0.941874	0.0407617	0.941691	0.0159897
Uni_29_All	53 964 minus strand PREDICTED: heterogeneous nuclear ribonucleopr>OTeins A1 homolog isoform X1 [Cicer arietinum]		66	36133	9.2	10.09	NA	NA	NA	NA	NA	NA	NA	NA
VF_8343.Contig1_All	144 1661 PREDICTED: mitochondrial-processing peptidase subunit alpha-like [Cicer arietinum]		78	59786	5.7	5.54	1.26312	0.435235	1.18822	0.137438	1.17726	0.13192	1.20619	0.269886
Uni_392_All	129 1280 PREDICTED: uncharacterized pr>OTein ycf39-like [Cicer arietinum]		502	47498	33.3	8.89	0.762573	3.4258e-06	0.776331	6.52284e-08	0.769561	5.70091e-12	0.767784	3.70571e-11
VF_7793.Contig2_All	64 1074 minus strand PREDICTED: 1,4-Dihydroxy-2-naphthoyl-CoA synthase, peroxisomal-like [Cicer arietinum]		139	41224	14.2	7.24	1.02568	0.960619	1.05496	0.809286	0.966098	0.945369	1.04757	0.913625
VF_2606.Contig3_All	121 1533 minus strand Cytokinin-O-glucosyltransferase [Medicago truncatula] gi|355516473|gb|AES98096.1| Cytokinin-O-glucosyltransferase [Medicago truncatula]		23	60958	1.5	5.19	NA	NA	NA	NA	NA	NA	NA	NA
Uni_24262_All	133 2169 Pentatricopeptide repeat-containing pr>OTein [Medicago truncatula] gi|355505290|gb|AES86432.1| Pentatricopeptide repeat-containing pr>OTein [Medicago truncatula]		35	87701	2.5	9.12	1.10448	0.441264	1.23096	0.186601	1.08816	0.608931	1.1374	0.387673
VF_5825.Contig4_All	135 2003 minus strand PREDICTED: glycerol-3-phosphate dehydrogenase SDP6, mitochondrial-like [Cicer arietinum]		68	77129	3.7	8.17	NA	NA	NA	NA	NA	NA	NA	NA
VF_9382.Contig2_All	302 2236 Generic methyltransferase [Medicago truncatula]		30	83217	1.7	8.71	NA	NA	NA	NA	NA	NA	NA	NA
Uni_12651_All	306 1910 PREDICTED: T-complex pr>OTein 1 subunit zeta-like [Cicer arietinum]		634	68022	37.2	5.92	1.18262	6.20746e-05	1.11404	0.000575707	1.1822	2.24808e-06	1.17591	1.8804e-05
Uni_19214_All	47 580 minus strand RecName: Full=Outer envelope pore pr>OTein 21, chloroplastic; AltName: Full=Chloroplastic outer envelope pore pr>OTein of 21 kDa; Short=gOEP21 gi|6066609|emb|CAB58442.1| chloroplast channel forming outer membrane pr>OTein [Pisum sat		177	24473	38.2	9.52	1.15662	0.0161299	1.0786	0.134584	1.09847	0.226522	1.11805	0.0467107
Uni_27045_All	243 4832 PREDICTED: unconventional myosin-Va-like [Cicer arietinum]		95	200081	2	8.79	0.842293	0.0205133	0.92139	0.115309	0.925559	0.0639352	0.916254	0.0123361
VF_1107.Contig1_All	115 552 60S ribosomal pr>OTein L26-1 [Medicago truncatula] gi|355482509|gb|AES63712.1| 60S ribosomal pr>OTein L26-1 [Medicago truncatula]		254	21019	44.5	11.15	1.0625	0.166296	0.834089	0.174017	1.03657	0.748865	0.971344	0.615158
VF_7791.Contig1_All	37 654 hyp>OThetical pr>OTein MTR_4g133070 [Medicago truncatula] gi|355511573|gb|AES92715.1| hyp>OThetical pr>OTein MTR_4g133070 [Medicago truncatula] gi|388494158|gb|AFK35145.1| unknown [Medicago truncatula]		65	27203	7.3	9.69	NA	NA	NA	NA	NA	NA	NA	NA
VF_1837.Contig1_All	262 2346 PREDICTED: crooked neck-like pr>OTein 1-like [Cicer arietinum]		41	97606	4.5	8.11	1	0.499581	1.1826	0.140781	1.33765	0.109137	1.16606	0.176711
VF_8125.Contig4_All	99 755 unknown [Medicago truncatula]		181	27312	31.1	5.81	0.843494	0.123084	0.773826	0.00186602	0.787682	0.0208179	0.798206	0.0300078
Uni_12683_All	37 1275 PREDICTED: choline monooxygenase, chloroplastic-like [Cicer arietinum]		35	52591	2.7	5.96	NA	NA	NA	NA	NA	NA	NA	NA
VF_5095.Contig2_All	16 1065 Fructokinase [Medicago truncatula] gi|355481399|gb|AES62602.1| Fructokinase [Medicago truncatula]		71	43549	16.3	5.27	1.01687	0.381321	1.01625	0.939226	1.0176	0.683934	0.984375	0.677499
Uni_13061_All	152 457 minus strand PREDICTED: signal recognition particle 9 kDa pr>OTein-like [Cicer arietinum]		42	14818	11.8	9.33	1.15246	0.00121976	1.1065	0.03447	1.12123	0.294409	1.1262	0.0904883
Uni_10535_All	158 595 PREDICTED: uncharacterized pr>OTein LOC101496013 [Cicer arietinum]		38	18520	6.2	6.06	NA	NA	NA	NA	NA	NA	NA	NA
Uni_10578_All	114 551 PREDICTED: glycine-rich RNA-binding pr>OTein GRP2A-like [Cicer arietinum]		586	15009	61	5.08	1.1366	0.00309341	1.17601	0.269748	1.164	0.0225408	1.19295	0.043079
Uni_10365_All	177 4490 PREDICTED: clustered mitochondria pr>OTein-like isoform X1 [Cicer arietinum]		139	178890	4.2	5.69	0.882917	0.0276469	0.833046	0.020929	0.936477	0.0714708	0.8799	0.0234873
Uni_22831_All	1 270 NADH dehydrogenase subunit 9 (mitochondrion) [Vicia faba] gi|442803300|gb|AGC79035.1| NADH dehydrogenase subunit 9 (mitochondrion) [Vicia faba]		25	11600	13.3	9.04	NA	NA	NA	NA	NA	NA	NA	NA
Uni_4245_All	135 764 PREDICTED: 60S ribosomal pr>OTein L2, mitochondrial-like [Cicer arietinum]		153	26467	14.3	11.42	1.32802	0.0691853	1.22975	0.0786089	1.09588	0.530328	1.23253	0.0894603
VF_168.Contig1_All	202 726 minus strand hyp>OThetical pr>OTein MTR_4g084120 [Medicago truncatula] gi|85719357|gb|ABC75362.1| Pr>OTein of unknown function UPF0047 [Medicago truncatula] gi|355508946|gb|AES90088.1| hyp>OThetical pr>OTein MTR_4g084120 [Medicago truncatula]		29	22932	5.7	8.29	NA	NA	NA	NA	NA	NA	NA	NA
VF_8323.Contig2_All	2 274 (R)-limonene synthase [Medicago truncatula] gi|355485084|gb|AES66287.1| (R)-limonene synthase [Medicago truncatula]		44	12067	11	5.5	NA	NA	NA	NA	NA	NA	NA	NA
Uni_12527_All	1030 2280 minus strand PREDICTED: crt homolog 2-like isoform X1 [Cicer arietinum]		30	49384	3.4	10.02	NA	NA	NA	NA	NA	NA	NA	NA
VF_1927.Contig2_All	165 602 RecName: Full=Outer envelope pore pr>OTein 16, chloroplastic; AltName: Full=Chloroplastic outer envelope pore pr>OTein of 16 kDa gi|1370287|emb|CAA97910.1| core pr>OTein [Pisum sativum]		295	17742	49.3	6.23	1.23279	0.0893495	1.13785	0.168328	1.18401	0.0246165	1.16161	0.0504759
VF_2270.Contig3_All	272 1405 Actin [Medicago truncatula] gi|355491593|gb|AES72796.1| Actin [Medicago truncatula]		1531	47036	49.5	5.4	NA	NA	NA	NA	NA	NA	NA	NA
Uni_21892_All	169 723 Senescence-associated pr>OTein DIN1 [Medicago truncatula] gi|355513605|gb|AES95228.1| Senescence-associated pr>OTein DIN1 [Medicago truncatula]		240	23076	18.4	9.54	0.665837	2.87102e-06	0.805169	0.0155773	0.693467	0.0067904	0.717832	0.000198457
Uni_16531_All	194 1162 minus strand Peptidyl-prolyl cis-trans isomerase [Medicago truncatula] gi|357477653|ref|XP_003609112.1| Peptidyl-prolyl cis-trans isomerase [Medicago truncatula] gi|355510134|gb|AES91276.1| Peptidyl-prolyl cis-trans isomerase [Medicago truncat		239	40189	18	8.72	0.921608	0.0360926	0.921158	0.0499603	0.892562	0.00212719	0.914047	0.00721709
VF_9455.Contig2_All	67 1692 minus strand EH-domain-containing pr>OTein [Medicago truncatula] gi|355511550|gb|AES92692.1| EH-domain-containing pr>OTein [Medicago truncatula]		59	71014	5	6.31	0.970529	0.587309	0.977091	0.708093	1.03252	0.0104322	0.992001	0.829049
Uni_4400_All	150 740 minus strand HMGI/Y [Pisum sativum] gi|1435175|emb|CAA67752.1| HMG-I/Y [Pisum sativum]		195	24531	35	10.22	1.20775	0.0135235	1.1206	0.0371498	1.12622	0.0281773	1.15893	0.0223794
VF_6495.Contig2_All	140 925 minus strand PREDICTED: isocitrate dehydrogenase [NAD] regulatory subunit 1, mitochondrial-like [Cicer arietinum]		28	33734	12.2	7.64	NA	NA	NA	NA	NA	NA	NA	NA
VF_7811.Contig2_All	196 1098 hyp>OThetical pr>OTein PHAVU_007G263000g [Phaseolus vulgaris] gi|561018919|gb|ESW17723.1| hyp>OThetical pr>OTein PHAVU_007G263000g [Phaseolus vulgaris]		185	36758	18.3	5.92	0.987309	0.8662	0.898332	0.668412	0.902114	0.502966	0.924463	0.643421
VF_309.Contig2_All	2 232 minus strand polygalacturonase inhibitor pr>OTein [Glycine max]		39	10711	10.4	9.03	NA	NA	NA	NA	NA	NA	NA	NA
Uni_27930_All	91 756 hyp>OThetical pr>OTein MTR_3g070960 [Medicago truncatula] gi|355489974|gb|AES71177.1| hyp>OThetical pr>OTein MTR_3g070960 [Medicago truncatula]		122	28306	12.2	9.9	0.779933	0.0523398	0.860692	0.408342	0.893678	0.208714	0.908193	0.0498055
VF_8182.Contig1_All	137 1726 minus strand 6-phosphofructokinase [Medicago truncatula] gi|355522936|gb|AET03390.1| 6-phosphofructokinase [Medicago truncatula]		79	64706	7.4	7.31	0.992256	0.51518	0.975774	0.461501	1.00646	0.35095	0.990895	0.504935
VF_9692.Contig1_All	100 849 hyp>OThetical pr>OTein MTR_8g106690 [Medicago truncatula] gi|355525083|gb|AET05537.1| hyp>OThetical pr>OTein MTR_8g106690 [Medicago truncatula]		72	32839	9.6	9.56	0.951082	0.669869	0.876269	0.351638	0.957373	0.64938	0.927411	0.523365
Uni_7097_All	409 1995 minus strand PREDICTED: importin subunit alpha-1-like [Cicer arietinum]		258	65102	20.4	5.07	0.946827	0.463109	1.1153	0.294546	0.979653	0.612231	0.995152	0.755602
Uni_13076_All	219 1085 minus strand PREDICTED: coatomer subunit epsilon-1-like [Cicer arietinum]		118	35309	15.6	5	1.01979	0.588609	0.983361	0.147627	1.0514	0.068165	1.01739	0.624035
VF_8943.Contig2_All	81 887 GDSL esterase/lipase CPRD49 [Medicago truncatula] gi|355505743|gb|AES86885.1| GDSL esterase/lipase CPRD49 [Medicago truncatula]		52	34900	7.4	6.21	NA	NA	NA	NA	NA	NA	NA	NA
VF_771.Contig1_All	158 421 PREDICTED: small nuclear ribonucleopr>OTein E-like [Glycine max] gi|356516401|ref|XP_003526883.1| PREDICTED: small nuclear ribonucleopr>OTein E [Glycine max] gi|502098396|ref|XP_004491225.1| PREDICTED: small nuclear ribonucleopr>OTein E-like [Ci		48	12584	13.6	9.99	NA	NA	NA	NA	NA	NA	NA	NA
Uni_10724_All	2 343 minus strand Cell division control pr>OTein-like pr>OTein [Medicago truncatula] gi|355500691|gb|AES81894.1| Cell division control pr>OTein-like pr>OTein [Medicago truncatula]		95	14584	35.1	4.61	NA	NA	NA	NA	NA	NA	NA	NA
VF_1848.Contig1_All	93 980 minus strand PREDICTED: pr>OTein MEMO1-like [Cicer arietinum]		84	38738	4.1	6.22	NA	NA	NA	NA	NA	NA	NA	NA
Uni_13033_All	91 882 minus strand NADP-thioredoxin reductase C [Medicago truncatula]		29	30649	2.7	9.64	NA	NA	NA	NA	NA	NA	NA	NA
VF_1594.Contig4_All	74 514 minus strand unknown [Medicago truncatula]		770	22072	56.5	10.72	NA	NA	NA	NA	NA	NA	NA	NA
VF_4031.Contig1_All	151 798 PREDICTED: uncharacterized pr>OTein LOC101493822 [Cicer arietinum]		30	27197	4.2	9.83	NA	NA	NA	NA	NA	NA	NA	NA
Uni_12725_All	325 3321 PREDICTED: nuclear pore complex pr>OTein Nup98-Nup96-like isoform X4 [Cicer arietinum]		89	111356	4.3	8.78	1.35396	0.01046	1.33969	0.0301068	1.37287	0.0227074	1.3929	0.0135681
VF_1005.Contig16_All	171 1874 PREDICTED: 4-alpha-glucan>OTransferase, chloroplastic/amyloplastic-like [Cicer arietinum]		144	71074	11.6	6.31	0.850446	0.00231202	0.810767	0.671285	0.841881	0.130489	0.84557	0.203335
Uni_18619_All	99 2708 minus strand PREDICTED: histidine--tRNA ligase-like [Cicer arietinum]		372	113983	21.1	6.06	1.19848	0.00517808	1.16803	0.000628052	1.26358	1.13041e-05	1.2334	0.000102739
Uni_908_All	106 2175 minus strand Arogenate dehydrogenase [Medicago truncatula] gi|355510520|gb|AES91662.1| Arogenate dehydrogenase [Medicago truncatula]		62	88316	7.4	6.51	1.03575	0.508838	0.923295	0.929168	1.05655	0.848554	1.00874	0.752881
VF_1792.Contig2_All	157 543 PREDICTED: uncharacterized pr>OTein LOC100805605 [Glycine max]		94	16884	8.5	5.22	1.27351	0.177502	1.10292	0.0302125	1.04987	0.0983112	1.15387	0.13079
VF_833.Contig1_All	259 1320 minus strand PREDICTED: la-related pr>OTein-like [Cicer arietinum]		29	42077	4.5	9.48	1.11445	0.0206706	1.08297	0.192136	1.13353	0.190109	1.10986	0.0231304
Uni_4273_All	250 1560 minus strand translocon Tic40 [Pisum sativum]		693	53782	31.1	6.48	1.10256	0.00146673	1.0966	0.00615286	1.10484	0.000426249	1.12027	0.000369539
Uni_19025_All	108 1052 hyp>OThetical pr>OTein MTR_7g065120 [Medicago truncatula] gi|355498171|gb|AES79374.1| hyp>OThetical pr>OTein MTR_7g065120 [Medicago truncatula]		57	36611	7.9	5.35	1.15495	0.317398	1.23835	0.117801	1.23081	0.331538	1.20624	0.254904
Uni_12981_All	98 1129 PREDICTED: 4-hydroxy-tetrahydrodipicolinate reductase 2, chloroplastic-like isoform X2 [Cicer arietinum]		108	42813	22.4	6.32	1.12908	0.0162056	1.08692	0.407234	1.06718	0.248112	1.08447	0.0552715
Uni_1247_All	2 748 Hydroxycinnamoyl CoA shikimate/quinate hydroxycinnamoyltransferase-like pr>OTein [Medicago truncatula] gi|355491833|gb|AES73036.1| Hydroxycinnamoyl CoA shikimate/quinate hydroxycinnamoyltransferase-like pr>OTein [Medicago truncatula]		27	32968	4	7.68	NA	NA	NA	NA	NA	NA	NA	NA
Uni_10109_All	145 1962 minus strand Nucle>OTide pyrophosphatase/phosphodiesterase [Medicago truncatula] gi|355522674|gb|AET03128.1| Nucle>OTide pyrophosphatase/phosphodiesterase [Medicago truncatula]		57	77033	6.3	5.76	0.536043	0.00387482	0.575912	0.0125768	0.608751	0.000186345	0.582573	0.00645094
Uni_3363_All	410 2017 calcium-dependent pr>OTein kinase 32-like [Cicer arietinum] gi|59709749|gb|AAP72282.2| calcium-dependent calmodulin-independent pr>OTein kinase isoform 2 [Cicer arietinum]		22	73255	2.2	6.26	NA	NA	NA	NA	NA	NA	NA	NA
VF_1823.Contig1_All	1 498 minus strand PREDICTED: peroxisomal (S)-2-hydroxy-acid oxidase-like [Cicer arietinum]		30	20659	7.8	9.74	NA	NA	NA	NA	NA	NA	NA	NA
Uni_13274_All	103 645 RING finger pr>OTein [Medicago truncatula] gi|355487109|gb|AES68312.1| RING finger pr>OTein [Medicago truncatula]		22	21582	5	8.71	NA	NA	NA	NA	NA	NA	NA	NA
VF_4983.Contig2_All	213 2714 PREDICTED: pyrophosphate-energized membrane pr>OTon pump 3 [Vitis vinifera]		144	95408	4.2	5.82	0.886826	0.0648553	0.940704	0.17149	0.938765	0.269602	0.932824	0.125379
Uni_3739_All	113 1129 minus strand Mit>OTic checkpoint pr>OTein BUB3 [Medicago truncatula] gi|355511957|gb|AES93580.1| Mit>OTic checkpoint pr>OTein BUB3 [Medicago truncatula]		61	42076	7.4	8.71	NA	NA	NA	NA	NA	NA	NA	NA
VF_3236.Contig5_All	346 1584 minus strand Major facilitator superfamily domain-containing pr>OTein [Medicago truncatula] gi|355491353|gb|AES72556.1| Major facilitator superfamily domain-containing pr>OTein [Medicago truncatula]		80	49474	7	6.32	1.18444	0.445742	1.15304	0.770884	1.00194	0.577207	1.13671	0.582731
VF_289.Contig1_All	74 1159 minus strand PREDICTED: pyridoxal kinase-like isoform X2 [Cicer arietinum]		216	45103	17.7	6.21	1.01238	0.59478	1.18565	0.203952	1.08736	0.214706	1.0692	0.226947
Uni_18647_All	185 1804 RecName: Full=Alpha-1,4 glucan phosphorylase L isozyme, chloroplastic/amyloplastic; AltName: Full=Starch phosphorylase L; Flags: Precursor gi|1616637|emb|CAA85354.1| alpha-1,4 glucan phosphorylase, L isoform precursor [Vicia faba var. minor]		29	69550	1.7	5.43	NA	NA	NA	NA	NA	NA	NA	NA
VF_9365.Contig1_All	200 1651 minus strand PREDICTED: inositol-tetrakisphosphate 1-kinase 4-like [Cicer arietinum]		52	61413	2.5	5.21	1.05266	0.27615	0.927359	0.486709	1.08046	0.289301	1.01611	0.610441
Uni_18519_All	87 1178 PREDICTED: carboxylesterase 1-like [Cicer arietinum]		43	45805	3.6	6.35	NA	NA	NA	NA	NA	NA	NA	NA
VF_9884.Contig13_All	118 582 minus strand ribosomal pr>OTein S7 [Vicia faba]		61	21427	12.3	11.42	0.926733	0.701397	0.911392	0.16044	0.857955	0.184501	0.898542	0.284327
VF_957.Contig1_All	169 1407 minus strand DEAD box RNA helicase [Pisum sativum]		1189	51679	44.1	5.53	NA	NA	NA	NA	NA	NA	NA	NA
Uni_27545_All	201 1565 minus strand Dihydrolipoyllysine-residue succinyltransferase component of 2-oxoglutarate dehydrogenase complex [Medicago truncatula] gi|355518927|gb|AET00551.1| Dihydrolipoyllysine-residue succinyltransferase component of 2-oxoglutarate dehydr		311	56663	13.8	9.13	1.10986	5.4648e-05	1.00843	0.896786	1.01003	0.094835	1.04673	0.0349729
Uni_10550_All	178 1989 minus strand 2-isopropylmalate synthase [Medicago truncatula] gi|355481875|gb|AES63078.1| 2-isopropylmalate synthase [Medicago truncatula]		802	73180	38.4	6.15	1.13572	0.078797	1.12879	0.00942172	1.17763	0.0320741	1.1634	0.0148701
VF_1045.Contig3_All	2 694 Uridine-cytidine kinase C [Medicago truncatula] gi|355510228|gb|AES91370.1| Uridine-cytidine kinase C [Medicago truncatula]		32	29640	3.9	6.37	NA	NA	NA	NA	NA	NA	NA	NA
VF_8244.Contig1_All	1 1260 minus strand PREDICTED: probable linoleate 9S-lipoxygenase 5-like [Cicer arietinum]		105	54032	9.5	5.53	0.779245	0.109553	0.619984	0.20292	0.829225	0.404753	0.737237	0.201683
VF_1028.Contig2_All	3 395 PREDICTED: NAD-dependent malic enzyme 62 kDa isoform, mitochondrial-like [Cicer arietinum]		31	15572	9.9	4.7	1.06299	0.312423	1.04853	0.165411	1.04155	0.249365	1.05056	0.153143
VF_106.Contig1_All	1 930 PREDICTED: probable rhamnose biosynthetic enzyme 1-like [Cicer arietinum]		261	40782	37.7	7.26	1.11425	0.379953	1.26809	0.485503	1.07463	0.408265	1.2393	0.387304
VF_3771.Contig8_All	102 2015 PREDICTED: alpha-galactosidase 1-like [Cicer arietinum]		47	80233	5.5	8.07	NA	NA	NA	NA	0.980593	0.875557	NA	NA
Uni_1104_All	107 787 PREDICTED: 30S ribosomal pr>OTein 2, chloroplastic-like [Cicer arietinum]		331	29512	30.4	9.54	1.08731	0.0507767	1.12371	0.000749387	1.04034	0.119757	1.10339	0.00563809
VF_4718.Contig2_All	92 988 minus strand PREDICTED: isopentenyl-diphosphate Delta-isomerase I-like [Cicer arietinum]		244	37969	15.4	5.7	1.23549	0.0721958	1.13164	0.0869881	1.22697	0.0760169	1.20429	0.0917753
Uni_27873_All	295 738 Ubiquitin carrier pr>OTein [Medicago truncatula] gi|355478304|gb|AES59507.1| Ubiquitin carrier pr>OTein [Medicago truncatula]		51	19832	7.4	7.71	1.10428	0.56438	NA	NA	1.32052	0.0283987	NA	NA
VF_5053.Contig1_All	365 2947 Phospholipase D delta isoform [Medicago truncatula] gi|355513594|gb|AES95217.1| Phospholipase D delta isoform [Medicago truncatula]		90	110193	8	6.8	1.10514	0.129874	1.00372	0.909361	0.990361	0.479746	1.0174	0.553177
Uni_13305_All	93 1448 unknown [Medicago truncatula]		45	55676	6.6	5.44	0.780108	0.0117557	0.722751	0.0191411	0.846287	0.0299014	0.794755	0.000501121
VF_6092.Contig2_All	296 1762 minus strand PREDICTED: long chain base biosynthesis pr>OTein 2a-like [Cicer arietinum]		30	61599	3.7	8.7	NA	NA	NA	NA	NA	NA	NA	NA
Uni_24662_All	137 1309 minus strand Chalcone synthase [Medicago truncatula] gi|355499539|gb|AES80742.1| Chalcone synthase [Medicago truncatula]		167	49875	16.9	5.8	1.12965	0.196352	1.04768	0.135457	1.11951	0.0037424	1.09859	0.0455562
VF_6075.Contig1_All	88 789 minus strand oxygen-evolving enhancer pr>OTein 3 precursor [Pisum sativum]		231	29845	29.5	9.65	0.779793	0.000246084	0.692881	0.00216018	0.794971	0.00533222	0.794214	0.000791889
Uni_24806_All	105 743 unknown [Medicago truncatula]		27	27906	6.1	9.17	NA	NA	NA	NA	NA	NA	NA	NA
Uni_6633_All	92 1123 unknown [Medicago truncatula]		228	44334	26.2	6.02	NA	NA	NA	NA	NA	NA	NA	NA
Uni_4302_All	257 1339 minus strand hyp>OThetical pr>OTein MTR_5g012820 [Medicago truncatula] gi|355512662|gb|AES94285.1| hyp>OThetical pr>OTein MTR_5g012820 [Medicago truncatula]		42	57446	4.7	9.78	1.38027	0.0791746	1.31535	0.0730567	1.20741	0.154836	1.29895	0.0411992
Uni_4043_All	75 911 unknown [Medicago truncatula]		70	35821	8.2	8.66	0.584851	0.0208141	0.620501	0.0143991	0.594639	0.00644288	0.614133	0.0124617
Uni_24849_All	148 885 minus strand PREDICTED: 50S ribosomal pr>OTein L25-like [Cicer arietinum]		73	31828	10.2	8.97	1.081	0.551889	1.23928	0.056791	1.20635	0.0935435	1.26947	0.12618
VF_6343.Contig1_All	173 1042 minus strand RecName: Full=2-dehydro-3-deoxyphosphooctonate aldolase; AltName: Full=3-deoxy-D-manno-octulosonic acid 8-phosphate synthase; AltName: Full=KDO-8-phosphate synthase; Short=KDO 8-P synthase; Short=KDOPS; AltName: Full=Phospho-2-deh		76	36909	22.1	6.61	1.0813	0.159766	1.02775	0.949502	1.11708	0.12536	1.05621	0.351258
Uni_10163_All	179 709 PREDICTED: UDP-N-acetylglucosamine transferase subunit ALG13 homolog isoform X1 [Cicer arietinum] gi|502181735|ref|XP_004516874.1| PREDICTED: UDP-N-acetylglucosamine transferase subunit ALG13 homolog isoform X2 [Cicer arietinum]		23	21230	4	5.59	NA	NA	NA	NA	NA	NA	NA	NA
Uni_1147_All	102 641 Signal peptidase complex catalytic subunit SEC11A [Medicago truncatula] gi|87162920|gb|ABD28715.1| Peptidase S24, S26A and S26B [Medicago truncatula] gi|355486927|gb|AES68130.1| Signal peptidase complex catalytic subunit SEC11A [Medicago truncat		108	22237	16.1	7.03	1.3431	0.0416176	1.00193	0.221597	1.1787	0.0370503	1.32095	0.030573
VF_7269.Contig3_All	82 2817 minus strand PREDICTED: pr>OTein argonaute 4-like [Cicer arietinum]		318	117485	15.6	8.87	1.07339	0.500491	0.993117	0.432835	1.02484	0.542488	1.04455	0.42098
VF_2067.Contig3_All	22 1905 minus strand Pentatricopeptide repeat-containing pr>OTein [Medicago truncatula] gi|355482080|gb|AES63283.1| Pentatricopeptide repeat-containing pr>OTein [Medicago truncatula]		37	85355	1.4	8.95	NA	NA	NA	NA	NA	NA	NA	NA
Uni_10422_All	167 358 hyp>OThetical pr>OTein MTR_4g012800 [Medicago truncatula] gi|355505524|gb|AES86666.1| hyp>OThetical pr>OTein MTR_4g012800 [Medicago truncatula]		72	11790	18.8	9.96	0.803843	0.123512	0.952092	0.00586065	0.784198	0.128633	0.842514	0.117033
Uni_24332_All	145 1857 PREDICTED: inorganic phosphate transporter 2-1, chloroplastic-like [Cicer arietinum]		99	66193	4.7	9.31	0.895564	0.222615	1.15084	0.270466	0.900635	0.347723	1.02171	0.897337
VF_2538.Contig2_All	95 1402 PREDICTED: eukary>OTic translation initiation factor 3 subunit E-like [Cicer arietinum]		74	56776	7.8	5.71	NA	NA	NA	NA	NA	NA	NA	NA
Uni_7384_All	50 832 40S ribosomal pr>OTein S3a-like pr>OTein [Medicago truncatula] gi|355512071|gb|AES93694.1| 40S ribosomal pr>OTein S3a-like pr>OTein [Medicago truncatula]		668	37795	50.6	9.83	1.0281	0.977344	1.07477	0.128627	1.00403	0.625365	1.02735	0.542983
Uni_462_All	96 3044 PREDICTED: ATP-dependent zinc metallopr>OTease FTSH 12, chloroplastic-like isoform X2 [Cicer arietinum]		140	128472	6.2	6.44	1.12678	0.501743	1.09356	0.638484	1.02555	0.606681	1.07163	0.49557
VF_3620.Contig2_All	276 1259 Leucine-rich repeat receptor pr>OTein kinase EXS [Medicago truncatula] gi|355515354|gb|AES96977.1| Leucine-rich repeat receptor pr>OTein kinase EXS [Medicago truncatula]		67	40964	7	8.29	0.783762	0.496649	NA	NA	0.81038	0.408829	NA	NA
Uni_3_All	265 2787 PREDICTED: serine/threonine-pr>OTein phosphatase 6 regulatory subunit 3-like isoform X1 [Cicer arietinum]		29	102530	1.1	4.6	NA	NA	NA	NA	NA	NA	NA	NA
Uni_24677_All	153 824 PREDICTED: elongation factor 1-beta-like [Cicer arietinum]		593	29665	72.8	4.47	0.934286	0.00990229	0.893744	0.0639357	0.908478	0.00306413	0.933463	0.00280287
VF_6878.Contig1_All	64 705 minus strand PREDICTED: heme-binding pr>OTein 1-like [Cicer arietinum]		26	26737	5.6	7.77	NA	NA	NA	NA	NA	NA	NA	NA
Uni_7299_All	231 1823 minus strand Nucleoside-triphosphatase [Medicago truncatula] gi|355499594|gb|AES80797.1| Nucleoside-triphosphatase [Medicago truncatula]		61	67467	3.2	7.27	NA	NA	NA	NA	NA	NA	NA	NA
Uni_6533_All	130 1998 minus strand Cytosolic purine 5&apos;-nucle>OTidase [Medicago truncatula] gi|355510935|gb|AES92077.1| Cytosolic purine 5&apos;-nucle>OTidase [Medicago truncatula]		302	78905	15.1	5.49	0.865959	4.87078e-05	0.866695	0.0473059	0.8826	0.00058261	0.8817	0.000169403
VF_3797.Contig1_All	123 749 PREDICTED: 40S ribosomal pr>OTein S5-like [Cicer arietinum]		448	26618	56.5	9.48	1.14912	0.00463381	1.14985	0.00194037	1.13619	0.002575	1.12175	0.000311361
VF_663.Contig8_All	61 5334 PREDICTED: uncharacterized pr>OTein LOC101507508 isoform X1 [Cicer arietinum]		150	220761	5	6.21	NA	NA	NA	NA	NA	NA	NA	NA
VF_8582.Contig1_All	293 700 minus strand PREDICTED: uncharacterized pr>OTein LOC101502056 [Cicer arietinum]		64	20137	8.1	9.16	NA	NA	NA	NA	NA	NA	NA	NA
VF_4281.Contig3_All	248 1792 minus strand PREDICTED: DEAD-box ATP-dependent RNA helicase 8-like [Cicer arietinum]		222	66285	13.2	8.76	1.12989	0.0202944	1.18123	0.00541996	1.14123	0.00205755	1.17176	0.00150892
VF_7743.Contig1_All	113 790 minus strand PREDICTED: tyrosine--tRNA ligase, cytoplasmic-like [Cicer arietinum]		145	28770	16.8	7.04	1.23824	0.0247713	1.20268	0.114014	1.26296	0.0292524	1.23202	0.00334539
VF_8926.Contig1_All	151 3789 PREDICTED: splicing factor 3B subunit 3-like [Cicer arietinum]		99	149021	6	5.31	0.844739	0.0410671	0.813997	0.0319515	0.842689	0.00620362	0.85088	0.00159145
VF_10018.Contig1_All	165 773 minus strand PREDICTED: LOW QUALITY PR>OTEIN: abscisic acid receptor PYL8-like [Cicer arietinum]		37	25574	9.9	6.5	1.17799	0.105893	1.17803	0.529998	1.1532	0.294234	1.16634	0.334639
Uni_721_All	165 878 PREDICTED: vesicle-associated pr>OTein 1-1-like [Cicer arietinum]		30	31109	10.5	8.26	NA	NA	NA	NA	NA	NA	NA	NA
Uni_12581_All	145 2829 PREDICTED: 1,4-alpha-glucan-branching enzyme 3, chloroplastic/amyloplastic-like [Cicer arietinum]		70	117671	4.9	5.93	1.01669	0.956166	1.02896	0.786463	1.07146	0.491514	1.0793	0.404228
Uni_12927_All	5 1429 Serine carboxypeptidase II-2 [Medicago truncatula] gi|355484938|gb|AES66141.1| Serine carboxypeptidase II-2 [Medicago truncatula]		35	59935	2.3	5.85	NA	NA	NA	NA	NA	NA	NA	NA
Uni_18375_All	2 862 hyp>OThetical pr>OTein MTR_5g025160 [Medicago truncatula] gi|355513788|gb|AES95411.1| hyp>OThetical pr>OTein MTR_5g025160 [Medicago truncatula]		74	35527	3.8	5.63	NA	NA	NA	NA	NA	NA	NA	NA
VF_8875.Contig1_All	244 771 PREDICTED: DNA-directed RNA polymerase II subunit RPB7-like [Cicer arietinum]		51	22348	7.4	6.08	NA	NA	NA	NA	NA	NA	NA	NA
VF_2702.Contig1_All	142 1677 RecName: Full=Glucose-1-phosphate adenylyltransferase small subunit 2, chloroplastic; AltName: Full=ADP-glucose pyrophosphorylase; AltName: Full=ADP-glucose synthase; AltName: Full=AGPase B; AltName: Full=Alpha-D-glucose-1-phosphate adenyl tran		607	63213	33	6.35	0.859665	5.88652e-07	0.89604	0.000365722	0.867347	1.22364e-07	0.866024	3.71775e-08
VF_5625.Contig1_All	217 1776 minus strand Glucose-1-phosphate adenylyltransferase [Medicago truncatula] gi|355511450|gb|AES92592.1| Glucose-1-phosphate adenylyltransferase [Medicago truncatula]		414	66181	26	8.36	0.854749	1.44443e-07	0.855871	0.00123846	0.817782	1.16012e-06	0.84841	1.97643e-09
VF_266.Contig4_All	1 1785 delta-1-pyrroline-5-carboxylate synthetase 3 variant a [Medicago truncatula]		174	73433	14.8	5.82	NA	NA	NA	NA	NA	NA	NA	NA
Uni_10693_All	131 787 minus strand PREDICTED: uncharacterized pr>OTein LOC101505438 [Cicer arietinum]		158	26650	7.8	5.76	0.948134	0.734367	0.744084	0.085049	0.89064	0.136648	0.880596	0.257617
Uni_21221_All	201 1646 PREDICTED: dynamin-2A-like [Cicer arietinum]		93	58656	9.3	6.39	1.00967	0.923385	1.06034	0.243275	1.0522	0.751091	1.04081	0.668386
Uni_27645_All	53 709 PREDICTED: uncharacterized pr>OTein LOC101491429 [Cicer arietinum]		54	27737	9.6	6.84	0.96	0.436885	0.820305	0.0105817	0.964532	0.52133	0.887178	0.0268766
VF_3887.Contig2_All	175 1746 Alanine amin>OTransferase [Medicago truncatula] gi|355521470|gb|AET01924.1| Alanine amin>OTransferase [Medicago truncatula]		731	64501	39.9	6.05	1.09668	0.185211	1.11398	0.0159165	1.05067	0.245716	1.06516	0.0386143
VF_2341.Contig2_All	91 1905 minus strand Leuk>OTriene-A4 hydrolase-like pr>OTein [Medicago truncatula] gi|355481852|gb|AES63055.1| Leuk>OTriene-A4 hydrolase-like pr>OTein [Medicago truncatula]		129	76182	10.2	5.19	1.05767	0.177789	0.976929	0.88495	0.996484	0.657129	1.03524	0.474644
Uni_13561_All	92 721 Ribosomal pr>OTein L19 [Medicago truncatula] gi|355480521|gb|AES61724.1| Ribosomal pr>OTein L19 [Medicago truncatula]		670	32765	36.2	11.45	NA	NA	NA	NA	NA	NA	NA	NA
Uni_10650_All	98 1228 minus strand RecName: Full=Lipoyl synthase 1, mitochondrial; AltName: Full=Lipoate synthase 1; Short=LS 1; Short=Lip-syn 1; AltName: Full=Lipoic acid synthase 1; Flags: Precursor		91	49180	14.9	8.71	1.07262	0.0967632	1.10919	0.139108	1.09524	0.236489	1.08916	0.110484
Uni_27773_All	80 817 unknown [Medicago truncatula]		90	31280	14.6	7.67	1.17634	0.10368	1.04293	0.129717	1.07372	0.165763	1.10593	0.107512
Uni_27730_All	141 506 Cytochrome b-c1 complex subunit [Medicago truncatula] gi|355477766|gb|AES58969.1| Cytochrome b-c1 complex subunit [Medicago truncatula]		26	17010	9	9.58	NA	NA	NA	NA	NA	NA	NA	NA
VF_1386.Contig1_All	230 2968 minus strand PREDICTED: ATP-dependent zinc metallopr>OTease FtsH-like [Cicer arietinum]		181	117691	6.4	8.19	0.993754	0.362028	1.02128	0.997343	1.01778	0.857128	1.02325	0.799067
VF_2848.Contig1_All	73 1125 PREDICTED: heterodimeric geranylgeranyl pyrophosphate synthase small subunit, chloroplastic-like isoform X1 [Cicer arietinum]		178	43059	15.1	5.74	0.938476	0.0518278	0.881387	0.0256031	0.955166	0.162804	0.922411	0.00120928
VF_7137.Contig1_All	153 1892 PREDICTED: imidazole glycerol phosphate synthase hisHF, chloroplastic-like [Cicer arietinum]		94	71372	11.9	5.73	1.03369	0.113414	1.15242	0.113782	1.07862	0.0615076	1.10832	0.0440966
Uni_22116_All	122 922 26S pr>OTeasome non-ATPase regulatory subunit [Medicago truncatula] gi|355478086|gb|AES59289.1| 26S pr>OTeasome non-ATPase regulatory subunit [Medicago truncatula]		142	34437	22.5	4.92	1.04722	0.331977	1.00661	0.813779	1.05452	0.329928	1.04139	0.498677
Uni_3522_All	75 557 RecName: Full=Outer envelope pore pr>OTein 37, chloroplastic; AltName: Full=Chloroplastic outer envelope pore pr>OTein of 37 kDa; Short=PsOEP37; Flags: Precursor gi|5531418|emb|CAB50915.1| outer envelope pr>OTein [Pisum sativum]		55	21729	13	5.57	0.985104	0.979879	0.829422	0.0286444	1	0.441135	0.920833	0.0593709
Uni_9903_All	318 1643 La-related pr>OTein 1B [Medicago truncatula] gi|355492858|gb|AES74061.1| La-related pr>OTein 1B [Medicago truncatula]		31	49683	2.3	9.26	NA	NA	NA	NA	NA	NA	NA	NA
VF_881.Contig1_All	207 1670 hyp>OThetical pr>OTein MTR_5g091000 [Medicago truncatula] gi|355518720|gb|AET00344.1| hyp>OThetical pr>OTein MTR_5g091000 [Medicago truncatula]		43	62007	4.9	5.7	0.938757	0.047734	0.980221	0.818894	0.874783	0.0979299	0.929175	0.175476
VF_272.Contig3_All	60 503 hyp>OThetical pr>OTein PRUPE_ppa012932mg [Prunus persica] gi|595830542|ref|XP_007206096.1| hyp>OThetical pr>OTein PRUPE_ppa012937mg [Prunus persica] gi|595830563|ref|XP_007206100.1| hyp>OThetical pr>OTein PRUPE_ppa012954mg [Prunus persica] gi|462		984	23376	55.4	10.08	NA	NA	NA	NA	NA	NA	NA	NA
VF_8754.Contig1_All	18 1325 RCC1 and BTB domain-containing pr>OTein [Medicago truncatula] gi|358348400|ref|XP_003638235.1| RCC1 and BTB domain-containing pr>OTein [Medicago truncatula] gi|355491712|gb|AES72915.1| RCC1 and BTB domain-containing pr>OTein [Medicago truncatula		132	51302	10.3	5.59	1.03235	0.79984	1.06601	0.132736	1.11245	0.100812	1.0343	0.211293
Uni_7210_All	101 1675 RecName: Full=Prepr>OTein translocase subunit SECY, chloroplastic; AltName: Full=CpSecY; Flags: Precursor gi|4929291|gb|AAD33936.1|AF144684_1 secY [Pisum sativum]		69	62925	6.3	9.55	1.09361	0.179294	0.907834	0.0997317	1.05962	0.255893	1.013	0.311582
Uni_24511_All	150 2006 SEC1 family transport pr>OTein SLY1 [Medicago truncatula] gi|355503051|gb|AES84254.1| SEC1 family transport pr>OTein SLY1 [Medicago truncatula]		77	77736	6.9	6.02	0.983152	0.691661	0.963111	0.805378	1.09916	0.133461	1.0138	0.490911
Uni_21254_All	223 2814 Initiation factor eIF-4 gamma, middle [Medicago truncatula]		216	109679	7.6	5.02	1.15033	0.0444446	1.1101	0.16342	1.16083	0.167867	1.16576	0.0894886
VF_8419.Contig1_All	2 613 minus strand Small GTP-binding pr>OTein [Medicago truncatula] gi|355493789|gb|AES74992.1| Small GTP-binding pr>OTein [Medicago truncatula]		166	25238	22.1	7.85	NA	NA	NA	NA	NA	NA	NA	NA
VF_6600.Contig2_All	89 1456 minus strand PREDICTED: UDP-glycosyltransferase 74E2-like [Cicer arietinum]		87	60329	10.3	5.37	0.898076	0.874959	0.916956	0.797158	1.07276	0.336546	0.955591	0.663604
Uni_21432_All	294 1217 PREDICTED: UDP-arabinopyranose mutase 3-like [Cicer arietinum]		94	40608	14.6	6.22	0.963056	0.316608	NA	NA	1.03642	0.312553	NA	NA
Uni_4131_All	108 797 minus strand Oxygen-evolving enhancer pr>OTein 3-1 [Medicago truncatula] gi|355485657|gb|AES66860.1| Oxygen-evolving enhancer pr>OTein 3-1 [Medicago truncatula]		41	31734	4.3	9.5	NA	NA	NA	NA	NA	NA	NA	NA
Uni_15683_All	215 1594 PREDICTED: WD-40 repeat-containing pr>OTein MSI4-like isoform X1 [Cicer arietinum]		124	56947	13.9	5.85	1.13855	0.350243	1.18131	0.211914	1.10235	0.768858	1.13447	0.383309
VF_6976.Contig1_All	323 1798 minus strand PREDICTED: 3-phosphoinositide-dependent pr>OTein kinase 1-like isoform X2 [Cicer arietinum]		45	64657	5.7	7.05	1.07163	0.356058	NA	NA	1.09229	0.670434	NA	NA
VF_5179.Contig2_All	139 2652 PREDICTED: uncharacterized pr>OTein LOC101494066 isoform X3 [Cicer arietinum]		293	101403	20.5	5.16	0.992051	0.615155	1.01936	0.746656	0.959732	0.0178001	0.98922	0.373459
VF_5190.Contig1_All	59 541 PREDICTED: superoxide dismutase [Cu-Zn] 2-like isoform X3 [Cicer arietinum]		57	18399	12.4	6.78	NA	NA	NA	NA	NA	NA	NA	NA
VF_3011.Contig3_All	250 1821 minus strand PREDICTED: coatomer subunit delta-like [Cicer arietinum]		420	66316	29.8	5.67	NA	NA	NA	NA	NA	NA	NA	NA
Uni_19000_All	187 1125 type 2A pr>OTein phosphatase-3 [Vicia faba]		199	39280	22	5.14	0.911965	0.482901	0.979566	0.63062	0.943969	0.039003	0.943461	0.525872
VF_7192.Contig2_All	202 2361 minus strand DEAD-box ATP-dependent RNA helicase [Medicago truncatula] gi|355493200|gb|AES74403.1| DEAD-box ATP-dependent RNA helicase [Medicago truncatula]		100	86586	6.4	9.58	0.727119	0.0676204	0.899902	0.0645506	0.792121	0.113125	0.803298	0.0814029
VF_8879.Contig1_All	64 2469 Methionine synthase [Medicago truncatula] gi|355499692|gb|AES80895.1| Methionine synthase [Medicago truncatula]		3068	101246	57	6.02	1.13941	1.86227e-07	1.20065	2.30785e-10	1.11312	2.46457e-05	1.14574	3.31496e-10
Uni_7683_All	252 809 PREDICTED: peptidyl-prolyl cis-trans isomerase G-like [Cicer arietinum]		151	22068	28.5	7.96	0.959999	0.243988	1.06298	0.160123	1.0528	0.295193	1.02353	0.0880079
VF_3168.Contig1_All	347 1357 PREDICTED: fructose-1,6-bisphosphatase, cytosolic-like [Cicer arietinum]		508	42860	34.4	5.38	0.710432	2.33095e-10	0.687086	2.03921e-09	0.701245	2.06897e-10	0.690929	1.2624e-10
VF_3029.Contig2_All	186 1808 minus strand RecName: Full=Car>OTenoid 9,10(9&apos;,10&apos;)-cleavage dioxygenase 1; AltName: Full=PsCCD1; AltName: Full=PsNCED1 gi|22335695|dbj|BAC10549.1| nine-cis-epoxycar>OTenoid dioxygenase1 [Pisum sativum]		171	71573	10.5	5.9	0.889303	0.0650986	0.903516	0.00383359	0.895997	0.410071	0.919886	0.0311618
VF_3179.Contig1_All	128 1714 minus strand Pheophorbide a oxygenase [Medicago truncatula] gi|355523748|gb|AET04202.1| Pheophorbide a oxygenase [Medicago truncatula]		56	69701	9.8	8.76	1.17439	0.438938	1.09887	0.670373	1.12295	0.722921	1.13088	0.612113
VF_4604.Contig1_All	3710 5272 minus strand PREDICTED: pentatricopeptide repeat-containing pr>OTein At4g16390, chloroplastic-like [Cicer arietinum]		177	66722	13.4	5.21	1.18451	0.352023	1.03236	0.35936	1.1752	0.724902	1.14677	0.485669
VF_480.Contig4_All	44 1369 minus strand polypyrimidine tract-binding pr>OTein homolog 3-like [Cicer arietinum] gi|28949889|emb|CAD70621.1| polypyrimidine track-binding pr>OTein homologue [Cicer arietinum]		52	53949	9	6.15	1.29724	0.0553372	1.15667	0.517821	1.17618	0.558824	1.20367	0.366313
Uni_10495_All	21 1154 minus strand hyp>OThetical pr>OTein MTR_1g114560 [Medicago truncatula] gi|355481788|gb|AES62991.1| hyp>OThetical pr>OTein MTR_1g114560 [Medicago truncatula]		58	47176	7.1	8.29	1.10543	0.325666	0.886775	0.371967	1.10755	0.048162	1.01043	0.362869
VF_3428.Contig5_All	183 1451 ATP-citrate synthase [Medicago truncatula] gi|355484934|gb|AES66137.1| ATP-citrate synthase [Medicago truncatula]		242	54452	9.5	5.23	1.25885	0.00391299	1.34997	0.0148723	1.27356	0.030641	1.32878	0.0247246
VF_10068.Contig17_All	281 1612 PREDICTED: probable serine/threonine-pr>OTein kinase DDB_G0271682-like [Cicer arietinum]		93	59004	10.6	6.35	0.856477	0.00392417	0.965015	0.688095	0.916123	0.0648606	0.92172	0.0499395
Uni_9857_All	117 2351 minus strand PREDICTED: pr>OTein transport pr>OTein SEC24-like isoform X3 [Cicer arietinum]		41	87663	1.5	4.85	NA	NA	NA	NA	NA	NA	NA	NA
Uni_13511_All	108 962 minus strand unknown [Medicago truncatula]		33	34178	10.2	5.07	0.63	0.0443283	0.627092	0.0690553	0.631488	0.126609	0.62948	0.0739802
VF_2938.Contig1_All	2 862 PREDICTED: cell wall pr>OTein AWA1-like isoform X3 [Cicer arietinum] gi|502123316|ref|XP_004498068.1| PREDICTED: cell wall pr>OTein AWA1-like isoform X4 [Cicer arietinum]		52	36250	7	5.15	1.25257	0.442713	1.33586	0.481097	1.27564	0.47485	1.28723	0.468511
VF_1645.Contig5_All	145 1719 PREDICTED: dolichyl-diphosphooligosaccharide--pr>OTein glycosyltransferase subunit 2-like [Glycine max]		111	66281	11.8	5.61	NA	NA	NA	NA	NA	NA	NA	NA
Uni_27894_All	214 810 minus strand mitochondrial peroxiredoxin [Pisum sativum]		373	25904	24.6	8.43	1.03772	0.552819	1.00193	0.479143	1.0118	0.755683	1.06395	0.994073
VF_1254.Contig1_All	307 3699 minus strand PREDICTED: topless-related pr>OTein 4-like isoform X2 [Cicer arietinum]		71	138910	2.3	6.54	1.20889	0.322322	1.12418	0.0316116	1.20242	0.365947	1.17966	0.244292
Uni_33627_All	95 241 PREDICTED: thioredoxin H-type [Glycine max]		76	6975	34.7	5.69	1.05717	0.355534	1.21021	0.17279	NA	NA	NA	NA
VF_1697.Contig2_All	236 1012 unknown [Medicago truncatula]		32	33304	6.6	8.58	0.931297	0.544967	1.09821	0.57294	0.95482	0.674925	0.989057	0.682427
VF_197.Contig2_All	242 1276 PREDICTED: pr>OTein TRIGALACTOSYLDIACYLGLYCEROL 3, chloroplastic-like isoform X1 [Cicer arietinum]		42	43466	5.8	8.16	0.90602	0.208551	0.950041	0.115234	1.01803	0.723104	0.956543	0.0672044
VF_6501.Contig1_All	126 473 unknown [Medicago truncatula]		34	15526	8.6	10	NA	NA	NA	NA	NA	NA	NA	NA
Uni_931_All	339 785 calmodulin 7 [Arabidopsis thaliana] gi|224086697|ref|XP_002307936.1| calmodulin 6 family pr>OTein [Populus trichocarpa] gi|224106642|ref|XP_002314234.1| calmodulin-like pr>OTein 6a [Populus trichocarpa] gi|224137536|ref|XP_002322582.1| calmoduli		31	19415	11.4	4.11	NA	NA	NA	NA	NA	NA	NA	NA
VF_60.Contig1_All	134 679 Histone H3 [Medicago truncatula] gi|355496472|gb|AES77675.1| Histone H3 [Medicago truncatula]		254	24487	42.3	11.03	1.18625	0.192044	1.17726	0.338291	1.05337	0.134546	1.02611	0.152288
VF_3162.Contig1_All	246 1238 minus strand type 2A pr>OTein phosphatase-2 [Vicia faba]		38	40844	6.3	5.12	0.996408	0.945211	NA	NA	1.09071	0.489901	NA	NA
VF_1372.Contig1_All	1 1641 PREDICTED: exportin-4-like isoform X2 [Cicer arietinum]		28	66074	1.6	6.08	NA	NA	NA	NA	NA	NA	NA	NA
VF_4809.Contig2_All	162 1265 minus strand PREDICTED: L-ascorbate oxidase homolog [Glycine max]		74	43270	11.7	8.71	0.971009	0.756449	0.966232	0.823535	0.900731	0.00430264	0.944065	0.603909
VF_1258.Contig1_All	421 2109 PREDICTED: elongator complex pr>OTein 3-like [Cicer arietinum]		50	70703	4.6	8.78	0.896695	0.145739	0.90169	0.381812	0.90784	0.212978	0.901763	0.253502
Uni_7692_All	95 358 minus strand PREDICTED: uncharacterized pr>OTein LOC101510305 [Cicer arietinum]		30	12240	9.1	9.43	NA	NA	NA	NA	NA	NA	NA	NA
Uni_656_All	51 1121 minus strand PREDICTED: uncharacterized pr>OTein LOC101513176 [Cicer arietinum]		29	45063	3.1	8.8	NA	NA	NA	NA	NA	NA	NA	NA
Uni_27315_All	117 1652 minus strand Sodium-dependent phosphate transport pr>OTein [Medicago truncatula] gi|355503056|gb|AES84259.1| Sodium-dependent phosphate transport pr>OTein [Medicago truncatula]		25	61895	1.6	8.33	NA	NA	NA	NA	NA	NA	NA	NA
VF_297.Contig2_All	34 1347 minus strand Pr>OTein kinase Pti1 [Medicago truncatula] gi|355481878|gb|AES63081.1| Pr>OTein kinase Pti1 [Medicago truncatula]		178	56898	14.4	9.28	1.16307	0.0891539	1.22496	0.00367004	1.11122	0.0530478	1.16819	0.0221825
VF_5151.Contig2_All	65 1411 Glucan endo-1,3-beta-glucosidase [Medicago truncatula] gi|355492960|gb|AES74163.1| Glucan endo-1,3-beta-glucosidase [Medicago truncatula]		58	51674	4.7	5.5	0.777309	0.293855	0.797838	0.0529522	0.795098	0.000547459	0.788262	0.127134
VF_2042.Contig9_All	69 1022 PREDICTED: uncharacterized pr>OTein LOC101488461 [Cicer arietinum]		104	41616	14.5	6.13	0.723923	0.023961	0.797776	0.0905935	0.724716	0.0200021	0.756729	0.0330339
Uni_24752_All	39 1025 Peroxidase [Medicago truncatula] gi|355497378|gb|AES78581.1| Peroxidase [Medicago truncatula]		37	40912	4.3	6.45	0.762298	0.253314	0.81298	0.514922	0.967452	0.831214	0.832736	0.539939
VF_4500.Contig1_All	2 265 PREDICTED: 60S ribosomal pr>OTein L2, mitochondrial-like [Cicer arietinum]		31	12236	19.3	11.85	NA	NA	NA	NA	NA	NA	NA	NA
VF_169.Contig3_All	191 2026 PREDICTED: DEAD-box ATP-dependent RNA helicase 52C-like [Cicer arietinum]		246	70236	18.3	7.71	1.10738	0.0622221	1.08976	0.561354	1.06594	0.678104	1.08526	0.303066
Uni_18487_All	261 2246 PREDICTED: uncharacterized pr>OTein LOC101496556 [Cicer arietinum]		52	86255	3.2	5.09	0.755556	0.0418472	0.745793	0.0450724	0.861974	0.114405	0.79049	0.0203116
VF_8636.Contig2_All	161 1585 minus strand PREDICTED: ribokinase-like [Cicer arietinum]		67	58910	4	5.8	0.79717	0.141792	0.892891	0.13555	0.911842	0.319484	0.863596	0.183625
VF_4957.Contig1_All	303 1298 Malate dehydrogenase [Medicago truncatula] gi|355479073|gb|AES60276.1| Malate dehydrogenase [Medicago truncatula]		1050	40285	51.8	6.1	0.990306	0.697261	0.945946	0.898439	1.02648	0.624157	0.973935	0.61152
Uni_18753_All	161 862 PREDICTED: uncharacterized pr>OTein LOC101490805 [Cicer arietinum]		73	27786	8.1	7.94	1.22451	0.398242	1.30332	0.0539686	1.40694	0.00954845	1.28204	0.0499448
Uni_582_All	306 1412 minus strand PREDICTED: uncharacterized pr>OTein DDB_G0271670-like [Cicer arietinum]		29	45441	1.6	10.08	NA	NA	NA	NA	NA	NA	NA	NA
VF_1474.Contig1_All	120 500 minus strand subtilisin-like pr>OTease-like [Cicer arietinum]		173	15598	26	5.19	1.35122	0.00140182	1.48127	0.00176668	1.1993	0.0352575	1.31886	0.00391789
Uni_21520_All	203 1282 PREDICTED: pyruvate dehydrogenase E1 component subunit beta, mitochondrial-like [Cicer arietinum]		651	43420	36.9	5.8	1.02975	0.374163	1.09239	0.140508	0.991228	0.737867	1.01978	0.179142
Uni_744_All	297 3428 Elongation factor Ts [Medicago truncatula] gi|355495669|gb|AES76872.1| Elongation factor Ts [Medicago truncatula]		405	133498	13.1	4.82	0.777583	1.89381e-05	0.783486	3.26501e-06	0.80914	4.63663e-05	0.823012	2.72343e-06
Uni_18818_All	93 572 hyp>OThetical pr>OTein MTR_7g076620 [Medicago truncatula] gi|355498894|gb|AES80097.1| hyp>OThetical pr>OTein MTR_7g076620 [Medicago truncatula] gi|388509682|gb|AFK42907.1| unknown [Medicago truncatula]		35	21912	8.8	6.19	0.987373	0.664661	0.993026	0.915746	1.00212	0.985385	0.992657	0.88815
Uni_15852_All	2 877 minus strand Ribulose-1 5-bisphosphate carboxylase/oxygenase activase [Medicago truncatula] gi|355517785|gb|AES99408.1| Ribulose-1 5-bisphosphate carboxylase/oxygenase activase [Medicago truncatula]		1240	37349	54.5	5.25	0.907246	0.0815721	0.952646	0.919258	0.984703	0.394094	0.932608	0.445639
VF_1243.Contig1_All	32 1843 PREDICTED: bifunctional purine biosynthesis pr>OTein PurH-like [Cicer arietinum]		949	75125	37.1	6.41	1.06271	0.0524866	1.15711	0.00286153	1.09993	0.0822475	1.11113	0.00386823
VF_5098.Contig1_All	71 2572 minus strand minichromosome maintenance 4 pr>OTein [Pisum sativum]		705	103853	20.9	6.2	0.937505	0.0879082	1.00211	0.790892	0.95669	0.294703	0.948827	0.309396
Uni_9900_All	98 925 minus strand PREDICTED: 40S ribosomal pr>OTein S2-3-like [Cicer arietinum]		731	36272	48.9	10.32	1.13808	1.20416e-06	1.08466	2.41923e-05	1.12652	3.93678e-08	1.11834	7.64922e-08
VF_5054.Contig1_All	192 905 Vesicle-associated membrane pr>OTein [Medicago truncatula] gi|355503159|gb|AES84362.1| Vesicle-associated membrane pr>OTein [Medicago truncatula]		35	31284	7.6	5.76	1.17772	0.665332	1.07951	0.887207	0.999007	0.954582	1.07881	0.830457
Uni_3821_All	103 2202 minus strand BY-inesin-like pr>OTein [Medicago truncatula] gi|355486811|gb|AES68014.1| BY-inesin-like pr>OTein [Medicago truncatula]		57	90256	3.4	5.98	1.00956	0.964352	0.952746	0.763627	1.00671	0.985149	0.98841	0.903702
VF_1104.Contig2_All	5 412 minus strand PREDICTED: cell division control pr>OTein 48 homolog D-like isoform X3 [Cicer arietinum]		60	17514	6.6	5.16	0.873017	0.255459	0.796514	0.0451432	0.871051	0.0148107	0.846192	0.0500018
Uni_13013_All	90 1331 hyp>OThetical pr>OTein MTR_5g030900 [Medicago truncatula] gi|163889367|gb|ABY48137.1| putative pr>OTein [Medicago truncatula] gi|355514283|gb|AES95906.1| hyp>OThetical pr>OTein MTR_5g030900 [Medicago truncatula]		43	58027	6.3	6.09	0.806114	0.0238413	0.891813	0.777765	0.860133	0.0539184	0.855466	0.0798817
VF_6931.Contig2_All	321 1760 putative uridine diphosphate glucose dehydrogenase [Galega orientalis]		855	62208	36.9	5.57	1.27666	4.21184e-05	1.26371	5.2979e-07	1.26099	1.96937e-08	1.23759	3.99995e-09
VF_1965.Contig5_All	254 1696 minus strand 6-phosphofructokinase [Medicago truncatula] gi|355495778|gb|AES76981.1| 6-phosphofructokinase [Medicago truncatula]		116	58551	10.2	5.68	0.678883	0.0320286	0.687871	0.000604684	0.804795	0.0332482	0.718643	0.0126529
VF_3457.Contig3_All	54 1133 minus strand Cinnamyl alcohol dehydrogenase-related pr>OTein [Medicago truncatula] gi|355478596|gb|AES59799.1| Cinnamyl alcohol dehydrogenase-related pr>OTein [Medicago truncatula]		34	45148	3.1	6.49	NA	NA	NA	NA	NA	NA	NA	NA
Uni_27225_All	40 1446 minus strand unknown [Medicago truncatula]		110	61116	7.2	5.75	1.21483	0.0983282	1.12487	0.275414	1.13111	0.0404092	1.15677	0.119103
Uni_13468_All	146 871 minus strand hyp>OThetical pr>OTein PHAVU_003G209400g [Phaseolus vulgaris] gi|561028881|gb|ESW27521.1| hyp>OThetical pr>OTein PHAVU_003G209400g [Phaseolus vulgaris]		152	32931	31.8	7.64	1.23969	0.00929177	1.17623	0.0293858	1.07645	0.0953057	1.15112	0.0137631
Uni_23845_All	1 1140 PREDICTED: beta-galactosidase 8-like [Cicer arietinum]		23	46792	2.1	7.19	NA	NA	NA	NA	NA	NA	NA	NA
VF_1016.Contig1_All	222 941 minus strand unknown [Medicago truncatula]		32	30258	7.5	6.21	NA	NA	NA	NA	NA	NA	NA	NA
VF_3132.Contig2_All	295 1689 PREDICTED: UDP-glycosyltransferase 75D1-like [Cicer arietinum]		81	58408	3.7	5.41	0.861611	0.257789	0.842477	0.0672151	0.837415	0.317373	0.846505	0.173219
Uni_26989_All	59 505 minus strand unknown [Medicago truncatula] gi|388521237|gb|AFK48680.1| unknown [Medicago truncatula]		112	21630	8.1	9.06	1.08601	0.22207	1.10298	0.152347	1.07797	0.521522	1.08812	0.20287
Uni_18674_All	261 1658 minus strand UBX domain-containing pr>OTein [Medicago truncatula] gi|355524936|gb|AET05390.1| UBX domain-containing pr>OTein [Medicago truncatula]		24	62053	6.9	6.95	NA	NA	NA	NA	NA	NA	NA	NA
VF_6733.Contig2_All	192 1271 minus strand Electron transfer flavopr>OTein subunit alpha [Medicago truncatula] gi|355508707|gb|AES89849.1| Electron transfer flavopr>OTein subunit alpha [Medicago truncatula]		35	42413	5.3	7.85	NA	NA	NA	NA	NA	NA	NA	NA
Uni_15935_All	47 1690 minus strand glutathione synthetase precursor [Pisum sativum]		432	69476	23.4	6.43	1.12535	0.00643307	1.06214	0.0543667	1.13394	0.0127236	1.11896	0.00509983
Uni_27324_All	18 827 PREDICTED: 5-formyltetrahydrofolate cyclo-ligase-like isoform X3 [Cicer arietinum]		23	34062	3.7	8.75	NA	NA	NA	NA	NA	NA	NA	NA
VF_8836.Contig2_All	253 5961 minus strand PREDICTED: callose synthase 10-like [Cicer arietinum]		100	239255	3.3	8.63	0.974684	0.778589	0.93349	0.351313	0.976977	0.676026	0.98772	0.79464
VF_1007.Contig1_All	186 2075 PREDICTED: LOW QUALITY PR>OTEIN: beta-glucosidase-like SFR2, chloroplastic-like [Cicer arietinum]		73	79651	8.4	5.98	0.882987	0.0718993	0.89101	0.1563	0.854406	0.0245102	0.863483	0.0813253
VF_1018.Contig1_All	68 1519 PREDICTED: UDP-glycosyltransferase 85A7-like isoform X1 [Cicer arietinum]		31	63778	2.1	6.35	NA	NA	NA	NA	NA	NA	NA	NA
VF_3380.Contig1_All	235 894 PREDICTED: RNA-binding pr>OTein pno1-like [Cicer arietinum]		31	30009	4.5	9.72	NA	NA	NA	NA	NA	NA	NA	NA
Uni_12856_All	106 1668 Aspartyl aminopeptidase [Medicago truncatula] gi|355480824|gb|AES62027.1| Aspartyl aminopeptidase [Medicago truncatula]		31	64811	4	8.06	1.08459	0.974594	1.05372	0.589052	0.944601	0.905647	1.06623	0.894374
VF_8405.Contig2_All	279 1142 RNA-binding pr>OTein [Medicago truncatula] gi|355516466|gb|AES98089.1| RNA-binding pr>OTein [Medicago truncatula]		67	32373	7.6	8.9	1.25365	0.206713	1.2015	0.0108923	1.23372	0.126673	1.22951	0.124974
VF_6943.Contig1_All	139 2166 NADPH--cytochrome P450 reductase OS=Catharanthus roseus GN=CPR PE=2 SV=1		96	85778	7	5.33	0.843256	0.0532365	0.840206	0.0225675	0.856127	0.00903546	0.842351	0.0244554
Uni_27905_All	221 973 minus strand PREDICTED: uncharacterized pr>OTein LOC101515706 [Cicer arietinum]		83	32323	12.4	9.93	0.929725	0.616375	0.91333	0.551082	1.02005	0.400516	1.02013	0.920825
VF_8751.Contig1_All	40 759 minus strand PREDICTED: vesicle-associated pr>OTein 1-2-like [Cicer arietinum]		72	31772	7.9	8.78	1.21706	0.00457942	1.16381	0.0282096	1.19723	0.0452243	1.18155	0.0139975
Uni_22046_All	123 632 minus strand PREDICTED: peptidyl-prolyl cis-trans isomerase CYP19-3-like [Cicer arietinum]		252	21692	54.1	7.07	1.05623	0.625099	0.992857	0.918931	1.00114	0.776122	1.00033	0.805616
Uni_25046_All	158 592 Ferredoxin [Medicago truncatula] gi|355512057|gb|AES93680.1| Ferredoxin [Medicago truncatula]		300	18713	37.9	5.77	0.734061	0.000565701	0.701117	2.72733e-05	0.72914	0.000326746	0.700394	4.01358e-05
Uni_10441_All	169 1095 30S ribosomal pr>OTein [Medicago truncatula] gi|355491429|gb|AES72632.1| 30S ribosomal pr>OTein [Medicago truncatula]		34	41543	8.1	6.85	0.835974	0.0617363	0.75	0.0919759	0.787197	0.258158	0.790289	0.131187
VF_8895.Contig1_All	136 1095 RecName: Full=Membrane-associated 30 kDa pr>OTein, chloroplastic; Short=M30; Flags: Precursor gi|169107|gb|AAA53545.1| IM30 [Pisum sativum]		136	42739	20.3	9.39	0.859551	0.0537664	0.908118	0.343288	0.880839	0.0479116	0.860646	0.0551087
Uni_13407_All	109 1200 PREDICTED: heterogeneous nuclear ribonucleopr>OTein A/B-like [Cicer arietinum]		218	43639	29.7	7.75	1.3152	0.0101934	1.23309	0.0025502	1.19891	0.0070322	1.27614	0.00305745
VF_4517.Contig1_All	74 817 minus strand PREDICTED: uncharacterized pr>OTein LOC101503763 [Cicer arietinum]		90	28582	8.5	5.72	1.04115	0.972172	0.937912	0.436273	0.875849	0.178324	0.949772	0.452361
VF_6754.Contig1_All	130 1128 PREDICTED: isocitrate dehydrogenase [NADP], chloroplastic-like [Cicer arietinum]		181	44256	21.9	7.64	1.06339	0.704525	1.20932	0.0884163	1.04513	0.559349	1.14638	0.210896
VF_4984.Contig1_All	90 818 minus strand PREDICTED: putative low molecular weight pr>OTein-tyrosine-phosphatase slr0328-like [Cicer arietinum]		75	32546	9.1	8.61	1.01717	0.674289	1.05711	0.303485	1.05508	0.418691	0.998998	0.462241
VF_258.Contig3_All	205 1071 minus strand PREDICTED: alpha-soluble NSF attachment pr>OTein 2-like isoform X2 [Cicer arietinum]		127	40016	15.9	5.06	0.668935	0.000517387	0.659143	0.00927996	0.721028	0.000178676	0.667518	0.000893735
VF_1383.Contig1_All	76 2352 minus strand Methyltransferase-like pr>OTein [Medicago truncatula] gi|355523686|gb|AET04140.1| Methyltransferase-like pr>OTein [Medicago truncatula]		38	96023	1.3	5.39	NA	NA	NA	NA	NA	NA	NA	NA
Uni_10328_All	253 1362 minus strand transcription factor [Vicia faba var. minor]		66	47558	7	6.38	0.654503	0.139082	0.685965	0.108386	0.540689	0.0760648	0.60106	0.0963063
Uni_3904_All	208 1026 minus strand RPA 32kDa [Pisum sativum]		111	34497	15	5.29	1.19829	0.0297694	1.27407	0.0300644	1.18908	0.0310897	1.22597	0.0247295
Uni_3742_All	165 1277 PREDICTED: methylthioribose-1-phosphate isomerase-like [Cicer arietinum]		144	43967	24	6.14	1.02744	0.460356	0.992071	0.807937	1.02984	0.455347	1.01415	0.580332
VF_5140.Contig2_All	120 2222 PREDICTED: uncharacterized pr>OTein Cbei_0202-like [Cicer arietinum]		108	89929	10.7	8.93	1.06811	0.566474	1.12909	0.0335685	1.02043	0.152183	1.07101	0.020211
VF_8753.Contig1_All	120 566 minus strand cytochrome c oxidase subunit Vb [Pisum sativum] gi|113734317|dbj|BAF30484.1| cytochrome c oxidase subunit Vb [Pisum sativum]		73	18736	30.9	5.88	0.914587	0.082268	0.946652	0.37117	1.00921	0.823475	0.934685	0.0944924
VF_4526.Contig1_All	115 1794 PREDICTED: uncharacterized pr>OTein LOC101500213 [Cicer arietinum]		2162	66300	55.7	5.72	1.05872	0.0170587	1.06746	0.00203977	1.04946	0.0166988	1.04108	0.000424795
VF_3458.Contig2_All	98 991 Ribosome biogenesis GTP-binding pr>OTein YsxC [Medicago truncatula] gi|355492652|gb|AES73855.1| Ribosome biogenesis GTP-binding pr>OTein YsxC [Medicago truncatula]		103	39095	15.4	9.69	1.0693	0.469493	1.1088	0.387409	1.20403	0.302774	1.1251	0.361699
VF_6816.Contig1_All	152 1426 PREDICTED: uncharacterized pr>OTein LOC101493705 [Cicer arietinum]		39	49126	2.6	8.42	NA	NA	NA	NA	NA	NA	NA	NA
Uni_6830_All	219 2744 RecName: Full=Alpha-glucan phosphorylase, H isozyme; AltName: Full=Starch phosphorylase H gi|510932|emb|CAA84494.1| alpha 1,4-glucan phosphorylase type H [Vicia faba var. minor]		236	108067	13.1	5.58	0.993375	0.837805	0.973294	0.927847	0.972112	0.866228	0.979174	0.811591
Uni_27813_All	76 318 minus strand PREDICTED: 33 kDa ribonucleopr>OTein, chloroplastic-like [Cicer arietinum]		57	10147	13.6	10.14	NA	NA	NA	NA	NA	NA	NA	NA
Uni_18442_All	347 520 minus strand PREDICTED: transmembrane pr>OTein 208 homolog isoform X2 [Cicer arietinum]		111	9226	25.9	10.23	1.18364	0.0251896	1.17378	0.159448	1.20647	0.0705599	1.188	0.0678765
VF_9295.Contig2_All	96 662 minus strand PREDICTED: glycine-rich RNA-binding pr>OTein 7-like [Cicer arietinum]		718	18820	68.8	5.87	1.00401	0.242859	0.95549	0.0712324	1.02439	0.279095	0.988028	0.177397
VF_1181.Contig1_All	92 1531 PREDICTED: ribulose-1,5 bisphosphate carboxylase/oxygenase large subunit N-methyltransferase, chloroplastic-like isoform X2 [Cicer arietinum]		114	61560	13.8	6.09	1.03276	0.870353	1.07344	0.370278	1.14974	0.00155447	1.03258	0.104615
VF_2732.Contig1_All	256 2223 acetolactate synthase [Medicago truncatula]		170	78357	10.7	5.74	0.857576	0.00313024	0.742857	0.00104343	0.842862	0.00808309	0.784844	0.00166223
VF_9186.Contig2_All	248 1759 Serine/threonine pr>OTein kinase 38-like pr>OTein [Medicago truncatula] gi|355478226|gb|AES59429.1| Serine/threonine pr>OTein kinase 38-like pr>OTein [Medicago truncatula]		44	67549	1.4	6.22	0.980994	0.5	1.05501	0.556458	0.901258	0.587345	0.966726	0.568058
Uni_10655_All	2 271 Isocitrate dehydrogenase [Medicago truncatula] gi|355484926|gb|AES66129.1| Isocitrate dehydrogenase [Medicago truncatula]		22	11631	11.1	6.24	NA	NA	NA	NA	NA	NA	NA	NA
Uni_3913_All	71 1531 minus strand Diaminopimelate decarboxylase [Medicago truncatula] gi|355513559|gb|AES95182.1| Diaminopimelate decarboxylase [Medicago truncatula]		662	61914	35.5	6.76	1.23348	5.22017e-08	1.18355	7.11225e-06	1.19551	4.35614e-09	1.19834	1.51663e-10
VF_8835.Contig1_All	11 1279 unknown [Medicago truncatula]		53	54758	2.8	6.47	NA	NA	NA	NA	NA	NA	NA	NA
Uni_7530_All	159 659 PREDICTED: RNA polymerase II transcriptional coactivator KELP-like [Cicer arietinum]		77	23883	13.2	4.95	0.821336	0.0708714	0.740806	0.158584	0.870082	0.184193	0.813273	0.118075
Uni_25116_All	94 522 minus strand 40S ribosomal pr>OTein S12 [Medicago truncatula] gi|355524301|gb|AET04755.1| 40S ribosomal pr>OTein S12 [Medicago truncatula]		160	18361	38.5	5.71	NA	NA	NA	NA	NA	NA	NA	NA
Uni_22080_All	94 1047 PREDICTED: la-related pr>OTein 7-like [Cicer arietinum]		24	43053	4.4	6.27	NA	NA	NA	NA	NA	NA	NA	NA
Uni_7703_All	96 938 unknown [Medicago truncatula]		180	36331	19.2	6.27	1.18083	0.000797967	1.13467	0.0139401	1.18494	0.001645	1.16721	0.00145641
Uni_24315_All	1004 2419 minus strand hyp>OThetical pr>OTein MTR_4g014600 [Medicago truncatula] gi|355505624|gb|AES86766.1| hyp>OThetical pr>OTein MTR_4g014600 [Medicago truncatula]		167	63320	9.7	9.19	1.14286	0.198367	1.15145	0.128136	1.1402	0.0313931	1.10997	0.0939035
Uni_6141_All	851 2656 PREDICTED: 116 kDa U5 small nuclear ribonucleopr>OTein component-like [Cicer arietinum]		44	76465	1.8	5.44	NA	NA	NA	NA	NA	NA	NA	NA
VF_9030.Contig3_All	273 1337 minus strand Cytosolic Fe-S cluster assembly factor nbp35 [Medicago truncatula] gi|355478036|gb|AES59239.1| Cytosolic Fe-S cluster assembly factor nbp35 [Medicago truncatula]		26	45018	2.5	4.8	NA	NA	NA	NA	NA	NA	NA	NA
VF_2096.Contig4_All	147 2573 minus strand PREDICTED: phospholipase D alpha 1-like isoform X1 [Cicer arietinum] gi|502080757|ref|XP_004486669.1| PREDICTED: phospholipase D alpha 1-like isoform X2 [Cicer arietinum] gi|502080759|ref|XP_004486670.1| PREDICTED: phospholipase D		987	103622	29	5.88	1.06308	0.287418	1.03966	0.488689	1.06795	0.18873	1.04309	0.28552
Uni_13394_All	289 681 unknown [Medicago truncatula]		129	15828	23.7	5.02	0.906623	0.0473427	1.13297	0.281094	1.01333	0.628223	1.00739	0.418692
VF_170.Contig1_All	175 1455 minus strand DEAD-box ATP-dependent RNA helicase [Medicago truncatula] gi|355492460|gb|AES73663.1| DEAD-box ATP-dependent RNA helicase [Medicago truncatula]		66	56563	3.3	5.43	1.01135	0.813647	1.01691	0.778996	0.960116	0.141688	0.995485	0.894593
Uni_24491_All	55 1485 PREDICTED: phytoene dehydrogenase, chloroplastic/chromoplastic-like [Cicer arietinum]		37	58801	5	7.08	1.14973	0.347216	1.06727	0.925984	0.995914	0.452449	1.06692	0.547954
Uni_19223_All	94 618 hyp>OThetical pr>OTein MTR_3g019320 [Medicago truncatula] gi|355487738|gb|AES68941.1| hyp>OThetical pr>OTein MTR_3g019320 [Medicago truncatula] gi|388518635|gb|AFK47379.1| unknown [Medicago truncatula]		25	22583	18.3	6.84	NA	NA	NA	NA	NA	NA	NA	NA
VF_6327.Contig1_All	89 319 hyp>OThetical pr>OTein PHAVU_005G146900g [Phaseolus vulgaris] gi|561023621|gb|ESW22351.1| hyp>OThetical pr>OTein PHAVU_005G146900g [Phaseolus vulgaris]		34	11050	13	5.66	NA	NA	NA	NA	NA	NA	NA	NA
VF_2925.Contig3_All	172 2190 hyp>OThetical pr>OTein MTR_8g018150 [Medicago truncatula] gi|355521169|gb|AET01623.1| hyp>OThetical pr>OTein MTR_8g018150 [Medicago truncatula]		104	91577	6.1	9.51	0.901767	0.188282	0.863549	0.348138	0.96032	0.367959	0.912287	0.282591
Uni_7018_All	148 675 PREDICTED: ras GTPase-activating pr>OTein-binding pr>OTein 2-like isoform X1 [Cicer arietinum] gi|502091365|ref|XP_004489527.1| PREDICTED: ras GTPase-activating pr>OTein-binding pr>OTein 2-like isoform X2 [Cicer arietinum]		51	21384	5.7	5.06	NA	NA	NA	NA	NA	NA	NA	NA
VF_3407.Contig4_All	231 2099 minus strand PREDICTED: DEAD-box ATP-dependent RNA helicase 30-like isoform X1 [Cicer arietinum]		151	74387	10	9.85	NA	NA	NA	NA	NA	NA	NA	NA
Uni_10067_All	2 163 PREDICTED: 3-oxoacyl-[acyl-carrier-pr>OTein] synthase II, chloroplastic-like [Cicer arietinum]		53	7219	20.4	8.39	NA	NA	NA	NA	NA	NA	NA	NA
Uni_18341_All	141 3047 PREDICTED: 4-alpha-glucan>OTransferase DPE2-like isoform X1 [Cicer arietinum]		312	126159	10.7	5.36	1.11615	0.0249921	1.12451	0.000569821	1.08826	0.00172074	1.12402	0.000608272
Uni_24673_All	283 1308 minus strand unknown [Medicago truncatula]		35	44134	2.3	8.61	NA	NA	NA	NA	NA	NA	NA	NA
Uni_16198_All	38 436 unknown [L>OTus japonicus]		417	19927	42.9	10.77	1.00594	0.633997	1.13062	0.180256	1.08777	0.151265	1.0766	0.226144
VF_2600.Contig2_All	2 346 minus strand unknown [Medicago truncatula]		28	16100	10.4	10.86	NA	NA	NA	NA	NA	NA	NA	NA
VF_8566.Contig1_All	263 805 minus strand PREDICTED: ADP-ribosylation factor-like pr>OTein 5-like isoform X1 [Cicer arietinum] gi|502116411|ref|XP_004495418.1| PREDICTED: ADP-ribosylation factor-like pr>OTein 5-like isoform X2 [Cicer arietinum]		39	22868	13.8	6.05	1.08873	0.333442	NA	NA	1.21364	0.394532	NA	NA
Uni_12678_All	146 352 Peaci11.8 [Pisum sativum]		44	9549	17.4	6.07	2.22725	0.0910554	2.122	0.0269886	2.19346	0.0593032	2.17817	0.0593136
Uni_10148_All	181 660 PREDICTED: serine--tRNA ligase-like isoform X1 [Cicer arietinum] gi|502082818|ref|XP_004487282.1| PREDICTED: serine--tRNA ligase-like isoform X2 [Cicer arietinum] gi|502082822|ref|XP_004487283.1| PREDICTED: serine--tRNA ligase-like isoform X3 [C		22	22566	10	5.88	NA	NA	NA	NA	NA	NA	NA	NA
Uni_13092_All	172 1998 PREDICTED: pentatricopeptide repeat-containing pr>OTein At2g02980-like [Cicer arietinum]		35	78307	2	6.14	NA	NA	NA	NA	NA	NA	NA	NA
VF_7088.Contig3_All	201 1115 PREDICTED: secretory carrier-associated membrane pr>OTein 1-like [Cicer arietinum]		31	38107	10.2	8.31	1.04013	0.747953	1.0621	0.106706	1.10648	0.0343725	1.0682	0.304808
VF_131.Contig2_All	119 1714 6-phosphofructokinase [Medicago truncatula] gi|355480706|gb|AES61909.1| 6-phosphofructokinase [Medicago truncatula]		202	65834	16	8.51	0.892604	0.0548011	0.988197	0.729561	0.882297	0.0218501	0.926021	0.0213873
Uni_21984_All	309 521 PREDICTED: pr>OTeasome subunit beta type-2-A-like [Cicer arietinum]		40	9099	26.8	5.39	1.10727	0.536627	1.04859	0.819372	1.13328	0.738399	1.09463	0.707434
VF_3217.Contig3_All	155 1912 minus strand DEAD-box ATP-dependent RNA helicase [Medicago truncatula] gi|355480333|gb|AES61536.1| DEAD-box ATP-dependent RNA helicase [Medicago truncatula]		593	70211	32.8	9.64	1.07542	0.047151	1.001	0.491297	1.01478	0.940639	1.02782	0.147441
Uni_2889_All	236 1669 minus strand UDP-glucuronosyltransferase 1-6 [Medicago truncatula] gi|355518684|gb|AET00308.1| UDP-glucuronosyltransferase 1-6 [Medicago truncatula]		124	59061	7.9	5.18	NA	NA	NA	NA	NA	NA	NA	NA
VF_1625.Contig3_All	217 1278 minus strand PREDICTED: replication factor C subunit 3-like [Cicer arietinum]		58	48485	5.1	9.34	1.11792	0.403875	1.06616	0.6684	1.09486	0.208888	1.0907	0.338993
Uni_21756_All	181 1140 Clavaminate synthase-like pr>OTein [Medicago truncatula] gi|355486721|gb|AES67924.1| Clavaminate synthase-like pr>OTein [Medicago truncatula]		38	40402	2.8	5.89	NA	NA	NA	NA	NA	NA	NA	NA
Uni_18989_All	74 970 PREDICTED: peptidyl-prolyl cis-trans isomerase B1-like [Cicer arietinum]		227	35051	13	6.07	1.09644	0.647326	1.07307	0.224315	1.11292	0.915997	1.13558	0.655984
Uni_496_All	229 4380 Enhancer of mRNA-decapping pr>OTein [Medicago truncatula] gi|355489487|gb|AES70690.1| Enhancer of mRNA-decapping pr>OTein [Medicago truncatula]		253	165955	8.3	5.87	0.915104	0.0824823	0.99949	0.859113	0.952493	0.0354564	0.95463	0.104776
VF_8674.Contig2_All	109 2298 minus strand Large proline-rich pr>OTein BAT3 [Medicago truncatula] gi|355510554|gb|AES91696.1| Large proline-rich pr>OTein BAT3 [Medicago truncatula]		88	79921	5.6	5.73	1.06282	0.879154	0.985809	0.962363	1.09771	0.781221	0.968369	0.794412
Uni_21905_All	162 785 minus strand NADH-ubiquinone oxidoreductase subunit-like pr>OTein [Medicago truncatula] gi|355492190|gb|AES73393.1| NADH-ubiquinone oxidoreductase subunit-like pr>OTein [Medicago truncatula]		106	25289	15.4	9.35	1.12924	0.2365	1.20935	0.174967	1.1846	0.40504	1.17464	0.266047
Uni_13250_All	78 623 PREDICTED: coatomer subunit zeta-2-like [Cicer arietinum]		88	23106	13.7	4.58	NA	NA	NA	NA	NA	NA	NA	NA
Uni_852_All	87 956 Multiple RNA-binding domain-containing pr>OTein [Medicago truncatula] gi|355491895|gb|AES73098.1| Multiple RNA-binding domain-containing pr>OTein [Medicago truncatula]		148	37840	8.3	9.52	0.859964	0.00919586	0.870028	0.00177757	0.83924	0.000401847	0.85783	0.000378208
Uni_24889_All	289 1725 PREDICTED: pr>OTein ASPARTIC PR>OTEASE IN GUARD CELL 1-like [Cicer arietinum]		138	56852	15.2	9.18	0.993898	0.848509	1.08623	0.314439	1.06967	0.0484684	1.0551	0.269116
Uni_13502_All	79 933 hyp>OThetical pr>OTein MTR_4g061010 [Medicago truncatula] gi|355507553|gb|AES88695.1| hyp>OThetical pr>OTein MTR_4g061010 [Medicago truncatula]		33	36384	3.2	8.77	NA	NA	NA	NA	NA	NA	NA	NA
Uni_4354_All	164 979 PREDICTED: putative ER lumen pr>OTein retaining receptor C28H8.4-like [Cicer arietinum]		27	34138	2.2	9.08	NA	NA	NA	NA	NA	NA	NA	NA
VF_3397.Contig3_All	133 744 uncharacterized pr>OTein LOC100499738 [Glycine max]		228	25357	27	6.06	1.21277	0.00179515	1.19606	0.0598524	1.17265	0.0242575	1.2055	0.00878031
Uni_24502_All	301 1812 FAD synthetase [Medicago truncatula] gi|355500704|gb|AES81907.1| FAD synthetase [Medicago truncatula]		70	63640	2.4	5.52	0.929131	0.0821612	0.991534	0.79077	1.0182	0.396181	0.978379	0.253182
Uni_1185_All	217 972 RecName: Full=Chlorophyll a-b binding pr>OTein P4, chloroplastic; AltName: Full=LHCI type III CAB-P4; Flags: Precursor gi|6470348|gb|AAF13731.1| PSI light-harvesting antenna chlorophyll a/b-binding pr>OTein [Pisum sativum]		257	30842	13.5	6.44	0.835532	0.00142712	0.871524	0.000942132	0.911985	0.000197106	0.872155	4.3496e-05
VF_10045.Contig3_All	144 3440 PREDICTED: ubiquitin-activating enzyme E1 1-like isoform X1 [Cicer arietinum]		435	137479	14.3	5.3	NA	NA	NA	NA	NA	NA	NA	NA
VF_1384.Contig2_All	38 2665 PREDICTED: pentatricopeptide repeat-containing pr>OTein At3g57430, chloroplastic-like isoform X1 [Cicer arietinum] gi|502085351|ref|XP_004487897.1| PREDICTED: pentatricopeptide repeat-containing pr>OTein At3g57430, chloroplastic-like isoform X2		24	109317	1	6.36	NA	NA	NA	NA	NA	NA	NA	NA
VF_8794.Contig2_All	32 895 minus strand Pr>OTein phosphatase 2C [Medicago truncatula] gi|355477850|gb|AES59053.1| Pr>OTein phosphatase 2C [Medicago truncatula]		104	34069	17.4	4.97	1.27873	0.00626208	1.30656	0.0329862	1.29162	0.0378833	1.3031	0.022482
VF_1667.Contig1_All	1 951 DNA (cytosine-5)-methyltransferase [Medicago truncatula] gi|355513647|gb|AES95270.1| DNA (cytosine-5)-methyltransferase [Medicago truncatula]		23	41412	4.7	9.07	NA	NA	NA	NA	NA	NA	NA	NA
VF_5052.Contig3_All	163 1266 minus strand PREDICTED: peroxisomal nic>OTinamide adenine dinucle>OTide carrier-like [Cicer arietinum]		99	46979	6.8	9.94	1.1872	0.00804785	1.05093	0.319609	1.21987	0.111537	1.14322	0.112011
Uni_19036_All	94 1620 minus strand Eukary>OTic translation initiation factor 3 subunit L [Medicago truncatula] gi|355502325|gb|AES83528.1| Eukary>OTic translation initiation factor 3 subunit L [Medicago truncatula]		221	67331	14.5	5.91	1.07925	0.719542	1.06936	0.0342059	1.12639	0.0231282	1.07719	0.0741134
VF_498.Contig1_All	122 553 PREDICTED: uncharacterized pr>OTein LOC101509461 [Cicer arietinum]		26	19004	5.6	5.53	NA	NA	NA	NA	NA	NA	NA	NA
Uni_7201_All	184 1803 PREDICTED: aldehyde dehydrogenase family 2 member B4, mitochondrial-like isoform X1 [Cicer arietinum]		503	66862	31.3	7.16	0.945155	0.00803021	0.940905	0.0606316	0.932883	0.0151488	0.944769	0.00117838
Uni_24466_All	308 1681 minus strand ruvB-like 1-like [Cicer arietinum]		75	59303	14	5.76	0.930249	0.59448	0.924641	0.475206	0.915018	0.479244	0.911392	0.503089
VF_8208.Contig1_All	238 1551 AP-2 complex subunit mu [Medicago truncatula] gi|355512808|gb|AES94431.1| AP-2 complex subunit mu [Medicago truncatula]		41	57973	7.1	9.27	1.03413	0.917126	1.04261	0.734846	0.964436	0.15202	1.00988	0.952366
Uni_12615_All	76 1038 Ribose-phosphate pyrophosphokinase [Medicago truncatula] gi|355517382|gb|AES99005.1| Ribose-phosphate pyrophosphokinase [Medicago truncatula]		55	39579	8.7	5.93	1.22265	0.111895	1.25015	0.559319	1.14715	0.114645	1.19633	0.256128
VF_1688.Contig2_All	66 929 Chloroplast processing peptidase [Medicago truncatula] gi|355524814|gb|AET05268.1| Chloroplast processing peptidase [Medicago truncatula]		314	36658	41	9.25	1.08829	0.154772	1.05654	0.62364	1.07093	0.188656	1.08371	0.320642
VF_8824.Contig1_All	110 2113 Outer envelope pr>OTein of 80 kDa [Medicago truncatula] gi|355486489|gb|AES67692.1| Outer envelope pr>OTein of 80 kDa [Medicago truncatula]		173	79065	12.6	8.76	1.00404	0.647247	1.10409	0.520316	1.05288	0.429998	1.05662	0.706193
Uni_10569_All	58 708 minus strand DSBA-like thioredoxin domain containing pr>OTein [Medicago truncatula] gi|355496538|gb|AES77741.1| DSBA-like thioredoxin domain containing pr>OTein [Medicago truncatula]		47	29363	9.7	6.13	0.83044	0.0169063	0.819309	0.850648	1.02514	0.749073	0.8513	0.0740571
VF_6530.Contig1_All	140 634 minus strand uncharacterized pr>OTein LOC100306098 [Glycine max]		27	22694	5.5	5.08	NA	NA	NA	NA	NA	NA	NA	NA
VF_1505.Contig3_All	439 1689 PREDICTED: chaperone pr>OTein dnaJ 15-like [Cicer arietinum]		83	54324	6.7	5.79	1.07766	0.768118	1.04703	0.761842	1.08628	0.989159	1.09372	0.840393
VF_1594.Contig1_All	73 513 minus strand unknown [Medicago truncatula]		679	22086	56.5	10.72	NA	NA	NA	NA	NA	NA	NA	NA
Uni_4277_All	191 1375 PREDICTED: phytoene synthase, chloroplastic-like isoform X2 [Cicer arietinum]		64	51102	7.6	9.23	0.618314	0.000920845	0.593168	0.0232144	0.661667	0.0520041	0.635355	0.0187103
VF_1499.Contig2_All	301 1944 PREDICTED: SWI/SNF complex component SNF12 homolog isoform X1 [Cicer arietinum] gi|502091676|ref|XP_004489607.1| PREDICTED: SWI/SNF complex component SNF12 homolog isoform X2 [Cicer arietinum] gi|502091680|ref|XP_004489608.1| PREDICTED: SWI/SNF		41	69926	2	9.55	NA	NA	NA	NA	NA	NA	NA	NA
VF_8973.Contig1_All	84 908 minus strand Urease accessory pr>OTein ureG [Medicago truncatula] gi|355509554|gb|AES90696.1| Urease accessory pr>OTein ureG [Medicago truncatula]		229	33440	21.1	5.84	1.05041	0.374515	1.05607	0.144664	1.0205	0.792804	1.0237	0.32731
VF_722.Contig11_All	139 1491 RecName: Full=Tubulin beta-1 chain; AltName: Full=Beta-1-tubulin gi|20758|emb|CAA38613.1| beta-tubulin 1 [Pisum sativum]		125	54641	10.6	4.73	0.769515	0.124947	0.782975	0.0594032	0.70093	0.145068	0.749266	0.0387382
Uni_13058_All	29 1111 O-methyltransferase [Medicago truncatula] gi|355490666|gb|AES71869.1| O-methyltransferase [Medicago truncatula]		27	47708	5.8	5.42	NA	NA	NA	NA	NA	NA	NA	NA
VF_6876.Contig1_All	77 874 minus strand PREDICTED: ribonuclease 2-like [Cicer arietinum]		29	33293	3.8	5.69	NA	NA	NA	NA	NA	NA	NA	NA
Uni_15897_All	222 1112 minus strand PREDICTED: uncharacterized pr>OTein LOC101515215 [Cicer arietinum]		47	36718	3.4	6.15	NA	NA	NA	NA	NA	NA	NA	NA
VF_1174.Contig1_All	160 3696 minus strand PREDICTED: isoleucine--tRNA ligase, cytoplasmic-like [Cicer arietinum]		337	155268	9.4	6.05	1.14391	0.0406727	1.12909	0.129907	1.21333	0.0385266	1.18256	0.0454173
VF_4613.Contig3_All	133 789 minus strand unknown [Medicago truncatula]		117	29223	22.4	5.09	0.860652	0.101178	0.896639	0.0116115	0.983862	0.800839	0.911898	0.0804535
VF_8994.Contig2_All	21 872 PREDICTED: pr>OTein OSB2, chloroplastic-like [Cicer arietinum]		184	37185	20.1	8.96	1.01738	0.893213	0.946568	0.886554	1.01399	0.758443	1.01206	0.972809
Uni_27482_All	87 3272 PREDICTED: myosin-2 heavy chain-like [Cicer arietinum]		247	143448	12.9	7.5	1.27582	0.0245979	1.21377	0.000174485	1.22819	0.00132688	1.24274	0.00102168
VF_6441.Contig1_All	90 1805 minus strand PREDICTED: exosome component 10-like [Cicer arietinum]		37	75014	1.7	5.74	NA	NA	NA	NA	NA	NA	NA	NA
Uni_24817_All	174 1151 Succinyl-CoA ligase [Medicago truncatula] gi|355495165|gb|AES76368.1| Succinyl-CoA ligase [Medicago truncatula]		159	39190	26.7	8.84	1.19026	0.000854798	0.982659	0.523554	1.09618	0.0167725	1.08738	0.0589738
VF_256.Contig1_All	141 701 21 kDa pr>OTein [Medicago truncatula] gi|355487287|gb|AES68490.1| 21 kDa pr>OTein [Medicago truncatula]		22	24340	9.6	8.9	NA	NA	NA	NA	NA	NA	NA	NA
VF_1153.Contig2_All	57 674 minus strand calcineurin B-like calcium binding pr>OTein [Vicia faba]		27	27986	4.9	4.98	NA	NA	NA	NA	NA	NA	NA	NA
VF_6672.Contig1_All	175 1101 PREDICTED: phosphoribosylglycinamide formyltransferase, chloroplastic-like [Cicer arietinum]		145	39625	12.9	9.42	1.07147	0.251397	1.0884	0.539176	1.07522	0.0561745	1.06505	0.0215702
VF_3138.Contig4_All	1 1440 RNA polymerase beta [Vicia faba]		180	60984	15	7.68	1.14722	0.00359782	1.1741	0.0203647	1.17503	0.00838486	1.19942	0.00120973
Uni_4507_All	301 1029 minus strand putative early nodulin-like 2 predicted GPI-anchored pr>OTein [Trifolium pratense]		55	27601	11.9	4.99	0.876544	0.0315982	0.935437	0.233508	0.8864	0.126551	0.887719	0.00958453
Uni_3949_All	199 960 minus strand PREDICTED: uncharacterized pr>OTein LOC101496396 [Cicer arietinum]		87	33008	5.1	5.91	NA	NA	NA	NA	NA	NA	NA	NA
Uni_13601_All	143 595 PREDICTED: clathrin light chain 1-like [Cicer arietinum]		33	19144	6	4.44	NA	NA	NA	NA	NA	NA	NA	NA
VF_6341.Contig1_All	82 2145 Cleavage and polyadenylation specificity factor subunit 3-I [Medicago truncatula] gi|357445453|ref|XP_003593004.1| Cleavage and polyadenylation specificity factor subunit 3-I [Medicago truncatula] gi|355482013|gb|AES63216.1| Cleavage and polyade		54	87895	5.7	6.05	0.87393	0.460956	0.90316	0.43312	0.933631	0.00852015	0.901894	0.370412
Uni_27984_All	176 955 minus strand PREDICTED: ribosome biogenesis pr>OTein NSA2 homolog [Glycine max]		66	38012	6.5	10.18	1.09234	0.325267	1.01228	0.998426	1.00155	0.974035	1.03263	0.842368
VF_4960.Contig1_All	64 624 minus strand unknown [Medicago truncatula]		33	25282	2.7	7.64	NA	NA	NA	NA	NA	NA	NA	NA
Uni_21281_All	101 454 hyp>OThetical pr>OTein PHAVU_011G033900g [Phaseolus vulgaris] gi|561004692|gb|ESW03686.1| hyp>OThetical pr>OTein PHAVU_011G033900g [Phaseolus vulgaris]		657	13262	39.8	5.03	1.08728	0.232533	1.10368	0.286322	1.18025	0.0447294	1.1061	0.0915032
VF_399.Contig10_All	102 4490 minus strand PREDICTED: ABC transporter C family member 8-like isoform X2 [Cicer arietinum]		196	181521	4.4	8.21	0.979691	0.95155	0.983235	0.446232	0.963731	0.171847	1.001	0.707512
VF_1133.Contig4_All	68 1885 RecName: Full=Polyphenol oxidase A1, chloroplastic; Short=PPO; AltName: Full=Catechol oxidase; Flags: Precursor gi|22029|emb|CAA77764.1| polyphenol oxidase [Vicia faba]		552	78876	30.9	6.54	0.883883	8.75014e-06	0.798514	3.20685e-10	0.836265	9.57641e-09	0.850649	1.26788e-09
Uni_18586_All	154 1083 PREDICTED: RNA-binding pr>OTein with multiple splicing 2-like isoform X1 [Cicer arietinum]		45	37709	3.5	7.16	NA	NA	NA	NA	NA	NA	NA	NA
VF_3206.Contig3_All	222 2180 PREDICTED: arginine--tRNA ligase, cytoplasmic-like isoform X1 [Cicer arietinum]		463	84103	23.3	6.32	1.16648	0.0123738	1.10554	0.418209	1.05637	0.498574	1.06154	0.134592
Uni_9713_All	514 3015 minus strand PREDICTED: uncharacterized pr>OTein LOC101511357 [Cicer arietinum]		26	108488	2.5	5.32	1.00031	0.962921	0.915124	0.539482	0.841545	0.299528	0.917322	0.543215
Uni_6501_All	76 600 minus strand PREDICTED: UDP-glycosyltransferase 85A7-like isoform X2 [Cicer arietinum]		23	22964	6.9	8.3	NA	NA	NA	NA	NA	NA	NA	NA
VF_1225.Contig1_All	315 917 PREDICTED: uncharacterized pr>OTein LOC101512119 [Cicer arietinum]		69	26378	17.4	5.55	0.969202	0.621776	0.909157	0.484658	1.02259	0.434481	0.962717	0.839468
Uni_27890_All	182 1642 minus strand PREDICTED: NADH dehydrogenase [ubiquinone] flavopr>OTein 1, mitochondrial-like isoform X1 [Cicer arietinum]		266	61742	16.8	8.66	1.00722	0.526498	1.00711	0.760953	1.00708	0.14796	0.981284	0.987765
VF_4950.Contig2_All	157 846 minus strand Pr>OTeasome subunit beta type [Medicago truncatula] gi|355492618|gb|AES73821.1| Pr>OTeasome subunit beta type [Medicago truncatula]		309	26531	40.4	5.12	1.2125	1.44615e-05	1.15575	0.001823	1.14696	0.00353248	1.19006	0.000106802
VF_1626.Contig4_All	408 992 minus strand Omega-3 fatty acid desaturase [Medicago truncatula] gi|355505713|gb|AES86855.1| Omega-3 fatty acid desaturase [Medicago truncatula]		73	24735	15.9	8.75	NA	NA	0.777564	0.0694909	0.810977	0.339765	NA	NA
Uni_27081_All	189 2837 PREDICTED: replication pr>OTein A 70 kDa DNA-binding subunit-like [Cicer arietinum]		33	109073	1.1	8.29	NA	NA	NA	NA	NA	NA	NA	NA
VF_3464.Contig1_All	74 1189 minus strand Cysteine synthase [Medicago truncatula] gi|355499770|gb|AES80973.1| Cysteine synthase [Medicago truncatula]		645	44858	39.5	6.05	1.01407	0.223124	0.973294	0.281709	1.00897	0.284938	0.972314	0.24638
Uni_18492_All	115 1335 minus strand fructose-1,6-bisphosphatase [Pisum sativum]		781	51508	39.8	5.36	0.838339	6.64701e-10	0.853574	3.1694e-09	0.803163	2.30006e-08	0.838774	5.8827e-10
VF_3171.Contig1_All	214 3054 minus strand P-type H+-ATPase [Vicia faba]		625	118596	23.5	6.77	NA	NA	NA	NA	NA	NA	NA	NA
Uni_24085_All	84 3134 Zinc finger CCCH domain-containing pr>OTein [Medicago truncatula] gi|355480579|gb|AES61782.1| Zinc finger CCCH domain-containing pr>OTein [Medicago truncatula]		23	130747	1.3	6.57	NA	NA	NA	NA	NA	NA	NA	NA
Uni_1043_All	142 1305 minus strand PREDICTED: pr>OTein RMD5 homolog A-like isoform X1 [Cicer arietinum] gi|502154495|ref|XP_004509719.1| PREDICTED: pr>OTein RMD5 homolog A-like isoform X2 [Cicer arietinum]		30	51113	2.1	6.6	NA	NA	NA	NA	NA	NA	NA	NA
Uni_21761_All	109 474 minus strand TRM112-like pr>OTein [Medicago truncatula] gi|355483492|gb|AES64695.1| TRM112-like pr>OTein [Medicago truncatula]		39	16170	18	5.23	NA	NA	NA	NA	NA	NA	NA	NA
Uni_12363_All	38 1849 polyphenol oxidase [Medicago sativa]		54	78290	6.6	6.13	1.01854	0.778028	1.04953	0.797122	0.882299	0.675107	0.947574	0.797616
VF_4912.Contig2_All	108 596 PREDICTED: peptidyl-prolyl cis-trans isomerase FKBP19, chloroplastic-like [Cicer arietinum]		48	22034	14.1	9.16	0.865602	0.0971221	0.917172	0.771462	0.89562	0.0197787	0.880125	0.1834
VF_274.Contig3_All	266 2968 PREDICTED: N-alpha-acetyltransferase 15, NatA auxiliary subunit-like [Glycine max]		575	120825	19.1	6.64	1.1462	8.608e-05	1.12036	0.00011523	1.10109	0.000214462	1.12434	3.55564e-05
Uni_18917_All	227 775 minus strand PREDICTED: Golgi apparatus membrane pr>OTein-like pr>OTein ECHIDNA-like [Cicer arietinum]		33	23617	6	8.34	NA	NA	NA	NA	NA	NA	NA	NA
Uni_24164_All	182 1852 minus strand PREDICTED: flocculation pr>OTein FLO11-like [Cicer arietinum]		58	66547	7.9	10.14	1.19955	0.568332	1.32646	0.164226	1.07823	0.700034	1.23308	0.42414
VF_8625.Contig2_All	129 1394 Nucleoredoxin [Medicago truncatula] gi|355492866|gb|AES74069.1| Nucleoredoxin [Medicago truncatula]		27	53886	2.1	4.93	NA	NA	NA	NA	NA	NA	NA	NA
VF_243.Contig1_All	120 974 DnaJ homolog subfamily B member [Medicago truncatula] gi|124360727|gb|ABN08704.1| Heat shock pr>OTein DnaJ [Medicago truncatula] gi|355482691|gb|AES63894.1| DnaJ homolog subfamily B member [Medicago truncatula]		75	36264	7.7	5.91	NA	NA	NA	NA	NA	NA	NA	NA
Uni_28015_All	184 735 Cation transport regulator-like pr>OTein [Medicago truncatula] gi|355478641|gb|AES59844.1| Cation transport regulator-like pr>OTein [Medicago truncatula]		54	23399	7.1	5.13	0.983577	0.668832	1.35679	0.213979	1.19741	0.352189	1.17202	0.0074708
VF_590.Contig1_All	172 882 RecName: Full=Phospholipid hydroperoxide glutathione peroxidase, chloroplastic; Short=PHGPx; Flags: Precursor gi|2632109|emb|CAA04142.1| phospholipid glutathione peroxidase [Pisum sativum]		162	32180	29.5	9.24	1.01444	0.883807	0.963689	0.661162	1.04639	0.116338	1.01449	0.609126
VF_1254.Contig5_All	123 3515 Lissencephaly type-1-like homology m>OTif; CTLH, C-terminal to LisH m>OTif; Nitrous oxide reductase, N-terminal; WD40-like; Quinonpr>OTein alcohol dehydrogenase-like [Medicago truncatula]		53	140768	6.2	7.8	1.16263	0.933202	0.962647	0.601828	1.0455	0.652506	1.06577	0.730641
Uni_7350_All	138 1427 minus strand PREDICTED: CUGBP Elav-like family member 4-like isoform X2 [Cicer arietinum]		61	54622	4.7	8.75	1.01262	0.887438	0.960227	0.382251	1.02417	0.631644	1.00672	0.647758
Uni_3415_All	101 1558 PREDICTED: pr>OTein ASPARTIC PR>OTEASE IN GUARD CELL 2-like [Cicer arietinum]		270	58386	7.4	5.93	0.213948	0.00492509	0.28092	0.0104733	0.216776	0.00839034	0.257318	0.00724248
VF_8682.Contig3_All	175 819 minus strand PREDICTED: coiled-coil domain-containing pr>OTein 25-like [Cicer arietinum]		27	30788	3.7	7.78	NA	NA	NA	NA	NA	NA	NA	NA
Uni_13594_All	154 1020 PREDICTED: ATP-dependent Clp pr>OTease pr>OTeolytic subunit 4, chloroplastic-like [Cicer arietinum]		215	34585	18	4.98	1.02244	0.884895	0.895663	0.0873121	0.930324	0.0669497	0.982886	0.203658
VF_8879.Contig5_All	17 2452 minus strand Methionine synthase [Medicago truncatula] gi|355490389|gb|AES71592.1| Methionine synthase [Medicago truncatula]		921	103993	42.6	6.23	1.03738	0.0738722	1.05085	0.0474941	1.07233	0.0829094	1.06932	0.0313483
VF_4547.Contig2_All	142 1605 minus strand unknown [Medicago truncatula]		63	62101	4.7	6.02	0.797235	0.00520776	0.712674	0.0135898	0.828862	0.118594	0.802876	0.00226255
Uni_13128_All	154 1248 PREDICTED: acidic mammalian chitinase-like [Cicer arietinum]		156	45266	15.6	8.57	1.01892	0.283115	1.0873	0.413911	1.07908	0.860187	1.0596	0.390451
Uni_21556_All	53 925 Formyltetrahydrofolate deformylase [Medicago truncatula] gi|355496542|gb|AES77745.1| Formyltetrahydrofolate deformylase [Medicago truncatula]		24	36720	3.1	8.57	NA	NA	NA	NA	NA	NA	NA	NA
Uni_9555_All	78 617 Ribulose bisphosphate carboxylase small chain [Medicago truncatula] gi|355493751|gb|AES74954.1| Ribulose bisphosphate carboxylase small chain [Medicago truncatula]		2343	23072	63.3	8.39	0.728858	0.0627677	0.931207	0.725579	0.686117	0.0892143	0.737085	0.0276716
VF_1622.Contig2_All	121 693 40S ribosomal pr>OTein S7-like pr>OTein [Medicago truncatula] gi|355493780|gb|AES74983.1| 40S ribosomal pr>OTein S7-like pr>OTein [Medicago truncatula]		182	26946	18.8	9.89	0.985651	0.712737	0.891506	0.338273	1.08002	0.331962	0.983717	0.955174
VF_2892.Contig1_All	233 1264 PREDICTED: UDP-galactose transporter 2-like [Glycine max]		26	42912	2.6	8.69	NA	NA	NA	NA	NA	NA	NA	NA
VF_8260.Contig1_All	2 886 minus strand 4-coumarate CoA ligase [Medicago truncatula] gi|355505182|gb|AES86324.1| 4-coumarate CoA ligase [Medicago truncatula]		25	37754	4.1	5.08	NA	NA	NA	NA	NA	NA	NA	NA
Uni_199_All	69 527 MLP-like pr>OTein [Medicago truncatula] gi|355522222|gb|AET02676.1| MLP-like pr>OTein [Medicago truncatula]		94	22313	39.9	5.55	0.729412	0.00315086	0.726407	0.0122217	0.766304	0.0027559	0.736523	0.00342749
VF_2228.Contig7_All	431 1252 minus strand PREDICTED: probable plastid-lipid-associated pr>OTein 10, chloroplastic-like [Cicer arietinum]		20	33060	1.8	9.39	NA	NA	NA	NA	NA	NA	NA	NA
VF_4108.Contig1_All	46 447 minus strand hyp>OThetical pr>OTein MTR_5g037050 [Medicago truncatula] gi|355514805|gb|AES96428.1| hyp>OThetical pr>OTein MTR_5g037050 [Medicago truncatula]		53	15862	12.7	10.35	NA	NA	NA	NA	NA	NA	NA	NA
VF_3675.Contig1_All	122 1900 minus strand PREDICTED: lysine--tRNA ligase-like isoform X1 [Glycine max]		681	79264	30.2	6.01	1.18045	3.16055e-06	1.1588	0.000335709	1.14856	1.26805e-05	1.13892	6.20622e-06
VF_6249.Contig1_All	92 649 unknown [Medicago truncatula]		48	24354	6.5	9.14	NA	NA	NA	NA	NA	NA	NA	NA
VF_8804.Contig1_All	1 753 PREDICTED: methylesterase 1-like [Cicer arietinum]		90	32255	10	5.6	0.96904	0.333133	0.921756	0.314311	0.972842	0.439628	0.924928	0.195669
Uni_10371_All	212 3229 26S pr>OTeasome non-ATPase regulatory subunit [Medicago truncatula] gi|355525033|gb|AET05487.1| 26S pr>OTeasome non-ATPase regulatory subunit [Medicago truncatula]		417	121633	12.7	5.15	0.983456	0.426775	0.946465	0.493345	0.938285	0.0812882	0.948364	0.0431151
Uni_18998_All	214 1248 Solute carrier family 35 member C2 [Medicago truncatula] gi|355510370|gb|AES91512.1| Solute carrier family 35 member C2 [Medicago truncatula]		46	43585	2.9	8.93	0.92433	0.167485	0.901883	0.0999131	0.890158	0.333794	0.926688	0.0378979
VF_2979.Contig2_All	116 1318 PREDICTED: fructose-bisphosphate aldolase 1, chloroplastic-like [Cicer arietinum]		3743	49326	61.8	7.6	NA	NA	NA	NA	NA	NA	NA	NA
VF_1086.Contig2_All	55 345 minus strand unknown [Medicago truncatula] gi|388506156|gb|AFK41144.1| unknown [Medicago truncatula]		40	12899	32	4.57	1.27295	0.0947428	1.19765	0.14172	1.34645	0.0286023	1.22268	0.0635461
Uni_28046_All	103 816 PREDICTED: uncharacterized pr>OTein LOC101513717 [Cicer arietinum]		38	30167	11.8	9.72	1.13209	0.417567	0.967973	0.838873	1.00938	0.951309	1.01617	0.988508
Uni_12820_All	48 1529 Endo-beta-1 4-glucanase [Medicago truncatula] gi|355524927|gb|AET05381.1| Endo-beta-1 4-glucanase [Medicago truncatula]		41	59154	4.7	8.94	1.19378	0.337805	0.980198	0.724571	1.13057	0.104512	1.09607	0.277394
VF_2528.Contig2_All	223 5646 minus strand PREDICTED: eukary>OTic translation initiation factor 4G-like isoform X1 [Cicer arietinum] gi|502103252|ref|XP_004492238.1| PREDICTED: eukary>OTic translation initiation factor 4G-like isoform X2 [Cicer arietinum]		98	220616	3.9	8.57	1.1027	0.732073	1.09924	0.0269712	1.01502	0.209979	1.06682	0.503379
VF_4646.Contig3_All	73 546 minus strand disease-resistance response pr>OTein 49 [Lens culinaris]		301	21244	41.8	5.06	NA	NA	NA	NA	NA	NA	NA	NA
VF_459.Contig2_All	151 1626 PREDICTED: enolase 1, chloroplastic-like [Cicer arietinum]		267	60318	16.3	5.99	1.07967	0.0765823	1.15465	0.068803	1.00228	0.761067	1.06729	0.127087
Uni_3857_All	218 3346 PREDICTED: probable ubiquitin conjugation factor E4-like [Cicer arietinum]		87	130914	5.2	5.57	1.3696	0.0167731	1.25247	0.0347208	1.3295	0.0440773	1.3394	0.0169019
VF_3795.Contig1_All	119 1294 PREDICTED: homogentisate phytyltransferase 2, chloroplastic-like [Cicer arietinum]		24	48273	2	9.82	NA	NA	NA	NA	NA	NA	NA	NA
Uni_7721_All	80 469 minus strand PREDICTED: upstream activation factor subunit UAF30-like [Cicer arietinum]		96	18092	18.5	10.29	1.31725	0.145186	1.33563	0.125879	1.25018	0.398878	1.2994	0.119335
Uni_10502_All	130 1824 minus strand PREDICTED: amidophosphoribosyltransferase 2, chloroplastic-like [Cicer arietinum]		53	68375	3.2	6.3	0.937063	0.0950324	0.960606	0.043754	1.00792	0.498349	0.971344	0.206147
VF_8042.Contig1_All	92 709 PREDICTED: 60S ribosomal pr>OTein L13a-4-like [Glycine max]		183	30356	48.5	10.27	1.01266	0.930826	NA	NA	0.957384	0.565329	NA	NA
Uni_21355_All	77 1132 6-phosphofructo-2-kinase/fructose-2,6-biphosphatase [Medicago truncatula] gi|355512406|gb|AES94029.1| 6-phosphofructo-2-kinase/fructose-2,6-biphosphatase [Medicago truncatula]		25	45453	2.6	8.23	NA	NA	NA	NA	NA	NA	NA	NA
VF_9056.Contig1_All	114 2204 PREDICTED: formate--tetrahydrofolate ligase-like [Cicer arietinum]		555	86404	26	8.44	1.20575	0.0040783	1.1092	0.000664589	1.08628	3.57882e-05	1.15081	9.66181e-05
VF_487.Contig1_All	572 1747 minus strand PREDICTED: enoyl-[acyl-carrier-pr>OTein] reductase [NADH], chloroplastic-like [Cicer arietinum]		292	47678	27.8	8.83	1.61406	0.191099	1.31381	0.290476	1.47102	0.136526	1.45338	0.206772
VF_3658.Contig2_All	101 955 minus strand PREDICTED: translin-like [Cicer arietinum]		129	37480	16.8	6.72	1.05163	0.189706	1.17444	0.00491617	1.11592	0.0484252	1.12661	0.0106574
Uni_8657_All	147 290 PREDICTED: uncharacterized pr>OTein LOC101497537 [Cicer arietinum]		79	6205	43.8	4.39	0.680318	0.0114629	0.774367	0.0588525	0.773426	0.0256845	0.762205	0.0219988
Uni_24682_All	108 638 temperature-induced lipocalin&apos; [Populus balsamifera] gi|209967465|gb|ACJ02357.1| temperature-induced lipocalin [Populus tremula x Populus alba]		43	24539	11.9	5.27	0.838035	0.0471511	0.851884	0.0957222	0.818779	0.0750555	0.862337	0.0463421
Uni_773_All	156 2210 minus strand RecName: Full=Sulfite reductase [ferredoxin], chloroplastic; Short=PsSiR; Flags: Precursor [Pisum sativum] gi|119225844|dbj|BAD12837.2| sulfite reductase [Pisum sativum]		568	87010	27.7	9.13	1.02055	0.598426	1.00716	0.608514	1.04461	0.185565	1.01398	0.372295
Uni_21959_All	205 645 PREDICTED: probable calcium-binding pr>OTein CML13-like [Cicer arietinum]		441	19329	49	4.72	1.03154	0.0607327	1.11855	6.30681e-05	1.12802	2.51215e-05	1.08925	3.62029e-05
VF_1987.Contig1_All	2 370 PREDICTED: probable pr>OTein phosphatase 2C 35-like isoform X2 [Cicer arietinum]		38	15298	11.4	4.7	NA	NA	NA	NA	NA	NA	NA	NA
Uni_1153_All	110 658 PREDICTED: ferredoxin-2-like [Cicer arietinum]		33	22723	5.5	5.59	0.861161	0.446365	0.968486	0.684364	0.837906	0.199883	0.88	0.210631
VF_6677.Contig2_All	36 1703 Xylulose kinase [Medicago truncatula] gi|355492717|gb|AES73920.1| Xylulose kinase [Medicago truncatula]		137	70520	11.5	5.86	1.03679	0.5457	1.01663	0.899348	1.02628	0.82467	0.988376	0.578361
VF_8907.Contig2_All	85 1155 minus strand RecName: Full=Glutamine synthetase ro>OT isozyme A; AltName: Full=Cytosolic GS3 A; AltName: Full=Glutamate--ammonia ligase		325	44935	35.6	5.79	0.925571	0.00129962	0.91358	0.425421	1.00346	0.656114	0.964497	0.156358
VF_5243.Contig1_All	130 1068 PREDICTED: 1-aminocyclopropane-1-carboxylate oxidase-like [Cicer arietinum]		155	42120	15.3	5.19	1.01692	0.9537	1.11923	0.0338649	1.0159	0.517073	1.06352	0.0382392
VF_2748.Contig2_All	96 1115 minus strand PREDICTED: cinnamoyl-CoA reductase 1-like [Cicer arietinum]		120	44132	6.2	6.62	0.864637	0.10682	0.848206	0.139842	0.888785	0.021347	0.875586	0.0499666
Uni_10218_All	170 1774 PREDICTED: T-complex pr>OTein 1 subunit epsilon-like [Cicer arietinum]		328	68097	24.5	5.47	1.20309	2.0205e-05	1.18447	0.00080411	1.17957	3.43534e-05	1.18482	3.89571e-06
Uni_3760_All	100 1599 Serine carboxypeptidase [Medicago truncatula] gi|355486320|gb|AES67523.1| Serine carboxypeptidase [Medicago truncatula]		84	64172	13	5.78	0.849504	0.0190431	0.800423	0.000604467	0.873231	0.0169421	0.831372	0.00206745
VF_3728.Contig3_All	184 2940 minus strand RecName: Full=Chaperone pr>OTein ClpC, chloroplastic; AltName: Full=ATP-dependent Clp pr>OTease ATP-binding subunit ClpC homolog; AltName: Full=Casein lytic pr>OTeinase C; Flags: Precursor gi|169128|gb|AAA33680.1| nuclear encoded		2429	117525	54.7	6.49	0.911237	2.9973e-05	0.931703	1.20028e-05	0.96281	0.00393128	0.933817	1.30792e-06
Uni_12964_All	134 1630 PREDICTED: rab9 effector pr>OTein with kelch m>OTifs-like [Cicer arietinum]		51	61591	5.4	6.03	1.03238	0.696049	NA	NA	1.07541	0.399566	NA	NA
Uni_12633_All	216 3845 PREDICTED: ATPase family AAA domain-containing pr>OTein At1g05910-like [Cicer arietinum]		23	149517	0.7	6.09	NA	NA	NA	NA	NA	NA	NA	NA
VF_6854.Contig5_All	241 3471 PREDICTED: NHL repeat-containing pr>OTein 2-like [Cicer arietinum]		137	134085	7.6	5.71	0.864096	0.00185444	0.882576	0.00118576	0.903197	0.00740686	0.891696	0.000769981
Uni_10743_All	114 374 Mitochondrial import inner membrane translocase subunit Tim13 [Medicago truncatula] gi|355490483|gb|AES71686.1| Mitochondrial import inner membrane translocase subunit Tim13 [Medicago truncatula]		23	11338	8	7.63	NA	NA	NA	NA	NA	NA	NA	NA
Uni_7205_All	400 2166 minus strand coronatine-insensitive 1-like pr>OTein [Pisum sativum]		22	75204	1.5	6.99	NA	NA	NA	NA	NA	NA	NA	NA
VF_7124.Contig1_All	59 1162 minus strand Homoserine kinase [Medicago truncatula] gi|355519454|gb|AET01078.1| Homoserine kinase [Medicago truncatula]		101	44825	6.8	8.18	1.11237	0.720585	1.0893	0.222095	1.08384	0.397776	1.07002	0.323033
VF_1881.Contig1_All	253 2277 minus strand RecName: Full=Heat shock 70 kDa pr>OTein, mitochondrial; Flags: Precursor gi|20835|emb|CAA38536.1| HSP70 [Pisum sativum]		715	84390	35.3	5.7	0.806664	0.000119579	0.749076	2.41916e-05	0.782962	3.60744e-05	0.772549	9.15802e-05
Uni_4480_All	100 495 minus strand PREDICTED: uncharacterized pr>OTein LOC101512121 [Cicer arietinum]		40	16687	20.5	8.35	1.21417	0.0565838	1.18029	0.343589	1.1922	0.307198	1.19209	0.203633
VF_1759.Contig2_All	140 1270 minus strand PREDICTED: GDP-mannose 3,5-epimerase-like isoform X1 [Cicer arietinum] gi|502117372|ref|XP_004495798.1| PREDICTED: GDP-mannose 3,5-epimerase-like isoform X2 [Cicer arietinum]		658	49115	32.6	5.61	1.14717	0.0890841	1.42881	0.102431	1.14987	0.127876	1.25726	0.0924693
Uni_24515_All	129 3293 RecName: Full=Glycine dehydrogenase (decarboxylating), mitochondrial; AltName: Full=Glycine cleavage system P pr>OTein; AltName: Full=Glycine decarboxylase; AltName: Full=Glycine dehydrogenase (aminomethyl-transferring); Flags: Precursor gi|207		1042	129415	34.7	7	0.84043	5.59341e-13	0.848456	7.12232e-10	0.847132	8.80506e-14	0.843462	1.06474e-17
VF_5007.Contig1_All	125 706 PREDICTED: peptide methionine sulfoxide reductase-like [Cicer arietinum]		231	24533	23.7	5.79	1.14996	0.129566	1.01871	0.974077	1.11878	0.163371	1.094	0.579297
VF_8257.Contig1_All	295 1059 PREDICTED: zinc finger CCCH domain-containing pr>OTein 14-like [Cicer arietinum]		29	31237	3.5	8.88	NA	NA	NA	NA	NA	NA	NA	NA
VF_6494.Contig1_All	8 1582 PREDICTED: katanin p60 ATPase-containing subunit A1-like [Cicer arietinum]		109	66507	8	8.11	0.939963	0.262577	0.998483	0.956891	1.04293	0.474126	1.00598	0.842775
VF_2962.Contig2_All	139 1833 Dihydrolipoyl dehydrogenase [Medicago truncatula] gi|355510809|gb|AES91951.1| Dihydrolipoyl dehydrogenase [Medicago truncatula]		348	67148	21.2	6.47	NA	NA	NA	NA	NA	NA	NA	NA
Uni_13410_All	2 130 minus strand UDP-glucose pyrophosphorylase [Populus tremula x Populus tremuloides]		188	5620	69.8	4.44	1.11752	0.12823	1.17889	0.128851	1.13073	0.0210654	1.10187	0.0236146
VF_899.Contig2_All	212 1489 minus strand PREDICTED: SEC12-like pr>OTein 1-like [Cicer arietinum]		102	54689	6.1	6.72	0.936029	0.848714	NA	NA	1.119	0.232032	NA	NA
VF_6916.Contig1_All	46 1641 PREDICTED: tetrahydrocannabinolic acid synthase-like [Cicer arietinum]		67	68423	2.6	8.94	0.754745	0.1448	NA	NA	0.744856	0.0424103	NA	NA
VF_9065.Contig1_All	148 852 PREDICTED: uncharacterized pr>OTein LOC101508154 [Cicer arietinum]		49	28822	3.8	6.7	0.757759	0.0989005	0.901794	0.319787	0.912738	0.161402	0.851726	0.162396
VF_10087.Contig1_All	40 1467 Glucosyltransferase [Medicago truncatula] gi|355518692|gb|AET00316.1| Glucosyltransferase [Medicago truncatula]		25	60296	1.9	5.63	NA	NA	NA	NA	NA	NA	NA	NA
Uni_21387_All	144 1670 RecName: Full=Vicianin hydrolase; Short=VH; Flags: Precursor gi|86553273|gb|ABD03937.1| vicianin hydrolase, partial [Vicia sativa subsp. nigra]		333	65667	25.7	8.7	1.03456	0.310667	1.04143	0.232232	1.04929	0.714506	1.05222	0.834751
VF_1974.Contig1_All	219 2399 minus strand PREDICTED: serrate RNA effector molecule-like [Cicer arietinum]		172	91402	11	8.85	1.25814	0.209787	1.27991	0.0705745	1.29249	0.13888	1.31474	0.0864893
Uni_13184_All	2 1114 PREDICTED: probable methyltransferase PMT15-like [Cicer arietinum]		25	48457	2.4	5.7	NA	NA	NA	NA	NA	NA	NA	NA
Uni_24853_All	30 638 Kunitz-type trypsin inhibitor-like 1 pr>OTein [Medicago truncatula] gi|355493463|gb|AES74666.1| Kunitz-type trypsin inhibitor-like 1 pr>OTein [Medicago truncatula]		115	23915	15.8	4.49	0.980982	0.825828	1.00495	0.913356	0.871137	0.0352655	0.946596	0.151061
VF_8124.Contig1_All	2 1060 PREDICTED: calcium-dependent pr>OTein kinase 4-like [Cicer arietinum]		60	45523	6.8	4.65	NA	NA	NA	NA	NA	NA	NA	NA
VF_9814.Contig2_All	269 1291 Syntaxin [Medicago truncatula] gi|355492531|gb|AES73734.1| Syntaxin [Medicago truncatula]		26	42372	3.2	9	NA	NA	NA	NA	NA	NA	NA	NA
Uni_18539_All	111 1229 minus strand PREDICTED: pr>OTein arginine N-methyltransferase PRMT10-like [Cicer arietinum]		31	48133	5.1	5.64	1.15595	0.397666	1.17291	0.386652	1.06099	0.769604	1.12815	0.500933
VF_3630.Contig2_All	175 1941 RecName: Full=RuBisCO large subunit-binding pr>OTein subunit beta, chloroplastic; AltName: Full=60 kDa chaperonin subunit beta; AltName: Full=CPN-60 beta; Flags: Precursor gi|806808|gb|AAA66365.1| chaperonin precursor [Pisum sativum]		3888	75434	63.5	5.86	1.21947	5.88388e-06	1.15883	9.09423e-07	1.1556	7.49156e-06	1.16092	2.68211e-07
VF_8815.Contig1_All	133 894 unknown [Glycine max]		34	32522	6.3	5.98	NA	NA	NA	NA	NA	NA	NA	NA
Uni_13198_All	80 946 PREDICTED: UPF0603 pr>OTein At1g54780, chloroplastic-like [Cicer arietinum]		708	37197	29.8	8.52	0.779661	1.16132e-11	0.783505	5.70046e-09	0.813623	3.85082e-07	0.783912	1.00532e-10
Uni_13112_All	111 1406 minus strand PREDICTED: ribosome biogenesis pr>OTein WDR12 homolog [Cicer arietinum]		149	53854	13.9	5.47	1.30109	0.0285813	1.27765	0.0354029	1.3137	0.00156437	1.26631	0.015173
Uni_586_All	352 1881 PREDICTED: pyruvate kinase, cytosolic isozyme-like [Cicer arietinum]		132	63915	10.4	6.49	0.958246	0.103196	0.971311	0.398167	0.942029	0.074835	0.923028	0.0350704
Uni_683_All	163 1710 minus strand PREDICTED: cytochrome P450 77A3-like [Cicer arietinum]		185	68398	9.7	9.05	0.762882	0.0198202	0.851972	0.0236009	0.888589	0.0376267	0.831824	0.00741275
VF_1672.Contig1_All	151 588 minus strand PREDICTED: thylakoid membrane phosphopr>OTein 14 kDa, chloroplastic-like isoform X2 [Cicer arietinum]		168	17622	24.7	8.09	0.871054	0.0474244	0.959847	0.828102	0.924103	0.0167159	0.922904	0.00173897
VF_3613.Contig3_All	288 2903 PREDICTED: AP-1 complex subunit gamma-2-like isoform X1 [Cicer arietinum]		158	106857	6.7	6.24	NA	NA	NA	NA	NA	NA	NA	NA
Uni_917_All	88 774 PREDICTED: uncharacterized pr>OTein LOC101490159 [Cicer arietinum]		50	31855	12.2	8.72	1.22248	0.610137	1.14399	0.902055	1.00644	0.919278	1.1168	0.873413
VF_232.Contig1_All	318 2699 PREDICTED: glutamine--tRNA ligase-like [Cicer arietinum]		351	105612	17.4	6	1.26914	1.46014e-07	1.22781	0.000203645	1.31276	1.73487e-05	1.26565	3.40196e-06
VF_2458.Contig1_All	221 931 thaumatin-like pr>OTein PR-5b [Cicer arietinum]		62	27968	9.7	5.73	NA	NA	NA	NA	NA	NA	NA	NA
VF_8212.Contig2_All	10 1575 Glycogen synthase [Medicago truncatula] gi|355505685|gb|AES86827.1| Glycogen synthase [Medicago truncatula]		43	66695	3.6	8.18	NA	NA	NA	NA	NA	NA	NA	NA
Uni_23818_All	1 192 minus strand RecName: Full=Histone H2A.1		166	8786	75	10.45	NA	NA	NA	NA	NA	NA	NA	NA
Uni_12890_All	246 1136 PREDICTED: uncharacterized pr>OTein LOC101514747 isoform X1 [Cicer arietinum]		53	36747	4	9.44	NA	NA	NA	NA	NA	NA	NA	NA
VF_2277.Contig5_All	594 1103 minus strand ph>OTosystem II pr>OTein D2 [Parthenium argentatum] gi|269924833|gb|ACZ52706.1| ph>OTosystem II pr>OTein D2 [Parthenium argentatum]		102	19896	8.2	7.94	0.801146	0.029215	0.614068	0.00356416	0.858403	0.0932637	0.764467	0.0135849
Uni_16626_All	57 467 minus strand Hydroxycinnamoyl CoA shikimate/quinate hydroxycinnamoyltransferase-like pr>OTein [Medicago truncatula] gi|355509584|gb|AES90726.1| Hydroxycinnamoyl CoA shikimate/quinate hydroxycinnamoyltransferase-like pr>OTein [Medicago truncatula		35	17474	9.5	6.69	NA	NA	NA	NA	NA	NA	NA	NA
VF_9417.Contig4_All	190 1371 PREDICTED: proliferation-associated pr>OTein 2G4-like isoform X2 [Cicer arietinum]		63	52972	15	5.94	0.559846	0.000262364	0.639762	0.000228857	0.607171	0.000193188	0.603924	0.000182755
VF_1728.Contig2_All	162 788 PREDICTED: uncharacterized pr>OTein SYNPCC7002_A1590-like [Cicer arietinum]		45	26998	12.9	8.54	0.949091	0.0645762	0.928437	0.369158	0.765758	0.0946203	0.895853	0.15984
VF_7201.Contig2_All	177 1814 minus strand PREDICTED: pr>OTeinaceous RNase P 2-like [Cicer arietinum]		54	70493	6.4	5.94	0.970048	0.696545	1.13312	0.187698	1.14301	0.104044	1.07757	0.267989
Uni_6012_All	212 4618 PREDICTED: ARF guanine-nucle>OTide exchange factor GNOM-like [Cicer arietinum]		32	181251	0.9	5.56	NA	NA	NA	NA	NA	NA	NA	NA
Uni_13166_All	113 1606 UDP-glucuronosyltransferase 1-6 [Medicago truncatula] gi|355513273|gb|AES94896.1| UDP-glucuronosyltransferase 1-6 [Medicago truncatula]		23	60378	2.6	5.17	NA	NA	NA	NA	NA	NA	NA	NA
Uni_15154_All	468 5828 minus strand PREDICTED: brefeldin A-inhibited guanine nucle>OTide-exchange pr>OTein 2-like [Cicer arietinum]		33	223740	0.6	5.35	NA	NA	NA	NA	NA	NA	NA	NA
VF_2743.Contig1_All	92 1090 minus strand FHA domain-containing pr>OTein DDL [Medicago truncatula] gi|355488996|gb|AES70199.1| FHA domain-containing pr>OTein DDL [Medicago truncatula]		98	44058	10.5	9.99	1.25905	0.0389987	1.30922	0.0411996	1.29582	0.0706696	1.3268	0.0385511
Uni_21975_All	97 684 hyp>OThetical pr>OTein MTR_2g009630 [Medicago truncatula] gi|87162749|gb|ABD28544.1| hyp>OThetical pr>OTein MtrDRAFT_AC148971g6v2 [Medicago truncatula] gi|355482319|gb|AES63522.1| hyp>OThetical pr>OTein MTR_2g009630 [Medicago truncatula] gi|38849		31	24174	3.6	6.86	NA	NA	NA	NA	NA	NA	NA	NA
VF_1190.Contig1_All	123 3662 minus strand PREDICTED: K(+) efflux antiporter 2, chloroplastic-like [Cicer arietinum]		121	139655	5.7	5.01	0.796203	7.7616e-05	0.802206	0.0516221	0.861654	0.00112674	0.815394	0.00129496
VF_2297.Contig3_All	438 2378 Polyadenylate-binding pr>OTein [Medicago truncatula] gi|355478208|gb|AES59411.1| Polyadenylate-binding pr>OTein [Medicago truncatula]		725	79069	24.9	8.15	1.21262	0.0225997	1.16137	0.0435547	1.24881	0.0108155	1.17062	0.0177023
Uni_4052_All	302 964 minus strand hyp>OThetical pr>OTein MTR_3g061630 [Medicago truncatula] gi|355489526|gb|AES70729.1| hyp>OThetical pr>OTein MTR_3g061630 [Medicago truncatula]		26	30001	5	9.24	NA	NA	NA	NA	NA	NA	NA	NA
VF_2737.Contig2_All	133 1620 PREDICTED: pentatricopeptide repeat-containing pr>OTein At1g11290-like [Cicer arietinum]		40	63246	4	6.5	1.35852	0.167607	1.32628	0.336602	1.43402	0.0870043	1.37357	0.186944
Uni_1329_All	24 710 Rhodanese-like [Medicago truncatula]		98	28895	26.2	8.51	1.00102	0.453636	0.996678	0.874215	1.09619	0.0555949	1.02508	0.13065
Uni_9726_All	136 1077 minus strand 14-3-3-like pr>OTein [Medicago truncatula] gi|355491871|gb|AES73074.1| 14-3-3-like pr>OTein [Medicago truncatula]		178	39994	20.4	4.72	0.730932	0.000654922	0.773108	0.00232136	0.756851	0.00035968	0.753703	0.000313399
Uni_10499_All	85 675 RecName: Full=50S ribosomal pr>OTein L22, chloroplastic; AltName: Full=CL22; Flags: Precursor gi|169064|gb|AAA33656.1| ribosomal pr>OTein CL22 [Pisum sativum] gi|169066|gb|AAA33657.1| ribosomal pr>OTein CL22 [Pisum sativum]		164	24950	26.4	10.13	1.02469	0.599207	1.01599	0.764755	0.993451	0.681186	0.993355	0.930337
VF_9496.Contig1_All	163 1239 minus strand PREDICTED: ribosome maturation pr>OTein SBDS-like [Cicer arietinum]		46	49229	5.6	6.71	1.11514	0.0958052	0.966399	0.779063	1.10796	0.360533	1.05828	0.566393
VF_1092.Contig1_All	251 4507 minus strand PREDICTED: uncharacterized pr>OTein LOC101507145 isoform X1 [Cicer arietinum]		52	196772	2.5	8.63	0.919261	0.796441	1.01485	0.722721	0.991919	0.725517	0.974901	0.872975
Uni_21155_All	126 932 3-oxo-5-alpha-steroid 4-dehydrogenase [Medicago truncatula] gi|355494192|gb|AES75395.1| 3-oxo-5-alpha-steroid 4-dehydrogenase [Medicago truncatula]		83	34101	9.3	9.59	0.943878	0.143348	0.762783	0.139872	0.827684	0.0982045	0.808908	0.0381386
VF_7243.Contig2_All	262 2079 minus strand pyruvate decarboxylase 1 [L>OTus corniculatus]		29	73246	3.6	5.63	NA	NA	NA	NA	NA	NA	NA	NA
VF_6221.Contig1_All	174 1274 PREDICTED: GDP-mannose 4,6 dehydratase 1-like [Cicer arietinum]		235	46026	21	6.36	0.963864	0.510586	1.00559	0.989394	1.05663	0.0422882	1.05122	0.459861
Uni_27425_All	132 782 GTP-binding pr>OTein [Pisum sativum] gi|452361|emb|CAA82709.1| guanine nucle>OTide regulatory pr>OTein [Vicia faba] gi|738937|prf||2001457E GTP-binding pr>OTein gi|1098295|prf||2115367C small GTP-binding pr>OTein		193	28030	17.1	5.87	NA	NA	NA	NA	NA	NA	NA	NA
Uni_7437_All	187 831 GTP-binding pr>OTein [Pisum sativum] gi|738933|prf||2001457A GTP-binding pr>OTein		145	27261	24.7	4.9	0.951951	0.951725	0.915335	0.574567	1.09404	0.460713	0.964769	0.971393
Uni_21885_All	1 216 minus strand PREDICTED: NADH dehydrogenase [ubiquinone] flavopr>OTein 2, mitochondrial-like isoform X3 [Cicer arietinum]		34	9462	9.7	5.02	1.08875	0.21335	1.12732	0.362283	1.08632	0.533964	1.09638	0.101401
VF_4553.Contig1_All	120 1577 minus strand PREDICTED: tocopherol cyclase, chloroplastic-like [Cicer arietinum]		185	61215	6.8	5.93	0.985915	0.523717	1.01686	0.523112	0.969436	0.0303751	0.999665	0.432028
Uni_10283_All	100 1578 PREDICTED: fumarate hydratase 1, mitochondrial-like [Cicer arietinum]		252	60476	16.8	8.12	1.07748	0.101733	1.1467	0.0108853	1.09646	0.0988334	1.12835	0.015253
Uni_21499_All	138 2426 Pr>OTein transport pr>OTein Sec23 [Medicago truncatula] gi|355490772|gb|AES71975.1| Pr>OTein transport pr>OTein Sec23 [Medicago truncatula]		128	92217	12.7	5.81	0.945525	0.654497	1.02332	0.795102	0.975651	0.495942	0.901364	0.773612
VF_8268.Contig1_All	154 993 Chloroplast ribose-5-phosphate isomerase [Medicago truncatula] gi|355501439|gb|AES82642.1| Chloroplast ribose-5-phosphate isomerase [Medicago truncatula]		128	34884	25	6.02	1.04438	0.859146	0.954602	0.350562	1.03855	0.591543	0.980042	0.84885
VF_57.Contig3_All	159 3536 PREDICTED: leucine--tRNA ligase, cytoplasmic-like isoform X1 [Cicer arietinum]		823	148057	24.3	6.04	1.15479	0.0103467	1.17279	0.00301926	1.11462	0.0326335	1.15118	0.000943206
VF_2469.Contig1_All	204 1094 minus strand PREDICTED: fruit pr>OTein pKIWI502-like [Cicer arietinum]		617	35970	36.4	9.48	1.06856	0.635611	1.08124	0.11588	1.0376	0.107086	1.0512	0.0154269
VF_2940.Contig2_All	59 1999 minus strand hyp>OThetical pr>OTein MTR_5g045160 [Medicago truncatula] gi|355515462|gb|AES97085.1| hyp>OThetical pr>OTein MTR_5g045160 [Medicago truncatula]		59	86837	4.6	8.48	1.14759	0.0685394	1.20717	0.240791	1.13376	0.10078	1.16225	0.136189
VF_1872.Contig3_All	220 3990 PREDICTED: uncharacterized pr>OTein LOC101504853 [Cicer arietinum]		54	158270	2.5	5.91	0.888273	0.863684	0.925243	0.727923	1.01953	0.485458	0.941996	0.990121
VF_3221.Contig2_All	113 466 RecName: Full=Non-specific lipid-transfer pr>OTein 1; Short=LTP1; Flags: Precursor gi|60735408|gb|AAX35806.1| lipid transfer pr>OTein 1 precursor [Lens culinaris]		45	13661	11.9	9.64	NA	NA	NA	NA	NA	NA	NA	NA
Uni_4237_All	20 973 PREDICTED: red chlorophyll catabolite reductase, chloroplastic-like [Cicer arietinum]		99	39514	10.7	5.71	0.761986	0.000921153	0.80248	0.000232459	0.766667	0.0188635	0.784866	1.47273e-05
Uni_21686_All	146 940 chlorophyll a/b-binding pr>OTein [Pisum sativum] gi|141448064|gb|ABO87611.1| chloroplast chlorophyll-a/b binding pr>OTein [Pisum sativum]		227	31975	19.6	5.24	0.762385	0.00387233	0.742834	0.000102502	0.770105	3.14662e-05	0.756677	4.55589e-05
Uni_10144_All	235 2721 minus strand PREDICTED: exocyst complex component 5-like [Cicer arietinum]		157	101271	11.6	5.36	0.975887	0.722096	1.00514	0.421309	1.03695	0.244086	0.977101	0.59899
Uni_21457_All	116 1285 minus strand hyp>OThetical pr>OTein MTR_6g032880 [Medicago truncatula] gi|355494027|gb|AES75230.1| hyp>OThetical pr>OTein MTR_6g032880 [Medicago truncatula]		29	48196	2.6	5.12	NA	NA	NA	NA	NA	NA	NA	NA
VF_4967.Contig2_All	24 884 Phosphoglycerate mutase-like pr>OTein [Medicago truncatula] gi|355516715|gb|AES98338.1| Phosphoglycerate mutase-like pr>OTein [Medicago truncatula]		79	36740	22	5.73	1.15735	0.237665	1.26267	0.0282288	1.26087	0.152156	1.22875	0.103013
Uni_27392_All	3 986 minus strand PREDICTED: chaperone activity of bc1 complex-like, mitochondrial-like [Cicer arietinum]		70	41504	7.3	5.58	1.11567	0.362264	1.01068	0.990115	0.971574	0.811262	1.0211	0.819929
Uni_10241_All	216 1298 PREDICTED: uncharacterized oxidoreductase At4g09670-like [Cicer arietinum]		53	46481	2.5	6.17	0.790911	0.349946	NA	NA	0.7095	0.028961	NA	NA
Uni_18981_All	104 877 minus strand PREDICTED: uncharacterized pr>OTein LOC101506894 isoform X1 [Cicer arietinum] gi|502150503|ref|XP_004507985.1| PREDICTED: uncharacterized pr>OTein LOC101506894 isoform X2 [Cicer arietinum]		186	32396	24.4	6.56	1.02309	0.751001	0.949853	0.535494	0.975684	0.270562	1.01381	0.461659
Uni_7190_All	119 1231 PREDICTED: probable trans-2-enoyl-CoA reductase, mitochondrial-like isoform X1 [Cicer arietinum]		47	47192	7.5	8.69	1.11773	0.203004	0.941849	0.154917	1.04116	0.0188354	1.02936	0.313006
Uni_13096_All	203 2407 minus strand PREDICTED: monosaccharide-sensing pr>OTein 2-like isoform X1 [Cicer arietinum] gi|502130540|ref|XP_004500685.1| PREDICTED: monosaccharide-sensing pr>OTein 2-like isoform X2 [Cicer arietinum]		116	83812	3.9	5.2	0.700252	0.00103383	0.641259	0.000579832	0.711392	0.00250892	0.68869	0.000653336
Uni_3758_All	80 1255 minus strand ADP,ATP carrier pr>OTein [Medicago truncatula] gi|355521737|gb|AET02191.1| ADP,ATP carrier pr>OTein [Medicago truncatula]		1195	49848	36.5	9.77	1.0572	0.0300361	1.02872	0.389034	1.06244	0.621558	1.07476	0.137305
VF_7150.Contig2_All	1 471 minus strand copper amine oxidase [Cicer arietinum]		312	19281	49.7	5.91	1.10378	0.370758	NA	NA	1.37908	0.156528	NA	NA
Uni_7077_All	416 2236 minus strand Pr>OTein FAM188A [Medicago truncatula] gi|355481166|gb|AES62369.1| Pr>OTein FAM188A [Medicago truncatula]		63	74006	6.6	5.41	1.06523	0.249335	1.09963	0.28446	1.06333	0.656554	1.07593	0.192112
Uni_16365_All	192 1055 PREDICTED: chlorophyll a-b binding pr>OTein CP26, chloroplastic-like [Cicer arietinum]		797	35435	50.3	5.73	0.881387	3.16131e-11	0.846854	3.06541e-09	0.85267	4.02573e-12	0.864399	1.69377e-13
Uni_24556_All	165 944 Zinc finger CCHC domain-containing pr>OTein [Medicago truncatula] gi|355481334|gb|AES62537.1| Zinc finger CCHC domain-containing pr>OTein [Medicago truncatula]		64	39412	10	9.59	1.27142	0.56296	NA	NA	1.20772	0.034575	NA	NA
VF_2700.Contig6_All	2 2587 minus strand Inositol hexakisphosphate and diphosphoinositol-pentakisphosphate kinase [Medicago truncatula] gi|355496103|gb|AES77306.1| Inositol hexakisphosphate and diphosphoinositol-pentakisphosphate kinase [Medicago truncatula]		62	113078	2.7	5.9	0.925986	0.467081	0.950259	0.466787	0.965118	0.293257	0.946591	0.43522
VF_695.Contig21_All	853 2289 minus strand Peptidyl-prolyl cis-trans isomerase-like pr>OTein [Medicago truncatula] gi|355512914|gb|AES94537.1| Peptidyl-prolyl cis-trans isomerase-like pr>OTein [Medicago truncatula]		38	61166	3.1	6.4	NA	NA	NA	NA	NA	NA	NA	NA
VF_9127.Contig1_All	49 291 unknown [Medicago truncatula]		68	10767	13.6	6.81	1.06578	0.484073	1.18088	0.292354	1.06376	0.361023	1.09815	0.205633
VF_1926.Contig2_All	128 1588 minus strand PREDICTED: phospholipase A1-Igamma2, chloroplastic-like isoform X2 [Cicer arietinum]		83	65532	4.9	8.65	NA	NA	NA	NA	NA	NA	NA	NA
Uni_10116_All	169 948 PREDICTED: chaperonin 60 subunit beta 4, chloroplastic-like isoform X1 [Cicer arietinum]		28	32376	5.8	6.54	1.04656	0.520341	1.05685	0.0820159	1.13169	0.253298	1.07591	0.248174
Uni_25132_All	54 1277 minus strand PREDICTED: UBX domain-containing pr>OTein 1-like [Cicer arietinum]		67	55321	13.5	6.02	1.06813	0.892846	1.01314	0.784116	0.991895	0.783554	0.987794	0.745901
VF_6778.Contig1_All	230 2293 minus strand Pr>OTein CASP [Medicago truncatula] gi|355524858|gb|AET05312.1| Pr>OTein CASP [Medicago truncatula]		22	95555	2	5.46	NA	NA	NA	NA	NA	NA	NA	NA
Uni_2993_All	230 1255 minus strand PREDICTED: uncharacterized pr>OTein At3g15000, mitochondrial-like [Cicer arietinum]		240	40327	14.6	9.4	1.31405	0.00915166	1.26977	0.00320414	1.20294	0.00603535	1.26047	0.00867167
Uni_19076_All	115 1413 PREDICTED: aminoacylase-1-like [Glycine max]		55	52991	9.9	6.09	0.532987	0.0360971	0.54186	0.0372403	0.547344	0.0291844	0.54063	0.0337317
VF_1547.Contig9_All	92 1303 minus strand putative 60S ribosomal pr>OTein L1 [Trifolium pratense] gi|84468330|dbj|BAE71248.1| putative 60S ribosomal pr>OTein L1 [Trifolium pratense]		1259	54477	56.7	10.47	1.16703	0.000177222	1.23651	6.36631e-07	1.19649	5.96431e-07	1.1927	5.36709e-08
VF_6821.Contig1_All	176 1033 PREDICTED: peptide methionine sulfoxide reductase-like isoform X1 [Cicer arietinum]		386	36335	28	8.73	1.06064	0.0302352	1.11212	0.0238898	1.13778	0.00196256	1.1406	0.00301697
Uni_27151_All	127 1965 PREDICTED: pr>OTease Do-like 2, chloroplastic-like [Cicer arietinum]		247	76406	17.1	5.85	1.03727	0.154889	1.04075	0.18905	1.05714	0.00256732	1.05573	0.0129393
VF_2404.Contig4_All	264 2630 PREDICTED: HBS1-like pr>OTein-like isoform X1 [Cicer arietinum] gi|502140527|ref|XP_004504247.1| PREDICTED: HBS1-like pr>OTein-like isoform X2 [Cicer arietinum]		31	100969	0.9	6.1	NA	NA	NA	NA	NA	NA	NA	NA
VF_3751.Contig1_All	178 657 PREDICTED: eukary>OTic translation initiation factor 5A-2-like [Cicer arietinum]		320	21602	46.9	5.71	1.01194	0.0598695	1.103	0.0306931	1.08358	0.0213907	1.12491	0.0344298
Uni_3843_All	167 3817 Cell division pr>OTease ftsH-like pr>OTein [Medicago truncatula] gi|355480035|gb|AES61238.1| Cell division pr>OTease ftsH-like pr>OTein [Medicago truncatula]		81	161132	5.2	6.89	1.08217	0.356959	0.899721	0.990847	1.00469	0.532032	1.04112	0.476896
VF_5293.Contig4_All	99 1343 Aldo-keto reductase [Medicago truncatula] gi|355479051|gb|AES60254.1| Aldo-keto reductase [Medicago truncatula]		119	52045	20.5	7.05	1.07941	0.15808	1.06863	0.292166	1.08577	0.234476	1.07287	0.173021
Uni_25062_All	263 580 minus strand unknown [Medicago truncatula]		93	13154	13.2	9.6	0.85089	0.0141023	0.715781	0.0557205	0.795177	0.0183098	0.776517	0.0140484
Uni_27291_All	174 851 unknown [Medicago truncatula]		26	33701	3.1	10.06	NA	NA	NA	NA	NA	NA	NA	NA
VF_4725.Contig2_All	1 738 minus strand Chitinase [Medicago truncatula] gi|355481202|gb|AES62405.1| Chitinase [Medicago truncatula]		102	28588	9.8	4.74	0.530598	0.0115093	0.591165	0.0207842	0.488231	0.0229522	0.535561	0.0165879
VF_3024.Contig1_All	260 3610 PREDICTED: importin-5-like isoform X2 [Cicer arietinum]		72	136074	4.3	4.74	0.773519	0.0200546	0.755924	0.00391096	0.77548	0.000103335	0.768445	0.001373
VF_5967.Contig3_All	193 1389 ADP-ribosylation factor GTPase-activating pr>OTein AGD10 [Medicago truncatula] gi|355522835|gb|AET03289.1| ADP-ribosylation factor GTPase-activating pr>OTein AGD10 [Medicago truncatula]		386	51511	22.6	8.92	1.21331	0.016231	1.16146	0.0209398	1.16246	0.20956	1.15719	0.015322
VF_7738.Contig4_All	248 1336 hyp>OThetical pr>OTein MTR_4g071190 [Medicago truncatula] gi|355508066|gb|AES89208.1| hyp>OThetical pr>OTein MTR_4g071190 [Medicago truncatula]		36	47208	12.4	6.08	0.810345	0.0882205	0.952162	0.183703	0.835338	0.389119	0.841685	0.154443
Uni_24797_All	155 907 unknown [Medicago truncatula]		27	33673	2.8	6.77	NA	NA	NA	NA	NA	NA	NA	NA
VF_2010.Contig1_All	125 649 minus strand PREDICTED: RNA pseudouridine synthase 6, chloroplastic-like isoform X2 [Glycine max]		44	21841	5.1	9.3	NA	NA	NA	NA	NA	NA	NA	NA
Uni_8241_All	69 518 minus strand RecName: Full=Histone H2A.1		227	19993	38	11.27	NA	NA	NA	NA	NA	NA	NA	NA
VF_133.Contig2_All	288 4253 PREDICTED: tripeptidyl-peptidase 2-like isoform X1 [Glycine max]		256	169988	7.8	5.6	NA	NA	NA	NA	NA	NA	NA	NA
VF_7575.Contig1_All	5 1261 Heparanase-like pr>OTein [Medicago truncatula] gi|355510529|gb|AES91671.1| Heparanase-like pr>OTein [Medicago truncatula]		37	50994	3.8	8.15	NA	NA	NA	NA	NA	NA	NA	NA
Uni_16008_All	400 2247 hyp>OThetical pr>OTein MTR_3g084020 [Medicago truncatula] gi|355490703|gb|AES71906.1| hyp>OThetical pr>OTein MTR_3g084020 [Medicago truncatula]		321	74299	15.9	5.05	0.803632	5.34229e-06	0.753159	1.89307e-08	0.824266	7.53304e-09	0.785812	1.56776e-08
Uni_26886_All	211 3471 PREDICTED: cellulose synthase A catalytic subunit 1 [UDP-forming]-like [Cicer arietinum]		83	137656	4	6.31	0.80112	0.0853392	0.995949	0.942713	0.964593	0.339683	0.892545	0.353143
VF_1965.Contig1_All	290 1846 minus strand PREDICTED: 6-phosphofructokinase 3-like [Cicer arietinum]		111	65524	12.7	7.59	1.0189	0.302568	1.05329	0.913959	1.03212	0.945331	1.03445	0.629025
VF_1943.Contig1_All	168 1379 minus strand chloroplast phosphoenolpyruvate/phosphate translocator [Pisum sativum]		81	48923	4.2	10.29	0.918707	0.5	1.04275	0.801298	0.837163	0.376447	0.926158	0.587251
Uni_13556_All	79 627 minus strand unknown [Medicago truncatula]		136	22814	25.1	9.48	0.851368	0.0237385	0.96584	0.334008	0.867124	0.0207887	0.900411	0.016799
VF_7322.Contig1_All	176 781 PREDICTED: RNA-binding pr>OTein 8A-like [Cicer arietinum]		98	24396	12.9	4.87	0.965744	0.650808	0.91683	0.128947	0.873826	0.300237	0.915407	0.0714759
VF_1655.Contig2_All	112 609 PREDICTED: 60S ribosomal pr>OTein L12-like [Cicer arietinum]		474	22899	47.6	9	NA	NA	NA	NA	NA	NA	NA	NA
Uni_24955_All	167 1219 PREDICTED: V-type pr>OTon ATPase subunit d2-like [Cicer arietinum]		88	44506	9.7	4.94	0.911654	0.00142697	0.988844	0.454539	1.01179	0.772701	0.995668	0.290096
Uni_21743_All	29 1042 PREDICTED: uncharacterized pr>OTein LOC101489637 [Cicer arietinum]		279	41517	23.7	5.87	1.07881	0.0270568	1.09402	0.191383	1.03936	0.112991	1.07294	0.0178697
Uni_21000_All	140 1771 minus strand PREDICTED: peptidyl-prolyl cis-trans isomerase FKBP62-like isoform X1 [Cicer arietinum] gi|502103388|ref|XP_004492270.1| PREDICTED: peptidyl-prolyl cis-trans isomerase FKBP62-like isoform X2 [Cicer arietinum]		105	77624	7.5	5.04	0.707197	0.00177216	0.739024	0.00070084	0.701352	0.000440818	0.737701	0.00035592
VF_5908.Contig1_All	72 1436 PREDICTED: phosphoinositide phosphatase SAC7-like isoform X1 [Cicer arietinum]		34	57893	2	6.25	1.08986	0.425316	1.10533	0.509809	1.09014	0.0752475	1.09368	0.339392
Uni_19390_All	83 508 PREDICTED: late embryogenesis abundant pr>OTein 2-like [Cicer arietinum]		80	19827	14.1	8.73	0.361518	0.017955	0.392956	0.0620376	0.362608	0.0168339	0.372109	0.0290832
Uni_3871_All	95 742 minus strand Ribosomal pr>OTein L1 [Medicago truncatula] gi|355512675|gb|AES94298.1| Ribosomal pr>OTein L1 [Medicago truncatula]		301	32294	28.2	9.85	1.14957	0.0345824	1.05814	0.0570814	1.11323	0.0400713	1.10441	0.029767
VF_375.Contig2_All	316 2640 Beta-xylosidase/alpha-L-arabinofuranosidase [Medicago truncatula] gi|355482193|gb|AES63396.1| Beta-xylosidase/alpha-L-arabinofuranosidase [Medicago truncatula]		57	95413	6.1	5.89	0.773466	0.0201553	0.874644	0.167677	0.820764	0.116862	0.804915	0.0150698
VF_5987.Contig1_All	177 3335 minus strand PREDICTED: putative nuclear matrix constituent pr>OTein 1-like pr>OTein-like [Cicer arietinum]		32	149149	1.6	5.47	NA	NA	NA	NA	NA	NA	NA	NA
Uni_21301_All	83 1630 Adenylosuccinate lyase [Medicago truncatula] gi|124360652|gb|ABN08641.1| Fumarate lyase; Adenylosuccinate lyase [Medicago truncatula] gi|355500243|gb|AES81446.1| Adenylosuccinate lyase [Medicago truncatula]		244	65714	15.3	6.08	1.19834	0.000321641	1.1511	0.00752529	1.11488	0.0100229	1.13674	0.000125615
VF_1723.Contig1_All	347 1603 PREDICTED: polyadenylate-binding pr>OTein RBP47C-like [Cicer arietinum]		122	50359	10.3	6.55	NA	NA	NA	NA	NA	NA	NA	NA
Uni_4209_All	71 361 minus strand hyp>OThetical pr>OTein PHAVU_001G120500g [Phaseolus vulgaris] gi|561035527|gb|ESW34057.1| hyp>OThetical pr>OTein PHAVU_001G120500g [Phaseolus vulgaris]		102	13051	41.2	6.84	1.02798	0.77661	0.902868	0.48247	1.01597	0.601175	1.05577	0.986163
Uni_944_All	310 2001 minus strand PREDICTED: nicalin-1-like [Cicer arietinum]		60	68841	3.4	5.62	0.544062	0.108797	0.553889	0.0610625	0.617427	0.0226439	0.569294	0.015299
VF_4488.Contig1_All	50 1060 CXE carboxylesterase [Medicago truncatula] gi|355481419|gb|AES62622.1| CXE carboxylesterase [Medicago truncatula]		86	42981	13.4	9.13	NA	NA	NA	NA	NA	NA	NA	NA
VF_744.Contig2_All	23 1393 minus strand Benzoyl coenzyme A benzyl alcohol benzoyl transferase [Medicago truncatula] gi|355501403|gb|AES82606.1| Benzoyl coenzyme A benzyl alcohol benzoyl transferase [Medicago truncatula]		28	57213	1.8	7.5	NA	NA	NA	NA	NA	NA	NA	NA
VF_1216.Contig1_All	2 370 plastid beta-ketoacyl ACP synthase [Betula pendula]		33	14817	7.3	6.04	NA	NA	NA	NA	NA	NA	NA	NA
Uni_7534_All	93 530 PREDICTED: ph>OTosystem I reaction center subunit VI-2, chloroplastic-like [Cicer arietinum]		67	18859	12.3	9.95	0.754291	0.0191345	0.752087	0.00447407	0.704835	0.00772161	0.738666	0.000445103
VF_5556.Contig1_All	134 556 unknown [Medicago truncatula]		112	15441	17	9.43	1.33816	0.0284767	1.47845	0.0363703	1.31015	0.0154697	1.37309	0.026011
VF_4520.Contig1_All	107 739 Germin-like pr>OTein [Pisum sativum]		298	24693	34.1	6.49	1.06823	0.761611	0.920926	0.114185	0.942371	0.125658	0.985387	0.692935
VF_10163.Contig1_All	157 1218 minus strand hyp>OThetical pr>OTein MTR_2g089840 [Medicago truncatula] gi|357482685|ref|XP_003611629.1| hyp>OThetical pr>OTein MTR_5g016100 [Medicago truncatula] gi|355486162|gb|AES67365.1| hyp>OThetical pr>OTein MTR_2g089840 [Medicago truncat		27	44670	5.9	8.6	NA	NA	NA	NA	NA	NA	NA	NA
Uni_4538_All	73 816 IojAP pr>OTein-like pr>OTein [Medicago truncatula] gi|355485248|gb|AES66451.1| IojAP pr>OTein-like pr>OTein [Medicago truncatula]		94	32069	4.8	5.12	0.674612	0.216286	0.567178	0.236504	0.707639	0.428077	0.648452	0.293571
VF_6105.Contig1_All	236 1774 PREDICTED: plant intracellular Ras-group-related LRR pr>OTein 9-like [Glycine max]		56	63981	6.8	4.76	0.828972	0.309338	0.851817	0.147366	0.877737	0.372568	0.853041	0.267789
Uni_19133_All	176 793 PREDICTED: ras-related pr>OTein RABH1b-like [Cicer arietinum]		117	26249	24.3	6.62	1.13445	0.287659	1.14951	0.0469553	1.04362	0.158429	1.13491	0.027038
Uni_24898_All	75 566 PREDICTED: 30S ribosomal pr>OTein S13, chloroplastic-like [Cicer arietinum]		64	23345	26.2	10.67	0.922657	0.108728	0.883412	0.0403511	0.919617	0.160015	0.919308	0.0274926
Uni_1599_All	3 857 minus strand PREDICTED: serine carboxypeptidase-like 45-like [Cicer arietinum]		34	35701	4.6	8.24	NA	NA	NA	NA	NA	NA	NA	NA
VF_7279.Contig1_All	354 2513 PREDICTED: translation initiation factor IF-2-like isoform X1 [Cicer arietinum] gi|502154670|ref|XP_004509779.1| PREDICTED: translation initiation factor IF-2-like isoform X2 [Cicer arietinum]		35	88929	1.8	8.11	NA	NA	NA	NA	NA	NA	NA	NA
VF_9837.Contig1_All	194 961 hyp>OThetical pr>OTein MTR_4g115730 [Medicago truncatula] gi|355510495|gb|AES91637.1| hyp>OThetical pr>OTein MTR_4g115730 [Medicago truncatula] gi|388494964|gb|AFK35548.1| unknown [Medicago truncatula]		185	31644	30.5	5.56	1.17997	0.0123559	1.03301	0.406273	1.0747	0.0562534	1.09519	0.0452539
Uni_10070_All	146 808 minus strand unknown [Medicago truncatula]		40	28331	10.9	9.72	0.829394	0.0764919	0.840441	0.274659	0.862963	0.268449	0.843876	0.205153
Uni_13153_All	221 1282 minus strand PREDICTED: ATPase ASNA1 homolog [Cicer arietinum]		147	45346	6.5	4.76	1.03041	0.305133	1.06755	0.263448	1.0286	0.841874	1.02182	0.47632
VF_2466.Contig2_All	39 314 minus strand Seed maturation pr>OTein LEA [Medicago truncatula] gi|355500272|gb|AES81475.1| Seed maturation pr>OTein LEA [Medicago truncatula]		90	13020	12	10	3.44445	0.270847	4.22417	0.156485	4.22949	0.30213	3.89938	0.243295
VF_1984.Contig6_All	123 1745 Folylpolyglutamate synthase [Medicago truncatula] gi|355517848|gb|AES99471.1| Folylpolyglutamate synthase [Medicago truncatula]		97	68873	10.5	5.83	NA	NA	NA	NA	NA	NA	NA	NA
VF_705.Contig2_All	112 2634 PREDICTED: ATP-dependent zinc metallopr>OTease FtsH-like isoform X1 [Cicer arietinum] gi|502136985|ref|XP_004502923.1| PREDICTED: ATP-dependent zinc metallopr>OTease FtsH-like isoform X2 [Cicer arietinum] gi|502136987|ref|XP_004502924.1| PREDIC		265	106662	6.7	5.57	0.880743	0.0162555	0.88208	0.0118333	1	0.779703	0.937824	0.0071336
VF_10090.Contig1_All	491 2452 minus strand Poly(A)-binding pr>OTein [Medicago truncatula] gi|355508977|gb|AES90119.1| Poly(A)-binding pr>OTein [Medicago truncatula]		1042	79585	39	8.09	1.1549	0.00025494	1.15041	0.000540086	1.15253	1.20746e-05	1.15312	0.000100632
VF_8868.Contig1_All	75 791 PREDICTED: DAG pr>OTein, chloroplastic-like isoform X1 [Cicer arietinum] gi|502077518|ref|XP_004485675.1| PREDICTED: DAG pr>OTein, chloroplastic-like isoform X2 [Cicer arietinum]		357	31132	25.1	8.91	1.17155	0.00258249	1.22754	0.000305539	1.16562	0.00432802	1.24199	0.000251696
Uni_15615_All	182 1003 minus strand PREDICTED: uncharacterized pr>OTein LOC101497962 [Cicer arietinum]		32	34710	12	9.42	0.866574	0.270374	1.06044	0.053505	1.02888	0.373575	0.979004	0.415772
VF_5756.Contig1_All	25 2382 minus strand PREDICTED: probable beta-D-xylosidase 7-like [Cicer arietinum]		229	98143	10.6	7.23	1.16167	0.00907053	1.13684	0.0312605	1.11028	0.00100451	1.22688	0.00264951
VF_3697.Contig1_All	218 5686 minus strand PREDICTED: clustered mitochondria pr>OTein-like [Cicer arietinum]		609	232331	12.9	5.99	0.846606	0.0218168	0.854909	0.0115289	0.872126	0.000555442	0.851772	0.00130883
VF_7733.Contig3_All	187 2319 1-deoxy-D-xylulose 5-phosphate synthase [Medicago truncatula] gi|355510622|gb|AES91764.1| 1-deoxy-D-xylulose 5-phosphate synthase [Medicago truncatula]		107	86271	13.1	6.96	1.09246	0.0332146	1.17405	0.0195442	1.06296	0.0177494	1.08494	0.00138939
Uni_10686_All	130 474 unknown [Medicago truncatula]		93	13935	20	4.45	0.539679	0.185864	0.570668	0.190269	0.518187	0.221226	0.542061	0.19871
Uni_6884_All	73 1176 minus strand PREDICTED: 1-aminocyclopropane-1-carboxylate oxidase 2-like [Cicer arietinum]		31	44624	3.3	4.9	NA	NA	NA	NA	NA	NA	NA	NA
VF_3720.Contig1_All	142 1239 PREDICTED: putative DNA repair pr>OTein RAD23-1-like isoform X2 [Cicer arietinum]		31	42273	3	4.43	NA	NA	NA	NA	NA	NA	NA	NA
VF_6460.Contig2_All	146 937 40S ribosomal pr>OTein S4 [Medicago truncatula] gi|355505623|gb|AES86765.1| 40S ribosomal pr>OTein S4 [Medicago truncatula]		497	36887	45.5	10.28	NA	NA	NA	NA	NA	NA	NA	NA
VF_3277.Contig1_All	106 1101 PREDICTED: uncharacterized pr>OTein LOC101491600 [Cicer arietinum]		83	46725	13.9	9.65	0.845485	0.0810977	0.899004	0.0558813	0.91841	0.298748	0.882387	0.105123
VF_5736.Contig3_All	206 1816 minus strand PREDICTED: methylmalonate-semialdehyde dehydrogenase [acylating], mitochondrial-like [Cicer arietinum]		55	65584	4.7	8.05	1.069	0.116434	0.999675	0.933549	1.07143	0.328185	1.03882	0.733916
Uni_19032_All	108 1886 minus strand PREDICTED: uncharacterized pr>OTein LOC101499283 [Cicer arietinum]		41	71813	2	5.93	NA	NA	NA	NA	NA	NA	NA	NA
Uni_10270_All	31 774 unknown [L>OTus japonicus]		353	32034	41.5	7.6	1.06934	0.540007	1.07763	0.0829035	1.03807	0.754688	1.05435	0.25262
Uni_13369_All	192 899 unknown [Medicago truncatula]		134	29242	8.9	5.63	1.32323	0.0875137	1.32632	0.357041	1.01009	0.85304	1.2321	0.17914
VF_809.Contig2_All	394 4275 minus strand PREDICTED: geminivirus Rep-interacting m>OTor pr>OTein-like isoform X1 [Cicer arietinum] gi|502154388|ref|XP_004509683.1| PREDICTED: geminivirus Rep-interacting m>OTor pr>OTein-like isoform X2 [Cicer arietinum]		206	164912	12.4	6.21	0.890593	0.106092	0.892136	0.00416655	0.915983	0.00321938	0.910454	0.00263483
VF_741.Contig5_All	1 1584 minus strand PREDICTED: mannosylglycopr>OTein endo-beta-mannosidase-like [Cicer arietinum]		47	69134	3	6.39	NA	NA	NA	NA	NA	NA	NA	NA
VF_1469.Contig1_All	140 1630 minus strand Aldehyde dehydrogenase [Medicago truncatula] gi|355495534|gb|AES76737.1| Aldehyde dehydrogenase [Medicago truncatula]		138	63671	12.1	5.73	0.982566	0.827928	0.994916	0.962063	1.01326	0.949253	1.00688	0.968897
Uni_15415_All	139 5148 PREDICTED: uncharacterized pr>OTein LOC101504641 [Cicer arietinum]		57	206063	1	6.28	1.13482	0.22641	1.15778	0.286221	1.07701	0.159705	1.12316	0.014437
Uni_6913_All	3 1607 Ribulose-1,5 bisphosphate carboxylase/oxygenase large subunit N-methyltransferase [Medicago truncatula] gi|355498891|gb|AES80094.1| Ribulose-1,5 bisphosphate carboxylase/oxygenase large subunit N-methyltransferase [Medicago truncatula]		47	68863	4.7	4.7	NA	NA	NA	NA	NA	NA	NA	NA
Uni_900_All	222 875 GTP-binding pr>OTein [Pisum sativum] gi|738938|prf||2001457F GTP-binding pr>OTein		174	27470	41.7	5.72	1.14728	0.0217582	1.06502	0.192441	1.14903	0.00254216	1.09721	0.0290226
VF_9324.Contig2_All	97 1161 Caffeic acid 3-O-methyltransferase [Medicago truncatula] gi|87240860|gb|ABD32718.1| O-methyltransferase, family 2; Dimerisation [Medicago truncatula] gi|355501632|gb|AES82835.1| Caffeic acid 3-O-methyltransferase [Medicago truncatula]		55	44130	11.8	5.14	1.30035	0.110968	1.22542	0.0767679	1.08613	0.583116	1.20372	0.0729988
Uni_7507_All	54 1229 minus strand PREDICTED: uncharacterized pr>OTein LOC101502642 isoform X2 [Cicer arietinum]		171	48727	12.2	5.17	0.764575	0.0179672	0.883534	0.0681807	0.819404	0.275364	0.824476	0.140219
VF_2162.Contig1_All	93 548 RecName: Full=Pr>OTein TIC 22, chloroplastic; AltName: Full=Translocon at the inner envelope membrane of chloroplasts 22; Short=PsTIC22; Flags: Precursor gi|3769671|gb|AAC64606.1| Tic22 [Pisum sativum]		150	19261	22.4	9.6	0.944714	0.702061	0.893925	0.162647	0.966934	0.958124	0.938511	0.668071
VF_2765.Contig1_All	70 789 minus strand PREDICTED: uncharacterized pr>OTein LOC101509505 [Cicer arietinum]		49	29984	8.8	9.22	1.08831	0.236076	0.977946	0.383749	0.97392	0.278678	1.01061	0.0305582
Uni_3559_All	69 2060 YTH domain family pr>OTein [Medicago truncatula] gi|355499637|gb|AES80840.1| YTH domain family pr>OTein [Medicago truncatula]		117	83356	10.5	8.35	0.92522	0.11214	0.918415	0.138614	0.956409	0.289846	0.938208	0.106532
Uni_4338_All	156 542 minus strand Cytochrome b5 [Medicago truncatula] gi|355506024|gb|AES87166.1| Cytochrome b5 [Medicago truncatula]		36	17194	20.9	5.15	NA	NA	NA	NA	NA	NA	NA	NA
Uni_24110_All	28 1101 minus strand PREDICTED: uncharacterized pr>OTein LOC101498574 isoform X3 [Cicer arietinum]		125	42207	12.8	9.19	1.09032	0.000235033	1.11101	0.223204	1.08797	0.441135	1.09679	0.238843
VF_3398.Contig2_All	2 1801 minus strand PREDICTED: pr>OTein STRUBBELIG-RECEPTOR FAMILY 6-like [Cicer arietinum]		47	72893	5.7	6.09	0.990818	0.197962	1.10541	0.118955	1.05728	0.451944	1.05028	0.291146
Uni_24527_All	103 1524 PREDICTED: uncharacterized pr>OTein LOC101504355 isoform X1 [Cicer arietinum]		195	58342	17.7	8.35	1.20676	0.000305841	1.21639	0.0105889	1.1511	0.00759011	1.18411	0.00131229
VF_5274.Contig1_All	1 369 unknown [Medicago truncatula]		28	16307	5.7	5.33	NA	NA	NA	NA	NA	NA	NA	NA
VF_8028.Contig3_All	144 1394 PREDICTED: dual specificity pr>OTein kinase splA-like [Cicer arietinum]		106	54057	16.8	7.82	1.12432	0.256242	1.04983	0.513859	1.02723	0.266551	1.05896	0.0866672
VF_3173.Contig1_All	4 492 PREDICTED: elongation factor 1-gamma-like isoform X1 [Cicer arietinum] gi|502076700|ref|XP_004485431.1| PREDICTED: elongation factor 1-gamma-like isoform X2 [Cicer arietinum]		297	23770	41.7	4.95	1.13595	0.141253	1.04989	0.983316	1.06368	0.842004	1.08872	0.652924
VF_1754.Contig1_All	125 754 hyp>OThetical pr>OTein MTR_7g116270 [Medicago truncatula] gi|355501485|gb|AES82688.1| hyp>OThetical pr>OTein MTR_7g116270 [Medicago truncatula] gi|388497124|gb|AFK36628.1| unknown [Medicago truncatula]		37	27127	3.8	9.74	NA	NA	NA	NA	NA	NA	NA	NA
Uni_9551_All	78 617 Ribulose bisphosphate carboxylase small chain [Medicago truncatula] gi|355493751|gb|AES74954.1| Ribulose bisphosphate carboxylase small chain [Medicago truncatula]		2353	23058	63.3	8.39	NA	NA	NA	NA	NA	NA	NA	NA
VF_5499.Contig2_All	195 485 minus strand unknown [Medicago truncatula]		71	12526	13.4	5.71	NA	NA	NA	NA	NA	NA	NA	NA
VF_248.Contig2_All	518 2140 minus strand WD repeat-containing pr>OTein [Medicago truncatula] gi|355500632|gb|AES81835.1| WD repeat-containing pr>OTein [Medicago truncatula]		27	65220	2.6	7.25	1.10965	0.336238	1.15148	0.356956	1.18845	0.171949	1.14389	0.171143
VF_6243.Contig1_All	207 953 minus strand PREDICTED: uncharacterized pr>OTein YqaJ-like, partial [Cicer arietinum]		95	32456	13.3	6.61	1.05567	0.891631	0.982862	0.441092	1.03691	0.842373	1.07728	0.708578
Uni_23948_All	1 3369 Structural maintenance of chromosomes pr>OTein [Medicago truncatula] gi|355523101|gb|AET03555.1| Structural maintenance of chromosomes pr>OTein [Medicago truncatula]		100	161456	6.1	5.97	1.17186	0.0168538	1.18588	0.0368641	1.27491	0.0267667	1.17116	0.0178503
VF_2387.Contig2_All	153 2111 minus strand PREDICTED: translation initiation factor eIF-2B subunit delta-like [Cicer arietinum]		81	81545	6.7	9.24	1.21421	0.00456857	1.11927	0.220813	1.20355	4.79793e-06	1.17763	0.000615692
Uni_24612_All	146 1108 minus strand Ubiquitin fusion degradation pr>OTein [Medicago truncatula] gi|355524962|gb|AET05416.1| Ubiquitin fusion degradation pr>OTein [Medicago truncatula]		70	42784	10.3	5.95	1.11349	0.0308672	1.13728	0.00412773	1.23013	0.00184911	1.22081	0.0028444
VF_2472.Contig1_All	40 1020 PREDICTED: putative quinone-oxidoreductase homolog, chloroplastic-like [Cicer arietinum]		26	43284	5.5	9.28	NA	NA	NA	NA	NA	NA	NA	NA
VF_1393.Contig2_All	10 1542 Riboflavin biosynthesis pr>OTein [Medicago truncatula] gi|355482285|gb|AES63488.1| Riboflavin biosynthesis pr>OTein [Medicago truncatula]		137	62168	12.9	5.64	NA	NA	NA	NA	NA	NA	NA	NA
VF_5401.Contig3_All	213 2624 Dynamin-related pr>OTein 3A [Medicago truncatula] gi|355482324|gb|AES63527.1| Dynamin-related pr>OTein 3A [Medicago truncatula]		100	99711	7.3	6.31	NA	NA	NA	NA	NA	NA	NA	NA
VF_392.Contig1_All	1 1185 Sporulation pr>OTein RMD1 [Medicago truncatula] gi|355515300|gb|AES96923.1| Sporulation pr>OTein RMD1 [Medicago truncatula]		31	51722	2.8	8.52	NA	NA	NA	NA	NA	NA	NA	NA
VF_7516.Contig2_All	113 1309 PREDICTED: LOW QUALITY PR>OTEIN: putative aryl-alcohol dehydrogenase C977.14c-like [Cicer arietinum]		210	49253	21.8	6.46	1.17677	0.206745	1.06377	0.251803	1.17346	0.0573407	1.0576	0.114811
VF_4046.Contig1_All	79 783 unknown [L>OTus japonicus] gi|388501838|gb|AFK38985.1| unknown [Medicago truncatula]		405	29458	36.6	5.51	1.13904	0.0349348	1.10761	0.153757	1.11915	0.00557015	1.11984	0.0106473
Uni_2892_All	117 899 minus strand B3 domain-containing pr>OTein REM16 [Medicago truncatula] gi|355478328|gb|AES59531.1| B3 domain-containing pr>OTein REM16 [Medicago truncatula]		32	34662	11.9	8.34	1.06642	0.219188	1.19824	0.127259	1.0027	0.985229	1.08886	0.163977
Uni_1455_All	2 274 NADH dehydrogenase subunit 6 (mitochondrion) [Vicia faba]		28	11424	6.6	11.41	NA	NA	NA	NA	NA	NA	NA	NA
VF_7987.Contig1_All	121 1194 PREDICTED: isocitrate dehydrogenase [NAD] catalytic subunit 5, mitochondrial-like isoform X2 [Cicer arietinum]		220	44157	17	6.6	1.11348	0.0703346	1.2987	0.0867887	1.14286	0.329992	1.12955	0.0151504
Uni_16169_All	134 946 Inositol monophosphatase [Medicago truncatula] gi|355483291|gb|AES64494.1| Inositol monophosphatase [Medicago truncatula]		76	32846	13.7	5.08	1.07763	0.122085	1.01615	0.369325	1.06859	0.110713	1.08811	0.0912315
VF_5843.Contig1_All	468 3743 PREDICTED: calcium-transporting ATPase 8, plasma membrane-type-like [Cicer arietinum]		122	132997	7.3	6.37	1.30526	0.0123813	1.22679	0.191828	1.25774	0.0306885	1.26524	0.0791154
VF_7617.Contig2_All	186 614 uncharacterized pr>OTein LOC100812176 [Glycine max]		28	20072	7.7	10.11	NA	NA	NA	NA	NA	NA	NA	NA
Uni_7474_All	67 1092 Farnesyl pyrophosphate synthase [Medicago truncatula] gi|355483375|gb|AES64578.1| Farnesyl pyrophosphate synthase [Medicago truncatula]		51	45965	7.6	5.77	1.05882	0.851501	1.00641	0.710431	1.01841	0.81975	1.01436	0.765578
Uni_24872_All	118 669 minus strand PREDICTED: 50S ribosomal pr>OTein L12, chloroplastic-like [Cicer arietinum]		439	22928	32.1	5.97	1.01009	0.627427	0.975657	0.464933	1.0077	0.204028	0.988365	0.940498
VF_2277.Contig1_All	1974 3431 minus strand ph>OTosystem II pr>OTein CP43 [Maihuenia poeppigii]		1820	57325	21.8	8.33	0.771647	5.5993e-22	0.750097	5.26181e-19	0.819392	4.52755e-19	0.782075	3.4059e-22
VF_7848.Contig2_All	153 371 minus strand PREDICTED: 60S acidic ribosomal pr>OTein P0-like [Cicer arietinum]		32	9805	11	9.69	NA	NA	NA	NA	NA	NA	NA	NA
VF_810.Contig3_All	119 2368 minus strand PREDICTED: probable galactinol--sucrose galactosyltransferase 2-like [Cicer arietinum]		73	95132	6	5.73	1.32173	0.0394659	1.31948	0.0528366	1.28047	0.0191473	1.30579	0.0320738
Uni_7296_All	64 540 minus strand unknown [Medicago truncatula] gi|388519711|gb|AFK47917.1| unknown [Medicago truncatula]		55	21541	17	9.08	1.08272	0.73849	0.933142	0.306735	1.06587	0.831961	1.03025	0.649833
Uni_4405_All	343 708 hyp>OThetical pr>OTein EUGRSUZ_C00920 [Eucalyptus grandis]		74	17645	17.2	9.14	1.21148	0.182879	1.24428	0.0367286	1.17012	0.0618179	1.21969	0.0501515
VF_5826.Contig2_All	61 2715 minus strand PREDICTED: exocyst complex component SEC3A-like [Cicer arietinum]		45	113913	3.6	5.45	0.951076	0.0469539	0.949203	0.710291	0.888389	0.117663	0.953937	0.0788292
Uni_24848_All	262 1923 minus strand PREDICTED: T-complex pr>OTein 1 subunit gamma-like [Cicer arietinum]		421	71208	34.3	5.63	1.19037	0.000132989	1.25877	0.000121817	1.24581	7.29218e-08	1.24096	1.88538e-06
VF_3821.Contig1_All	132 1595 Eukary>OTic peptide chain release factor GTP-binding subunit [Medicago truncatula] gi|355525084|gb|AET05538.1| Eukary>OTic peptide chain release factor GTP-binding subunit [Medicago truncatula]		79	64861	8.8	5.41	0.703579	0.0857238	0.773921	0.166808	0.737379	0.11171	0.740901	0.147387
VF_7522.Contig1_All	179 628 PREDICTED: ferredoxin-3, chloroplastic-like isoform X1 [Cicer arietinum] gi|502145794|ref|XP_004506181.1| PREDICTED: ferredoxin-3, chloroplastic-like isoform X2 [Cicer arietinum]		143	18302	23.3	4.8	1.00916	0.707701	1.06872	0.0427593	0.962351	0.559775	1.02031	0.132799
Uni_1148_All	229 705 unknown [Medicago truncatula]		29	18850	6.9	9.5	NA	NA	NA	NA	NA	NA	NA	NA
VF_622.Contig1_All	234 1646 PREDICTED: serine hydroxymethyltransferase 1-like [Cicer arietinum]		846	59722	35	6.44	1.04281	0.0871656	1.04698	0.609007	1.03586	0.469453	1.04586	0.305379
Uni_24759_All	59 1237 minus strand unknown [Medicago truncatula] gi|388499986|gb|AFK38059.1| unknown [Medicago truncatula]		145	49132	22.6	9.16	0.973701	0.724082	0.895306	0.0746249	1.04599	0.309711	0.948977	0.0813265
VF_7525.Contig1_All	157 1161 unknown [L>OTus japonicus]		34	44285	2.7	8.94	NA	NA	NA	NA	NA	NA	NA	NA
VF_4293.Contig1_All	149 370 hyp>OThetical pr>OTein MTR_4g082900 [Medicago truncatula] gi|355508839|gb|AES89981.1| hyp>OThetical pr>OTein MTR_4g082900 [Medicago truncatula] gi|388519929|gb|AFK48026.1| unknown [Medicago truncatula]		310	9334	55.4	8.2	3.76603	1.67878e-05	3.09091	4.78451e-05	3.0247	6.05072e-06	3.56529	1.8872e-05
VF_2046.Contig1_All	35 1252 minus strand unknown [Medicago truncatula]		666	52254	35.5	5.85	0.90566	1.2862e-06	0.907169	0.00625852	0.819392	2.55578e-10	0.874726	8.76553e-09
Uni_1059_All	38 976 annexin [Medicago truncatula] gi|22859608|emb|CAD29698.1| annexin [Medicago truncatula]		260	41459	30.7	6.65	0.798903	6.9562e-06	0.827652	4.65244e-05	0.758682	8.502e-05	0.771271	3.96487e-06
Uni_21971_All	77 631 minus strand PREDICTED: early nodulin-like pr>OTein 1-like [Cicer arietinum]		41	22691	5.9	7.77	NA	NA	NA	NA	NA	NA	NA	NA
VF_6087.Contig1_All	132 2819 minus strand AP-2 complex subunit beta [Medicago truncatula] gi|355508363|gb|AES89505.1| AP-2 complex subunit beta [Medicago truncatula]		113	112568	8.7	5.01	1.01811	0.354757	0.935165	0.732098	0.968741	0.3874	0.974232	0.978782
VF_6098.Contig1_All	131 814 unknown [Medicago truncatula]		37	29200	3.1	9.32	NA	NA	NA	NA	NA	NA	NA	NA
Uni_17977_All	142 1266 hyp>OThetical pr>OTein MTR_4g007190 [Medicago truncatula] gi|355505314|gb|AES86456.1| hyp>OThetical pr>OTein MTR_4g007190 [Medicago truncatula]		220	47524	21.3	5.21	0.885182	0.128704	0.952778	0.0973974	0.952528	0.0386531	0.951339	0.0117787
VF_9428.Contig1_All	44 1117 RecName: Full=Probable cinnamyl alcohol dehydrogenase; Short=CAD [Medicago sativa] gi|19595|emb|CAA79625.1| cinnamyl alcohol dehydrogenase [Medicago sativa] gi|3603399|gb|AAC35845.1| cinnamyl-alcohol dehydrogenase [Medicago sativa]		46	45074	2.8	5.36	NA	NA	NA	NA	NA	NA	NA	NA
VF_1144.Contig8_All	2 400 minus strand Transketolase [Medicago truncatula] gi|355506196|gb|AES87338.1| Transketolase [Medicago truncatula]		96	16648	16.5	5.09	NA	NA	NA	NA	NA	NA	NA	NA
VF_7725.Contig2_All	82 1542 Vacuolar pr>OTein sorting-associated pr>OTein VTA1-like pr>OTein [Medicago truncatula] gi|355518980|gb|AET00604.1| Vacuolar pr>OTein sorting-associated pr>OTein VTA1-like pr>OTein [Medicago truncatula]		32	59673	2.5	5.74	NA	NA	NA	NA	0.922113	0.551823	NA	NA
VF_2165.Contig1_All	147 1415 PREDICTED: 26S pr>OTease regulatory subunit 6A homolog [Glycine max]		473	55258	32.4	4.98	1.03821	0.695183	1.02429	0.942892	0.954591	0.39279	1.04175	0.813242
VF_9664.Contig1_All	64 1281 Ribosomal RNA large subunit methyltransferase N [Medicago truncatula] gi|355517740|gb|AES99363.1| Ribosomal RNA large subunit methyltransferase N [Medicago truncatula]		220	50994	20	9.11	1.04286	0.217373	0.971036	0.527842	0.977987	0.942496	1.00219	0.928985
Uni_10464_All	152 856 minus strand PREDICTED: heme-binding-like pr>OTein At3g10130, chloroplastic-like [Cicer arietinum]		81	31822	9.8	7.97	1.11181	0.169585	1.04922	0.383704	1.11738	0.0199835	1.06399	0.153953
Uni_24124_All	138 2366 minus strand beta-galactosidase 5-like precursor [Cicer arietinum] gi|3860321|emb|CAA10128.1| beta-galactosidase [Cicer arietinum]		21	92556	0.9	8.63	NA	NA	NA	NA	NA	NA	NA	NA
Uni_18939_All	126 611 peroxiredoxin [Pisum sativum]		327	20932	43.8	5.58	1.09774	0.0851249	1.07085	0.249667	1.14712	0.0643069	1.123	0.125412
VF_2157.Contig1_All	102 1700 minus strand Reticuline oxidase-like pr>OTein [Medicago truncatula] gi|355483658|gb|AES64861.1| Reticuline oxidase-like pr>OTein [Medicago truncatula]		27	67153	1.9	9.04	NA	NA	NA	NA	NA	NA	NA	NA
Uni_1261_All	83 433 PREDICTED: RING-box pr>OTein 1a-like [Cicer arietinum]		48	15428	12	6.17	NA	NA	NA	NA	NA	NA	NA	NA
VF_9416.Contig2_All	37 627 PREDICTED: 7-hydroxymethyl chlorophyll a reductase, chloroplastic-like isoform X1 [Cicer arietinum]		54	24663	10.2	7.56	0.83071	0.0294264	0.747489	0.0830602	0.818057	0.13178	0.798081	0.0659242
VF_7856.Contig2_All	1422 2588 minus strand PREDICTED: transcription initiation factor IIA large subunit-like [Cicer arietinum]		47	45475	6.9	4.18	1.15282	0.599824	NA	NA	1.05209	0.720501	NA	NA
VF_978.Contig1_All	2 361 ubiquitin conjugating enzyme, partial [Carica papaya]		54	15464	9.2	6.44	1.09355	0.260747	1.1337	0.680397	1.14114	0.14629	1.20868	0.451777
VF_2018.Contig2_All	1264 7248 PREDICTED: uncharacterized pr>OTein LOC101508009 isoform X2 [Cicer arietinum]		31	241513	0.8	6.95	NA	NA	NA	NA	NA	NA	NA	NA
Uni_24380_All	252 1370 Mitogen-activated pr>OTein kinase [Medicago truncatula] gi|355507579|gb|AES88721.1| Mitogen-activated pr>OTein kinase [Medicago truncatula]		37	49108	7.5	5.02	NA	NA	NA	NA	NA	NA	NA	NA
Uni_1020_All	213 1847 minus strand Dihydrolipoyllysine-residue acetyltransferase component 2 of pyruvate dehydrogenase complex [Medicago truncatula] gi|355521228|gb|AET01682.1| Dihydrolipoyllysine-residue acetyltransferase component 2 of pyruvate dehydrogenase comp		500	70683	20.2	8.26	1.06627	0.11218	1.14106	0.000245419	1.13363	0.001051	1.14805	0.000571004
VF_3949.Contig1_All	3 404 Galactose-1-phosphate uridylyltransferase [Medicago truncatula] gi|355493993|gb|AES75196.1| Galactose-1-phosphate uridylyltransferase [Medicago truncatula]		29	16113	8.2	5.84	NA	NA	NA	NA	NA	NA	NA	NA
VF_2285.Contig1_All	149 793 Ras-like pr>OTein [Medicago truncatula] gi|355500531|gb|AES81734.1| Ras-like pr>OTein [Medicago truncatula]		302	27609	32.1	7.64	NA	NA	NA	NA	NA	NA	NA	NA
Uni_9834_All	54 1580 PREDICTED: uncharacterized pr>OTein LOC101502703 [Cicer arietinum]		30	69242	3.7	8.68	1.01024	0.95683	0.980842	0.873815	0.926453	0.354706	0.964237	0.192438
Uni_27266_All	321 1715 Limonoid UDP-glucosyltransferase [Medicago truncatula] gi|355489024|gb|AES70227.1| Limonoid UDP-glucosyltransferase [Medicago truncatula]		513	58931	34.6	5.32	1.05669	0.159072	1.10755	0.0180367	1.08584	0.0699511	1.09591	0.0267778
VF_7414.Contig1_All	259 2091 micr>OTubule associated pr>OTein Type 2 [Medicago truncatula] gi|355521344|gb|AET01798.1| micr>OTubule associated pr>OTein Type 2 [Medicago truncatula]		126	82277	9.5	7.68	NA	NA	NA	NA	NA	NA	NA	NA
VF_9302.Contig1_All	176 1759 Bifunctional aminoacyl-tRNA synthetase [Medicago truncatula] gi|355501082|gb|AES82285.1| Bifunctional aminoacyl-tRNA synthetase [Medicago truncatula]		393	72878	21.6	6.47	1.24501	6.01562e-07	1.27561	1.75214e-06	1.25238	5.01291e-09	1.28077	4.18849e-09
VF_6451.Contig6_All	61 1533 PREDICTED: fatty acyl-CoA reductase 3-like [Cicer arietinum]		23	66175	2.2	8.59	NA	NA	NA	NA	NA	NA	NA	NA
Uni_357_All	156 1736 minus strand Importin subunit alpha-1 [Medicago truncatula] gi|355480245|gb|AES61448.1| Importin subunit alpha-1 [Medicago truncatula]		352	65126	20.1	5.14	NA	NA	NA	NA	NA	NA	NA	NA
VF_7417.Contig1_All	39 143 minus strand Aldo-keto reductase yakc [Medicago truncatula] gi|355496714|gb|AES77917.1| Aldo-keto reductase yakc [Medicago truncatula]		44	4294	65.7	4.04	NA	NA	NA	NA	NA	NA	NA	NA
VF_1802.Contig1_All	116 3019 minus strand PREDICTED: probable alanine--tRNA ligase, chloroplastic-like [Cicer arietinum]		508	119172	17.8	5.69	0.885512	6.92895e-06	0.871429	1.85622e-06	0.841096	2.72146e-06	0.85071	1.86693e-08
VF_2474.Contig2_All	33 260 Defensin [Medicago truncatula] gi|358345086|ref|XP_003636614.1| Defensin [Medicago truncatula] gi|355502549|gb|AES83752.1| Defensin [Medicago truncatula] gi|355522999|gb|AET03453.1| Defensin [Medicago truncatula]		224	9803	28.9	8.75	1.0545	0.477158	1.04694	0.151709	0.911928	0.020111	1.01929	0.51047
Uni_27370_All	171 2078 minus strand LSM14-like pr>OTein [Medicago truncatula] gi|355480890|gb|AES62093.1| LSM14-like pr>OTein [Medicago truncatula]		83	72012	5.3	7.75	0.977867	0.356702	0.912729	0.147118	0.924547	0.173722	0.897306	0.0207402
VF_2054.Contig1_All	242 1723 PREDICTED: 6-phosphogluconate dehydrogenase, decarboxylating 1, chloroplastic-like [Cicer arietinum]		307	59881	27.5	5.74	1.01358	0.944556	1.04426	0.0403801	1.02977	0.67108	1.02716	0.341987
VF_9202.Contig1_All	199 3120 Chaperone pr>OTein clpB [Medicago truncatula] gi|355493624|gb|AES74827.1| Chaperone pr>OTein clpB [Medicago truncatula]		800	124574	28.2	6.82	1.17376	0.0148991	1.12835	0.00168896	1.12714	0.044929	1.15551	0.00711506
VF_6195.Contig1_All	89 3265 PREDICTED: conserved oligomeric Golgi complex subunit 1-like [Cicer arietinum]		44	132624	3.6	5.89	1.20188	0.940638	1.31846	0.952346	1.15503	0.824117	1.23302	0.977557
Uni_27622_All	179 766 tRNA/rRNA methyltransferase, putative [Medicago truncatula] gi|355524731|gb|AET05185.1| tRNA/rRNA methyltransferase, putative [Medicago truncatula]		60	27485	15.3	10.1	0.678538	0.000348077	0.672652	0.080028	0.736381	0.00385097	0.688903	0.017124
Uni_7064_All	241 1053 minus strand N-(5&apos;-phosphoribosyl)anthranilate isomerase [Medicago truncatula] gi|355489968|gb|AES71171.1| N-(5&apos;-phosphoribosyl)anthranilate isomerase [Medicago truncatula]		44	33886	4.8	5.74	NA	NA	NA	NA	NA	NA	NA	NA
Uni_16106_All	114 935 PREDICTED: pr>OTein usf-like [Cicer arietinum]		89	34045	18.6	6.31	1.1625	0.0384374	1.30098	0.0131141	1.17733	0.158172	1.14595	0.0256589
VF_4456.Contig4_All	60 2123 PREDICTED: translation factor GUF1 homolog, chloroplastic-like [Cicer arietinum]		184	88966	11.3	6.44	0.835737	0.0153352	0.788249	1.24843e-05	0.829392	0.000979566	0.828154	3.06982e-05
VF_7536.Contig1_All	136 1803 minus strand PREDICTED: NAD(P)H dehydrogenase B1, mitochondrial-like [Cicer arietinum]		57	71854	3.8	5.72	0.963902	0.175037	0.978134	0.0888301	0.984546	0.844053	0.9758	0.543681
VF_2662.Contig4_All	103 2328 minus strand PREDICTED: pentatricopeptide repeat-containing pr>OTein At2g37230-like [Cicer arietinum]		52	98412	5.4	8.93	1.18245	0.208216	1.1851	0.469648	1.02033	0.509188	1.10233	0.205819
VF_1369.Contig9_All	143 856 minus strand Elongation factor 1-alpha, putative, expressed [Oryza sativa Japonica Group]		787	33024	39.5	8.65	NA	NA	NA	NA	NA	NA	NA	NA
Uni_18963_All	32 982 HVA22-like pr>OTein i [Medicago truncatula] gi|355492796|gb|AES73999.1| HVA22-like pr>OTein i [Medicago truncatula]		20	38003	2.5	8.65	NA	NA	NA	NA	NA	NA	NA	NA
Uni_7331_All	109 1998 DEAD box pr>OTein P68 [Pisum sativum]		202	74752	11.4	7.68	1.37633	0.00632508	1.29594	0.00912414	1.33886	0.0255702	1.37796	0.0102174
Uni_23823_All	115 564 RecName: Full=Histone H2A.1		156	20039	36.7	11.24	1.54488	0.0122703	1.49935	0.0813143	1.48771	0.0292315	1.55532	0.0221395
VF_1.Contig3_All	98 637 Dihydrofolate reductase [Medicago truncatula] gi|355499813|gb|AES81016.1| Dihydrofolate reductase [Medicago truncatula]		53	23516	10.6	4.94	0.976977	0.49085	0.925532	0.973951	0.937376	0.839284	0.941272	0.797211
Uni_21769_All	191 1189 ABC transporter family pr>OTein [Medicago truncatula] gi|355480282|gb|AES61485.1| ABC transporter family pr>OTein [Medicago truncatula]		22	42547	7.5	8.58	NA	NA	NA	NA	NA	NA	NA	NA
Uni_18455_All	109 1578 unknown [Medicago truncatula]		58	63296	6.7	8.63	NA	NA	NA	NA	NA	NA	NA	NA
Uni_6908_All	193 1350 Pto kinase interactor [Medicago truncatula] gi|355510924|gb|AES92066.1| Pto kinase interactor [Medicago truncatula]		45	48659	4.1	8.96	NA	NA	NA	NA	NA	NA	NA	NA
VF_3824.Contig1_All	184 1842 minus strand RecName: Full=Pr>OTein TIC 55, chloroplastic; AltName: Full=Rieske iron-sulfur pr>OTein TIC55; AltName: Full=Translocon at the inner envelope membrane of chloroplasts 55; Short=PsTIC55; Flags: Precursor gi|2764524|emb|CAA04157.1|		134	72006	12.8	8.92	0.841463	0.106676	0.812388	0.0886144	0.878302	0.025523	0.868347	0.0259715
Uni_20985_All	125 3103 minus strand PREDICTED: copper-transporting ATPase RAN1-like isoform X1 [Cicer arietinum]		30	119120	1.4	5.31	NA	NA	NA	NA	NA	NA	NA	NA
VF_3943.Contig1_All	3 575 minus strand hyp>OThetical pr>OTein MTR_7g100260 [Medicago truncatula] gi|355500554|gb|AES81757.1| hyp>OThetical pr>OTein MTR_7g100260 [Medicago truncatula]		101	25114	7.9	8.75	1.25538	0.584864	1.23404	0.0693964	1.28882	0.0696118	1.25244	0.273795
VF_3602.Contig10_All	2 3598 PREDICTED: clathrin heavy chain 1-like [Cicer arietinum]		510	152817	16	5.04	1.1061	0.0999275	1.13301	0.0297487	1.07051	0.103689	1.08023	0.0103897
VF_9880.Contig2_All	91 2385 minus strand PREDICTED: chloroplastic group IIA intron splicing facilitator CRS1, chloroplastic-like isoform X1 [Cicer arietinum]		26	102156	1.2	9.43	NA	NA	NA	NA	NA	NA	NA	NA
VF_7637.Contig1_All	69 1037 L-asparaginase [Medicago truncatula] gi|87240756|gb|ABD32614.1| Peptidase T2, asparaginase 2 [Medicago truncatula] gi|355478174|gb|AES59377.1| L-asparaginase [Medicago truncatula]		32	37984	3.1	5	NA	NA	NA	NA	NA	NA	NA	NA
Uni_1172_All	126 485 minus strand PREDICTED: 60S ribosomal pr>OTein L34-like [Cicer arietinum]		201	17740	27.5	11.67	1.06144	0.271053	1.1382	0.0042114	1.09905	0.00623839	1.10419	0.00662107
VF_722.Contig15_All	2 1438 minus strand Tubulin beta chain [Medicago truncatula] gi|355499942|gb|AES81145.1| Tubulin beta chain [Medicago truncatula]		109	58897	8.1	4.89	NA	NA	NA	NA	NA	NA	NA	NA
Uni_27774_All	218 778 PREDICTED: nucleoid-associated pr>OTein Synpcc7942_0464-like isoform X1 [Cicer arietinum]		118	24149	13.9	8.99	1.23608	0.00834112	1.11173	0.129642	1.16844	0.0335365	1.18009	0.0246024
Uni_21695_All	162 1106 minus strand PREDICTED: chorismate mutase, chloroplastic-like [Cicer arietinum]		106	42014	18.7	5.82	0.932873	0.182666	0.987928	0.272654	0.938505	0.0349575	0.952676	0.145775
VF_2745.Contig5_All	119 1084 minus strand PREDICTED: PGR5-like pr>OTein 1A, chloroplastic-like [Cicer arietinum]		43	41345	4.7	5.09	NA	NA	NA	NA	NA	NA	NA	NA
VF_5868.Contig1_All	177 713 minus strand hyp>OThetical pr>OTein MTR_2g037970 [Medicago truncatula] gi|217075296|gb|ACJ86008.1| unknown [Medicago truncatula] gi|355484118|gb|AES65321.1| hyp>OThetical pr>OTein MTR_2g037970 [Medicago truncatula] gi|388490602|gb|AFK33367.1| u		26	22799	4.5	5.96	NA	NA	NA	NA	NA	NA	NA	NA
VF_6167.Contig2_All	117 5015 Tetratricopeptide-like helical domain-containing pr>OTein [Medicago truncatula] gi|355505412|gb|AES86554.1| Tetratricopeptide-like helical domain-containing pr>OTein [Medicago truncatula]		136	211175	6	6.6	0.691533	5.51792e-05	0.649169	0.000348287	0.703429	0.000911171	0.678267	0.000123346
Uni_13356_All	346 2421 NADPH-ferrihemopr>OTein reductase [Vicia sativa]		101	86353	3.5	5.15	0.998992	0.627722	0.899	0.369724	0.954545	0.352599	0.950814	0.408632
VF_413.Contig1_All	154 1413 Transporter, putative [Medicago truncatula] gi|355513739|gb|AES95362.1| Transporter, putative [Medicago truncatula]		43	50146	2.1	5.64	NA	NA	NA	NA	NA	NA	NA	NA
VF_725.Contig1_All	346 1740 minus strand PREDICTED: hydroquinone glucosyltransferase-like [Cicer arietinum]		22	56925	1.9	5.21	NA	NA	NA	NA	NA	NA	NA	NA
VF_4373.Contig2_All	172 1638 minus strand vacuolar H+-ATPase B subunit [Medicago truncatula]		673	59116	37.6	4.91	0.974997	0.196541	1.09476	0.178501	1.03099	0.539808	1.08718	0.528773
Uni_8943_All	174 416 minus strand ph>OTosystem I subunit VII [Oryza sativa Japonica Group] gi|14017624|ref|NP_114309.1| ph>OTosystem I subunit VII [Triticum aestivum] gi|48478732|ref|YP_024339.1| ph>OTosystem I subunit VII [Saccharum hybrid cultivar SP-80-3280] gi|		407	10552	44.4	6.51	0.728083	1.9643e-06	0.737021	8.5444e-05	0.704202	1.36563e-07	0.731665	1.35671e-06
Uni_16362_All	100 570 hyp>OThetical pr>OTein MTR_4g050400 [Medicago truncatula] gi|355507033|gb|AES88175.1| hyp>OThetical pr>OTein MTR_4g050400 [Medicago truncatula] gi|388504808|gb|AFK40470.1| unknown [Medicago truncatula]		78	20093	19.7	6.81	0.945568	0.387231	0.948094	0.145324	1.02966	0.232821	0.973214	0.293595
Uni_19184_All	81 662 hyp>OThetical pr>OTein MTR_1g115740 [Medicago truncatula] gi|217074914|gb|ACJ85817.1| unknown [Medicago truncatula] gi|355481804|gb|AES63007.1| hyp>OThetical pr>OTein MTR_1g115740 [Medicago truncatula] gi|388494788|gb|AFK35460.1| unknown [Medicag		66	24741	5.7	10.16	NA	NA	NA	NA	NA	NA	NA	NA
VF_5634.Contig1_All	37 624 PREDICTED: phosphatidylglycerol/phosphatidylinositol transfer pr>OTein-like [Cicer arietinum]		68	24080	6.6	4.84	0.821514	0.174234	0.930594	0.676429	0.750365	0.223052	0.827722	0.209416
VF_7922.Contig3_All	167 1069 minus strand PREDICTED: vacuolar pr>OTein sorting-associated pr>OTein 26B-like [Cicer arietinum]		39	40508	8	6.68	1.04593	0.596665	1.29442	0.172727	1.32116	0.243771	1.21328	0.0109031
Uni_4414_All	2 223 minus strand ATP-dependent Clp pr>OTease ATP-binding subunit clpA-like pr>OTein [Medicago truncatula] gi|355524604|gb|AET05058.1| ATP-dependent Clp pr>OTease ATP-binding subunit clpA-like pr>OTein [Medicago truncatula]		592	8748	87.8	4.93	0.960981	0.106663	1.04839	0.0927273	1.05241	0.174439	1.01109	0.476294
VF_6147.Contig3_All	227 2209 Ann>OTation was added to scaffolds in November 2011~Long-chain-fatty-acid-CoA ligase [Medicago truncatula] gi|355512332|gb|AES93955.1| Ann>OTation was added to scaffolds in November 2011~Long-chain-fatty-acid-CoA ligase [Medicago truncatula]		216	87271	13.2	6.6	1.14993	0.0094285	1.21032	0.00372006	1.17837	0.0100385	1.21157	0.00343811
VF_4168.Contig1_All	109 936 minus strand Mitochondrial outer membrane pr>OTein porin [Medicago truncatula] gi|355512922|gb|AES94545.1| Mitochondrial outer membrane pr>OTein porin [Medicago truncatula]		142	36674	25	9.23	1.08718	0.175939	1.10499	0.133574	1.04375	0.353725	1.06298	0.201154
Uni_13099_All	352 1437 minus strand PREDICTED: peroxisome biogenesis pr>OTein 3-2-like [Cicer arietinum]		31	44845	5.2	5.69	NA	NA	NA	NA	NA	NA	NA	NA
VF_5403.Contig1_All	183 1613 Purple acid phosphatase-like pr>OTein [Medicago truncatula] gi|355510490|gb|AES91632.1| Purple acid phosphatase-like pr>OTein [Medicago truncatula]		34	61116	8.6	6.71	0.936232	0.970707	0.968577	0.748352	1.01955	0.74997	0.974172	0.80589
Uni_16184_All	72 893 PREDICTED: uncharacterized pr>OTein LOC101510907 [Cicer arietinum]		23	35574	2.9	4.77	NA	NA	NA	NA	NA	NA	NA	NA
VF_1932.Contig1_All	98 2323 PREDICTED: pentatricopeptide repeat-containing pr>OTein At3g09650, chloroplastic-like isoform X1 [Cicer arietinum]		62	93941	3.1	8.52	0.922086	0.659421	NA	NA	1.0293	0.877649	NA	NA
VF_7854.Contig1_All	128 1810 minus strand SAR DNA-binding pr>OTein-1 [Pisum sativum]		314	79890	20.1	9.03	1.12109	0.0111316	1.26386	0.00745705	1.10374	0.00886359	1.24556	0.00415552
VF_848.Contig1_All	284 1123 PREDICTED: 50S ribosomal pr>OTein L15-like isoform X1 [Cicer arietinum] gi|502101014|ref|XP_004491794.1| PREDICTED: 50S ribosomal pr>OTein L15-like isoform X2 [Cicer arietinum]		52	38211	6.8	11.26	1.2163	0.325786	1.04636	0.456181	1.10341	0.877511	1.14476	0.238917
VF_9458.Contig1_All	394 1419 PREDICTED: importin subunit alpha-2-like [Cicer arietinum]		32	41370	2.9	5.15	NA	NA	NA	NA	NA	NA	NA	NA
Uni_23814_All	91 540 minus strand RecName: Full=Histone H2A.1		180	20152	38	11.28	1.24392	0.00899861	1.36952	0.000619201	1.15191	0.00436613	1.27525	0.000323651
Uni_4218_All	93 689 hyp>OThetical pr>OTein MTR_2g082930 [Medicago truncatula] gi|355485681|gb|AES66884.1| hyp>OThetical pr>OTein MTR_2g082930 [Medicago truncatula] gi|388514519|gb|AFK45321.1| unknown [Medicago truncatula]		24	27182	5	7.77	NA	NA	NA	NA	NA	NA	NA	NA
VF_9631.Contig1_All	82 1032 minus strand unknown [Medicago truncatula]		229	41145	19.2	5.45	1.57658	0.0009179	1.78343	0.00180119	1.58999	0.000274158	1.6605	0.000354184
VF_825.Contig2_All	235 1299 GDSL esterase/lipase APG [Medicago truncatula] gi|355521104|gb|AET01558.1| GDSL esterase/lipase APG [Medicago truncatula]		105	43525	6.8	8.5	0.893275	0.252247	0.94384	0.0846607	0.953809	0.151723	0.922702	0.119301
VF_722.Contig24_All	268 1458 minus strand PREDICTED: tubulin beta-3 chain-like [Cicer arietinum]		139	48741	9.3	5.95	0.610421	0.0216842	0.91948	0.755477	0.648379	0.147648	0.710315	0.301446
Uni_7208_All	183 1247 PREDICTED: uncharacterized pr>OTein LOC101509681 isoform X1 [Cicer arietinum] gi|502157891|ref|XP_004510946.1| PREDICTED: uncharacterized pr>OTein LOC101509681 isoform X2 [Cicer arietinum]		29	40908	3.1	8.58	NA	NA	NA	NA	NA	NA	NA	NA
VF_1927.Contig1_All	165 602 RecName: Full=Outer envelope pore pr>OTein 16, chloroplastic; AltName: Full=Chloroplastic outer envelope pore pr>OTein of 16 kDa gi|1370287|emb|CAA97910.1| core pr>OTein [Pisum sativum]		183	18215	43.2	9.04	1.05109	0.912714	1.10853	0.872431	0.959162	0.3823	1.10847	0.847001
VF_2270.Contig2_All	288 1418 Actin [Medicago truncatula] gi|355482170|gb|AES63373.1| Actin [Medicago truncatula]		1467	46839	49.6	5.31	1.15519	0.0573875	1.27604	0.00602135	1.06062	0.228079	1.11347	0.00382567
Uni_27685_All	121 1254 RecName: Full=Alcohol dehydrogenase class-3; AltName: Full=Alcohol dehydrogenase class-III; AltName: Full=Glutathione-dependent formaldehyde dehydrogenase; Short=FALDH; Short=FDH; Short=GSH-FDH; AltName: Full=S-(hydroxymethyl)glutathione dehydr		411	47823	35.2	6.45	1.04848	0.0524829	0.951998	0.90477	0.99233	0.557736	1.00389	0.45228
Uni_4074_All	63 980 minus strand PREDICTED: uncharacterized pr>OTein At2g37660, chloroplastic-like [Cicer arietinum]		44	39135	9.8	5.43	0.942656	0.698179	1.01436	0.965525	0.930168	0.431096	0.960981	0.78565
VF_7319.Contig1_All	323 1426 minus strand hyp>OThetical pr>OTein MTR_1g086810 [Medicago truncatula] gi|355480431|gb|AES61634.1| hyp>OThetical pr>OTein MTR_1g086810 [Medicago truncatula]		34	44309	2.7	5.33	NA	NA	NA	NA	NA	NA	NA	NA
Uni_1163_All	90 554 hyp>OThetical pr>OTein PHAVU_008G015200g [Phaseolus vulgaris] gi|561012402|gb|ESW11263.1| hyp>OThetical pr>OTein PHAVU_008G015200g [Phaseolus vulgaris]		531	24849	41.9	10.24	1.15517	0.000140964	1.14095	6.18035e-05	1.15425	6.29778e-05	1.16778	6.87624e-06
VF_2409.Contig5_All	6 521 minus strand hyp>OThetical pr>OTein MTR_7g022480 [Medicago truncatula] gi|355496773|gb|AES77976.1| hyp>OThetical pr>OTein MTR_7g022480 [Medicago truncatula]		27	21948	4.7	7.75	NA	NA	NA	NA	NA	NA	NA	NA
Uni_18287_All	59 2965 minus strand Leucyl-tRNA synthetase [Medicago truncatula] gi|355494273|gb|AES75476.1| Leucyl-tRNA synthetase [Medicago truncatula]		368	124142	13.7	6.03	0.967446	0.46414	1.02011	0.884209	0.973188	0.204051	0.981274	0.610971
Uni_18618_All	101 1774 PREDICTED: prolycopene isomerase, chloroplastic-like [Cicer arietinum]		51	66694	5.9	6.61	0.674372	0.0170732	0.73481	0.0180837	0.727193	0.00966314	0.702425	0.0126412
Uni_20907_All	74 895 RecName: Full=Histone H1; AltName: Full=PsH1b; AltName: Full=PsH1b-40		255	46550	25.2	10.46	1.46121	3.88676e-05	1.38967	2.39497e-05	1.35006	0.000338262	1.44776	2.55492e-05
VF_1369.Contig12_All	220 1560 minus strand RecName: Full=Elongation factor 1-alpha; Short=EF-1-alpha gi|2598657|emb|CAA10847.1| elongation factor 1-alpha (EF1-a) [Vicia faba]		1155	61015	41.4	9.15	1.44749	0.03317	1.32728	0.0626942	1.19037	0.0431023	1.30713	0.0374748
VF_632.Contig2_All	64 1449 PREDICTED: pr>OTein MOS2-like isoform X1 [Cicer arietinum] gi|502123466|ref|XP_004498121.1| PREDICTED: pr>OTein MOS2-like isoform X2 [Cicer arietinum]		25	63070	2.4	9.1	NA	NA	NA	NA	NA	NA	NA	NA
VF_7605.Contig3_All	249 1322 RecName: Full=Fructose-bisphosphate aldolase, cytoplasmic isozyme 2 gi|927505|emb|CAA61947.1| fructose-1,6-bisphosphate aldolase [Pisum sativum]		2123	43702	51.4	6.17	1.17776	0.000244383	1.18492	0.000112877	1.14064	9.73221e-05	1.19169	2.27642e-05
Uni_12717_All	121 1854 PREDICTED: phosphoglucan phosphatase LSF1, chloroplastic-like [Glycine max]		21	73821	1.4	8.46	NA	NA	NA	NA	NA	NA	NA	NA
VF_3506.Contig1_All	244 2397 minus strand RecName: Full=ATP-dependent zinc metallopr>OTease FTSH, chloroplastic; Flags: Precursor gi|13183728|gb|AAK15322.1|AF332134_1 FtsH pr>OTease [Medicago sativa]		2687	86879	52.4	6	0.987692	0.366318	0.974385	0.00627395	0.995803	0.0170972	0.990339	0.0920592
Uni_9843_All	2 1447 minus strand PREDICTED: pr>OTein PHYLLO, chloroplastic-like [Cicer arietinum]		31	61148	2.3	6.81	NA	NA	NA	NA	NA	NA	NA	NA
VF_5932.Contig1_All	46 909 minus strand hyp>OThetical pr>OTein MTR_7g011850 [Medicago truncatula] gi|355496335|gb|AES77538.1| hyp>OThetical pr>OTein MTR_7g011850 [Medicago truncatula]		73	36890	15.6	6.54	0.883792	0.0389778	0.975806	0.549591	0.897366	0.189987	0.947334	0.287052
Uni_18785_All	150 971 minus strand ATP-dependent Clp pr>OTease pr>OTeolytic subunit [Medicago truncatula] gi|355507935|gb|AES89077.1| ATP-dependent Clp pr>OTease pr>OTeolytic subunit [Medicago truncatula]		127	33150	21.9	7.04	1.0483	0.502906	1.0193	0.892672	1.04536	0.190134	1.04135	0.372875
VF_5901.Contig2_All	158 1408 FtsZ pr>OTein [Pisum sativum]		612	49628	24.7	8.35	1.13291	0.405661	1.17207	0.00160682	1.00529	0.119541	1.12598	0.0511306
VF_9677.Contig2_All	250 2736 PREDICTED: uncharacterized pr>OTein LOC101501230 isoform X1 [Cicer arietinum]		29	99409	5.1	5.83	NA	NA	NA	NA	NA	NA	NA	NA
VF_9658.Contig2_All	239 3175 minus strand Aconitate hydratase [Medicago truncatula] gi|355486036|gb|AES67239.1| Aconitate hydratase [Medicago truncatula]		681	120957	25.3	7.6	1.13078	0.0845469	1.07142	0.555078	1.1354	0.300538	1.13821	0.227101
Uni_550_All	214 3282 minus strand PREDICTED: nuclear pore complex pr>OTein Nup98-Nup96-like isoform X1 [Cicer arietinum] gi|502099969|ref|XP_004491603.1| PREDICTED: nuclear pore complex pr>OTein Nup98-Nup96-like isoform X2 [Cicer arietinum]		23	129571	0.8	5	NA	NA	NA	NA	NA	NA	NA	NA
Uni_10473_All	84 878 minus strand PREDICTED: 50S ribosomal pr>OTein L25-like [Cicer arietinum]		28	34954	3.8	9.43	NA	NA	NA	NA	NA	NA	NA	NA
Uni_24685_All	265 1590 minus strand Transaldolase [Medicago truncatula] gi|355496065|gb|AES77268.1| Transaldolase [Medicago truncatula]		444	55945	23.8	6.97	1.02643	0.961657	1.11235	0.0370133	1.05202	0.0229774	1.05339	0.0224512
VF_1832.Contig1_All	1386 1592 PREDICTED: aspartic pr>OTeinase Asp1-like [Cicer arietinum]		27	8482	17.4	4.34	NA	NA	NA	NA	NA	NA	NA	NA
VF_7623.Contig1_All	306 1607 PREDICTED: glycylpeptide N-tetradecanoyltransferase 1-like isoform X1 [Cicer arietinum] gi|502165148|ref|XP_004513440.1| PREDICTED: glycylpeptide N-tetradecanoyltransferase 1-like isoform X2 [Cicer arietinum]		35	56536	2.3	5.67	NA	NA	NA	NA	NA	NA	NA	NA
Uni_1252_All	94 294 minus strand hyp>OThetical pr>OTein MTR_4g076090 [Medicago truncatula] gi|355508352|gb|AES89494.1| hyp>OThetical pr>OTein MTR_4g076090 [Medicago truncatula]		26	9172	23.9	10.1	NA	NA	NA	NA	NA	NA	NA	NA
VF_4068.Contig1_All	259 1191 Plastid-lipid-associated pr>OTein [Medicago truncatula] gi|87240799|gb|ABD32657.1| PAP fibrillin [Medicago truncatula] gi|355483203|gb|AES64406.1| Plastid-lipid-associated pr>OTein [Medicago truncatula]		313	38020	38.3	5.44	0.869918	0.00746198	0.777452	0.000203832	0.844814	0.00150071	0.821597	0.00083986
Uni_18731_All	205 1098 Carbonic anhydrase [Medicago truncatula] gi|355482308|gb|AES63511.1| Carbonic anhydrase [Medicago truncatula]		160	39329	9.4	6.15	1.2191	0.133148	1.22079	0.130977	1.32794	0.0966516	1.20281	0.10272
Uni_10223_All	163 1578 minus strand PREDICTED: pr>OTein plei>OTropic regulatory locus 1-like [Cicer arietinum]		144	60504	9.3	9.4	1.09313	0.0801731	1.19525	0.313141	1.10057	0.34551	1.1622	0.226499
VF_5650.Contig1_All	246 2027 PREDICTED: methylenetetrahydrofolate reductase 2-like [Cicer arietinum]		919	77435	44.9	5.79	1.02219	0.432726	0.989248	0.810747	0.993007	0.715688	0.994994	0.379071
VF_7210.Contig1_All	250 1707 minus strand PREDICTED: zinc finger CCCH domain-containing pr>OTein 49-like isoform X2 [Cicer arietinum]		33	60644	3.3	7.18	1.35616	0.41644	1.37146	0.237048	1.30909	0.259096	1.3431	0.308553
Uni_1093_All	160 1290 Mercaptopyruvate sulfurtransferase-like pr>OTein [Medicago truncatula] gi|355503678|gb|AES84881.1| Mercaptopyruvate sulfurtransferase-like pr>OTein [Medicago truncatula]		371	46101	21.8	6.37	1.04578	0.57066	1.1595	0.00918318	1.03584	0.669618	1.10095	0.00542097
Uni_19258_All	96 560 minus strand PREDICTED: SKP1-like pr>OTein 1A-like [Cicer arietinum]		33	21322	5.2	4.57	NA	NA	NA	NA	NA	NA	NA	NA
Uni_4385_All	249 659 PREDICTED: acyl carrier pr>OTein 1, chloroplastic-like [Cicer arietinum]		178	17151	11.7	4.85	1.06085	0.0739776	0.953239	0.331829	1.02584	0.73491	1.00756	0.171153
Uni_21961_All	124 1227 minus strand PREDICTED: strictosidine synthase 1-like [Cicer arietinum]		40	46496	5.4	5.9	NA	NA	NA	NA	NA	NA	NA	NA
VF_8073.Contig1_All	101 1174 minus strand Methionine aminopeptidase [Medicago truncatula] gi|355515792|gb|AES97415.1| Methionine aminopeptidase [Medicago truncatula]		243	44193	19.8	7.63	1.12294	0.133841	1.05942	0.804429	1.06778	0.325525	1.08243	0.344747
VF_9001.Contig1_All	128 1768 PREDICTED: NO-associated pr>OTein 1, chloroplastic/mitochondrial-like [Cicer arietinum]		113	72000	11.2	9.46	0.904936	0.00949728	0.869449	0.00132906	0.954938	0.309322	0.928571	0.00742089
VF_4420.Contig4_All	187 2055 minus strand RecName: Full=Vacuolar-sorting receptor 1; AltName: Full=80 kDa proaleurein-binding pr>OTein; AltName: Full=BP-80; Flags: Precursor gi|1737222|gb|AAB72110.1| BP-80 vacuolar sorting receptor [Pisum sativum]		67	82453	8.5	5.45	NA	NA	NA	NA	NA	NA	NA	NA
Uni_25139_All	162 596 RecName: Full=50S ribosomal pr>OTein 5, chloroplastic; AltName: Full=50S ribosomal pr>OTein L18; AltName: Full=CL18; AltName: Full=Plastid-specific 50S ribosomal pr>OTein 5; Short=PSRP-5; Flags: Precursor		96	20637	6.9	10.42	0.868911	0.137851	0.971733	0.700554	0.844493	0.0645851	0.892629	0.0190777
Uni_27031_All	200 2287 ABC transporter B family member [Medicago truncatula] gi|355514460|gb|AES96083.1| ABC transporter B family member [Medicago truncatula]		23	83563	1.3	8.33	NA	NA	NA	NA	NA	NA	NA	NA
Uni_12322_All	136 867 PREDICTED: heat shock cognate 70 kDa pr>OTein 2 [Glycine max]		629	30326	38.1	4.99	NA	NA	NA	NA	NA	NA	NA	NA
Uni_22149_All	97 462 PREDICTED: uncharacterized pr>OTein LOC101506721 [Cicer arietinum]		33	15703	9	6.46	NA	NA	NA	NA	NA	NA	NA	NA
Uni_10217_All	106 1896 minus strand PREDICTED: dihydroxy-acid dehydratase-like [Cicer arietinum]		311	72584	21.8	5.85	1.07243	0.0499944	1.13878	0.0547016	1.07565	0.0253557	1.1037	0.00600325
VF_9509.Contig1_All	289 4251 Xanthine dehydrogenase/oxidase [Medicago truncatula] gi|355486484|gb|AES67687.1| Xanthine dehydrogenase/oxidase [Medicago truncatula]		26	163137	1.1	6.18	NA	NA	NA	NA	NA	NA	NA	NA
VF_535.Contig2_All	127 1596 minus strand RecName: Full=Ribulose-1,5 bisphosphate carboxylase/oxygenase large subunit N-methyltransferase, chloroplastic; AltName: Full=[Fructose-bisphosphate aldolase]-lysine N-methyltransferase; AltName: Full=[Ribulose-bisphosphate carbox		397	62775	18	5.07	1.09014	0.275818	1.11522	0.126565	1.15556	0.000582136	1.09135	0.0267605
VF_4123.Contig2_All	105 539 unknown [Medicago truncatula]		213	19076	41.4	10.3	NA	NA	NA	NA	NA	NA	NA	NA
VF_2030.Contig3_All	28 507 minus strand RecName: Full=Non-symbi>OTic hemoglobin 1; AltName: Full=MEDsa GLB1 gi|11095158|gb|AAG29748.1|AF172172_1 non-symbi>OTic hemoglobin [Medicago sativa]		30	22835	7.5	8.46	NA	NA	NA	NA	NA	NA	NA	NA
VF_7894.Contig2_All	206 730 Phosphopantetheine adenylyltransferase [Medicago truncatula] gi|355513379|gb|AES95002.1| Phosphopantetheine adenylyltransferase [Medicago truncatula]		87	21866	21.7	5.27	1.05208	0.646957	1.22482	0.297014	1.07036	0.73985	1.11096	0.537304
Uni_15548_All	234 1358 minus strand PREDICTED: putative DNA repair pr>OTein RAD23-4-like [Cicer arietinum]		197	43241	11.5	4.43	1.22778	0.399906	1.06304	0.531915	1.18496	0.181303	1.21707	0.301359
VF_7718.Contig1_All	206 703 PREDICTED: mitochondrial inner membrane pr>OTease subunit 2-like isoform X1 [Cicer arietinum] gi|502159230|ref|XP_004511436.1| PREDICTED: mitochondrial inner membrane pr>OTease subunit 2-like isoform X2 [Cicer arietinum] gi|502159233|ref|XP_0045		38	21346	6.6	9.3	NA	NA	NA	NA	NA	NA	NA	NA
Uni_10306_All	138 1151 minus strand Eukary>OTic translation initiation factor 3 subunit [Medicago truncatula] gi|124360846|gb|ABN08818.1| Mov34-1 [Medicago truncatula] gi|355496719|gb|AES77922.1| Eukary>OTic translation initiation factor 3 subunit [Medicago truncatu		271	42206	23.1	4.79	1.13142	0.183667	1.02408	0.608953	1.02271	0.332817	1.09404	0.390632
Uni_18624_All	53 1078 minus strand PREDICTED: putative hydrolase C777.06c-like [Cicer arietinum]		43	41678	3.8	7.19	NA	NA	NA	NA	NA	NA	NA	NA
Uni_16213_All	39 476 minus strand PREDICTED: uncharacterized pr>OTein LOC101494197 [Cicer arietinum]		39	19878	7.5	5.53	NA	NA	NA	NA	NA	NA	NA	NA
VF_3629.Contig1_All	177 1373 minus strand RecName: Full=Pr>OTochlorophyllide reductase, chloroplastic; Short=PCR; AltName: Full=NADPH-pr>OTochlorophyllide oxidoreductase; Short=POR; Flags: Precursor gi|20830|emb|CAA44786.1| pr>OTochlorophyllide reductase [Pisum sativum]		1994	50219	55.4	9.12	1.05844	0.0844531	0.959552	0.141869	1.02361	0.80731	1.02134	0.98232
VF_1387.Contig6_All	172 1635 26S pr>OTeasome non-ATPase regulatory subunit [Medicago truncatula] gi|355492861|gb|AES74064.1| 26S pr>OTeasome non-ATPase regulatory subunit [Medicago truncatula]		402	62742	19.3	8.73	1.00934	0.702932	1.2194	0.106352	1.14218	0.0623571	1.11167	0.188893
Uni_24439_All	377 1945 minus strand chloroplast glutamate/malate translocator [Pisum sativum]		97	60934	5.2	9.02	0.989136	0.763251	1.05416	0.956939	1.0185	0.78536	1.04235	0.780873
Uni_21876_All	200 1009 RecName: Full=Pyrroline-5-carboxylate reductase; Short=P5C reductase; Short=P5CR gi|20851|emb|CAA44646.1| pyrroline carboxylate reductase [Pisum sativum] gi|445614|prf||1909360A pyrroline carboxylate reductase		144	31988	20.4	8.73	0.816202	0.0188653	0.928058	0.234539	0.936	0.0905275	0.873164	0.0427146
VF_9942.Contig2_All	148 1287 minus strand RecName: Full=Alcohol dehydrogenase 1 gi|20639|emb|CAA29609.1| alcohol dehydrogenase [Pisum sativum]		46	47996	8.7	5.86	1.14015	0.533195	1.03376	0.845117	1.14819	0.17871	1.10507	0.498882
VF_8053.Contig2_All	66 1067 Dihydroflavonol-4-reductase [Medicago truncatula] gi|355483486|gb|AES64689.1| Dihydroflavonol-4-reductase [Medicago truncatula]		40	40806	6	5.81	1.22768	0.0643614	1.25341	0.219566	1.24657	0.232666	1.23982	0.13804
VF_9511.Contig1_All	216 1097 minus strand 5,10-methylenetetrahydrofolate dehydrogenase-5,10-methenyltetrahydrofolate cyclohydrolase [Pisum sativum] gi|6002383|emb|CAB56756.1| 5,10-methylenetetrahydrofolate dehydrogenase: 5,10-methenyltetrahydrofolate cyclohydrolase [Pisum		333	37023	52.7	7.01	0.922721	0.0395644	0.907425	0.00333835	0.909831	0.0671935	0.913293	0.0114732
Uni_7189_All	228 1310 PREDICTED: pentatricopeptide repeat-containing pr>OTein At4g38150-like isoform X1 [Cicer arietinum] gi|502161087|ref|XP_004512019.1| PREDICTED: pentatricopeptide repeat-containing pr>OTein At4g38150-like isoform X2 [Cicer arietinum]		78	46124	12.5	6.3	1.08184	0.0215311	1.05305	0.37918	1.12509	0.0778481	1.07313	0.016207
VF_8042.Contig2_All	33 650 PREDICTED: 60S ribosomal pr>OTein L13a-4-like [Cicer arietinum] gi|502126237|ref|XP_004499231.1| PREDICTED: 60S ribosomal pr>OTein L13a-4-like [Cicer arietinum]		258	30593	46.1	10.24	1.26103	0.0563513	1.41389	0.078744	1.16913	0.0540989	1.27746	0.0611693
Uni_15731_All	54 1142 PREDICTED: apurinic endonuclease-redox pr>OTein-like isoform X1 [Cicer arietinum]		48	49899	3.6	9.13	1.24911	0.178672	1.33708	0.0769447	1.14219	0.0642608	1.23845	0.109102
Uni_6853_All	168 1613 minus strand Bifunctional 3&apos;-phosphoadenosine 5&apos;-phosphosulfate synthase [Medicago truncatula] gi|355501848|gb|AES83051.1| Bifunctional 3&apos;-phosphoadenosine 5&apos;-phosphosulfate synthase [Medicago truncatula]		43	63156	11.6	8.45	1.05951	0.902443	1.00182	0.447869	0.919103	0.778083	0.993652	0.802105
Uni_18465_All	194 1276 PREDICTED: reticulon-4-interacting pr>OTein 1, mitochondrial-like [Cicer arietinum]		96	42984	7.5	6.47	1.52759	0.324751	1.45392	0.17766	1.54256	0.0998998	1.50386	0.204863
VF_9725.Contig2_All	140 1327 minus strand RecName: Full=S-adenosylmethionine synthase; Short=AdoMet synthase; AltName: Full=Methionine adenosyltransferase; Short=MAT gi|139478060|gb|ABO77438.1| S-adenosyl-L-methionine synthetase [Medicago falcata]		468	49988	36.9	5.49	1.09151	0.0932466	0.918901	0.269096	1.09011	0.11902	1.01004	0.890294
Uni_20940_All	39 2198 mini-chromosome maintenance 7 [Pisum sativum]		346	90409	20.6	5.55	0.950543	0.0803031	0.935701	0.0322987	0.936309	0.0168004	0.932236	0.00317801
VF_449.Contig1_All	33 233 unknown [Medicago truncatula]		29	8876	14.9	4.5	NA	NA	NA	NA	NA	NA	NA	NA
Uni_6923_All	190 1842 PREDICTED: 4-coumarate--CoA ligase-like 7-like [Cicer arietinum]		26	69164	1.5	7.71	NA	NA	NA	NA	NA	NA	NA	NA
VF_3809.Contig3_All	78 1874 PREDICTED: L-galactono-1,4-lactone dehydrogenase, mitochondrial-like [Cicer arietinum]		131	80617	8.2	8.81	0.976145	0.664097	0.959546	0.336196	1.14624	0.153841	1.00268	0.634757
VF_9514.Contig1_All	279 2123 PREDICTED: peptidylprolyl isomerase domain and WD repeat-containing pr>OTein 1-like isoform X2 [Cicer arietinum]		96	79508	7.5	6.55	1.12278	0.476961	1.08485	0.0895706	1.14986	0.0357163	1.12953	0.118195
VF_9363.Contig1_All	141 905 minus strand Glutamine amid>OTransferase subunit pdxT [Medicago truncatula] gi|355505710|gb|AES86852.1| Glutamine amid>OTransferase subunit pdxT [Medicago truncatula]		74	30591	19.2	5.31	1.20333	0.128001	1.10522	0.766615	1.22581	0.216499	1.11625	0.556639
VF_3968.Contig1_All	115 876 PREDICTED: probable ribose-5-phosphate isomerase-like [Cicer arietinum]		113	29764	18.5	5.84	0.949803	0.230058	1.05285	0.348444	0.971429	0.732854	1.00234	0.945532
Uni_24622_All	286 2202 minus strand Alkaline/neutral invertase [Medicago truncatula] gi|355524156|gb|AET04610.1| Alkaline/neutral invertase [Medicago truncatula]		189	81044	11.9	6.19	0.882616	0.0497765	1.02304	0.936121	1.01097	0.73486	0.966524	0.380015
VF_4223.Contig3_All	199 1212 minus strand PREDICTED: tryptophan--tRNA ligase, cytoplasmic-like [Cicer arietinum]		169	43724	16.9	6.23	1.17301	0.012134	1.1362	0.0632791	1.08053	0.0936161	1.17712	0.0334811
VF_5875.Contig2_All	133 1176 Rho guanine nucle>OTide exchange factor [Medicago truncatula] gi|355523911|gb|AET04365.1| Rho guanine nucle>OTide exchange factor [Medicago truncatula]		81	45397	14.1	6.82	0.918155	0.328011	0.929919	0.550069	0.917124	0.336104	0.896737	0.339549
Uni_26877_All	186 1817 PREDICTED: proline--tRNA ligase-like [Cicer arietinum]		441	69748	21.1	6.23	1.01113	0.971738	1.0185	0.446873	0.971824	0.594308	1.02569	0.514674
Uni_21267_All	146 1735 minus strand PREDICTED: T-complex pr>OTein 1 subunit delta-like [Cicer arietinum]		436	67060	31.1	7.62	1.28492	0.0048616	1.325	0.000366936	1.28072	0.00106853	1.31952	0.000752613
Uni_19200_All	67 1251 Polyribonucle>OTide nucle>OTidyltransferase [Medicago truncatula] gi|355490785|gb|AES71988.1| Polyribonucle>OTide nucle>OTidyltransferase [Medicago truncatula]		168	49962	23.3	7.11	1.03106	0.693537	0.906193	0.033689	1.01236	0.759985	0.977851	0.385281
VF_8084.Contig1_All	159 1520 tRNA (adenine-N(1)-)-methyltransferase non-catalytic subunit trm6 [Medicago truncatula] gi|355478515|gb|AES59718.1| tRNA (adenine-N(1)-)-methyltransferase non-catalytic subunit trm6 [Medicago truncatula]		179	57152	8.8	5.84	1.01559	0.334869	1.15653	0.0976936	1.18471	0.083336	1.08156	0.119474
VF_2108.Contig1_All	90 1253 minus strand RNA-binding pr>OTein [Medicago truncatula] gi|355521376|gb|AET01830.1| RNA-binding pr>OTein [Medicago truncatula]		111	46400	3.9	6.86	0.996008	0.499329	0.950235	0.636696	0.899903	0.282025	0.951371	0.357946
VF_4240.Contig2_All	148 1809 PREDICTED: TBCC domain-containing pr>OTein 1-like [Cicer arietinum]		111	65870	11	5.32	1.06422	0.874645	1.24473	0.143955	1.01399	0.748638	1.10646	0.580598
Uni_10051_All	67 2925 minus strand PREDICTED: uncharacterized pr>OTein LOC101490170 [Cicer arietinum]		102	119312	6.2	4.75	0.855478	0.00495956	0.791179	0.0487038	0.854324	0.0405784	0.876134	0.0267408
VF_4369.Contig1_All	68 463 minus strand Histone H2A [Medicago truncatula] gi|355485649|gb|AES66852.1| Histone H2A [Medicago truncatula]		47	16891	18.2	10.05	NA	NA	NA	NA	NA	NA	NA	NA
VF_618.Contig3_All	238 1215 minus strand Dihydroflavonol-4-reductase [Medicago truncatula] gi|355498721|gb|AES79924.1| Dihydroflavonol-4-reductase [Medicago truncatula]		281	43298	24.2	5.85	1.40583	5.88705e-05	1.41451	8.83784e-05	1.4709	2.87816e-06	1.42079	2.02296e-05
VF_655.Contig1_All	1020 3374 Beta-galactosidase [Medicago truncatula] gi|355507458|gb|AES88600.1| Beta-galactosidase [Medicago truncatula]		56	95898	3.2	6.34	1.10572	0.0617163	1.09706	0.461014	0.897021	0.485555	1.02735	0.752424
VF_4055.Contig3_All	214 903 minus strand V-type pr>OTon ATPase subunit E1 [Medicago truncatula] gi|355512371|gb|AES93994.1| V-type pr>OTon ATPase subunit E1 [Medicago truncatula]		223	31338	32.2	5.4	0.985915	0.192893	1.09129	0.495941	1.03168	0.226791	1.02439	0.542534
VF_8081.Contig1_All	218 1549 minus strand PREDICTED: enolase-like [Glycine max]		1332	57009	54.3	5.59	1.18009	1.12255e-07	1.14341	3.00824e-05	1.16176	1.86092e-06	1.15131	1.66528e-08
VF_5644.Contig2_All	64 2169 minus strand sieve element occlusion by forisomes 3 [Medicago truncatula]		150	93499	8	6.51	1.00096	0.693498	0.883302	0.0389051	0.913793	0.011811	0.914322	0.00176355
VF_1425.Contig9_All	176 2092 PREDICTED: uncharacterized pr>OTein LOC101496891 [Cicer arietinum]		69	80715	5.5	7.66	0.999032	0.746868	1.17985	0.124083	1.23077	0.406302	1.17346	0.110286
VF_6462.Contig3_All	137 3112 minus strand chloroplast inner envelope pr>OTein, 110 kD (IEP110) [Pisum sativum]		1744	128074	29	6.07	0.98	0.0443951	0.996196	0.956836	0.996032	0.627038	1.001	0.318952
Uni_15480_All	3 1778 PREDICTED: uncharacterized pr>OTein LOC101515361 [Cicer arietinum]		31	75558	1.9	6.03	NA	NA	NA	NA	NA	NA	NA	NA
VF_7208.Contig1_All	2 520 minus strand guanine nucle>OTide regulatory pr>OTein [Vicia faba] gi|1098294|prf||2115367B small GTP-binding pr>OTein		174	21538	26	5.66	1.0054	0.852279	1.07863	0.430397	1.08709	0.460034	1.05945	0.625806
Uni_7401_All	153 626 30S ribosomal pr>OTein [Medicago truncatula] gi|355495807|gb|AES77010.1| 30S ribosomal pr>OTein [Medicago truncatula]		24	20639	12.7	9.82	1.00739	0.951575	0.957591	0.453012	1.10243	0.421881	1.01998	0.814829
VF_897.Contig1_All	67 474 unknown [Medicago truncatula]		33	19275	10.3	9.94	NA	NA	NA	NA	NA	NA	NA	NA
VF_908.Contig3_All	106 522 minus strand uncharacterized pr>OTein LOC100305514 [Glycine max] gi|506954116|gb|AGM20694.1| actin depolymerizing factor 1 [Glycine max]		38	18878	18	6.15	1.01128	0.963769	NA	NA	0.791728	0.085805	NA	NA
VF_1704.Contig1_All	119 976 HMG-Y-related pr>OTein A [Medicago truncatula] gi|92870991|gb|ABE80152.1| High mobility group pr>OTeins HMG-I and HMG-Y; Linker histone, N-terminal [Medicago truncatula] gi|355525109|gb|AET05563.1| HMG-Y-related pr>OTein A [Medicago truncatula]		56	36892	14	10.6	1.05059	0.761388	0.969333	0.919001	1.09386	0.444121	1.03456	0.722378
VF_9688.Contig2_All	124 1725 minus strand PREDICTED: dihydropyrimidinase-like isoform X1 [Cicer arietinum]		40	66619	1.7	6.08	0.872952	0.125567	NA	NA	0.893884	0.387412	NA	NA
Uni_4420_All	103 810 minus strand PREDICTED: stem-specific pr>OTein TSJT1-like [Cicer arietinum]		64	28784	19.1	5.32	1.2129	0.157519	1.01968	0.92631	1.05755	0.432244	1.0982	0.48671
Uni_19115_All	261 728 unnamed pr>OTein product [Vitis vinifera]		52	19524	6.4	5.86	0.80995	0.280033	NA	NA	0.824381	0.363335	NA	NA
Uni_1409_All	84 623 minus strand hyp>OThetical pr>OTein PRUPE_ppa012119mg [Prunus persica] gi|462411200|gb|EMJ16249.1| hyp>OThetical pr>OTein PRUPE_ppa012119mg [Prunus persica]		286	24379	17.8	9.93	1.06615	0.00399777	1.05118	0.123808	1.10243	0.00308367	1.06544	0.00873876
Uni_4655_All	80 673 Pectin acetylesterase [Medicago truncatula] gi|355510966|gb|AES92108.1| Pectin acetylesterase [Medicago truncatula]		41	24646	6.1	9.18	1.21103	0.104782	1.21558	0.26507	1.21943	0.118492	1.21522	0.0799982
VF_7341.Contig1_All	34 456 minus strand Beta Galactosidase-like pr>OTein [Medicago truncatula] gi|355521871|gb|AET02325.1| Beta Galactosidase-like pr>OTein [Medicago truncatula]		62	18416	8.5	4.77	0.974845	0.739968	0.965995	0.709844	1.031	0.477115	0.989395	0.864567
Uni_27174_All	119 1105 hyp>OThetical pr>OTein MTR_5g054360 [Medicago truncatula] gi|355515814|gb|AES97437.1| hyp>OThetical pr>OTein MTR_5g054360 [Medicago truncatula]		44	41910	8.2	5.99	0.892807	0.0719576	0.882902	0.316738	0.900392	0.312815	0.890179	0.0425906
VF_831.Contig1_All	139 1293 minus strand PREDICTED: uncharacterized pr>OTein LOC101506772 [Cicer arietinum]		35	48577	2.6	9.27	NA	NA	NA	NA	NA	NA	NA	NA
VF_6045.Contig2_All	133 1344 minus strand PREDICTED: probable methionine--tRNA ligase-like isoform X2 [Cicer arietinum]		50	54412	9.2	6.36	1.36914	0.117717	1.41084	0.124632	1.42875	0.069718	1.42933	0.0994217
VF_957.Contig4_All	212 1450 minus strand DEAD box RNA helicase [Pisum sativum] gi|40950574|gb|AAR97917.1| DEAD box RNA helicase [Pisum sativum]		1215	52182	39.7	5.3	NA	NA	NA	NA	NA	NA	NA	NA
VF_7510.Contig3_All	237 1331 minus strand Glucan endo-1,3-beta-glucosidase [Medicago truncatula] gi|355483822|gb|AES65025.1| Glucan endo-1,3-beta-glucosidase [Medicago truncatula]		65	44558	7.4	6.43	0.836758	0.227586	0.922126	0.462531	0.9859	0.888325	0.908881	0.2581
Uni_13464_All	91 393 PREDICTED: uncharacterized pr>OTein LOC101497915 [Cicer arietinum]		97	12481	16.8	5.1	1.21268	0.268314	1.05408	0.826458	0.947817	0.746441	1.06381	0.749845
VF_1821.Contig1_All	27 275 histone H4.3 [Zea mays]		252	11282	45.8	11.4	1.08773	0.632619	1.26058	0.254422	1.45699	0.0580979	1.25611	0.158896
VF_910.Contig19_All	257 2050 minus strand pr>OTein localized in the nucleoli of pea nuclei; ORF; putative [Pisum sativum]		56	81931	4.8	5.01	0.922296	0.306714	0.925189	0.185003	1.0039	0.582011	0.970137	0.265215
VF_4348.Contig3_All	97 873 unknown [Medicago truncatula]		737	32558	35.9	6.44	0.948842	0.747118	0.987573	0.364134	0.962782	0.947588	0.990405	0.448657
Uni_10519_All	237 1538 minus strand PREDICTED: 4-hydroxyphenylpyruvate dioxygenase-like [Cicer arietinum]		79	53819	6.7	5.57	2.49302	0.0096782	2.88889	0.0209817	2.24087	0.0148642	2.87716	0.0259208
VF_741.Contig2_All	109 2772 Mannosylglycopr>OTein endo-beta-mannosidase [Medicago truncatula] gi|355501309|gb|AES82512.1| Mannosylglycopr>OTein endo-beta-mannosidase [Medicago truncatula]		72	112195	3.3	5.63	NA	NA	NA	NA	NA	NA	NA	NA
VF_3284.Contig6_All	87 1877 PREDICTED: riboflavin biosynthesis pr>OTein RibD-like [Cicer arietinum]		102	71678	10.9	6.61	1.0259	0.407423	1.13917	0.00482554	1.01892	0.156251	1.05229	0.0257035
Uni_28084_All	202 519 unknown [Medicago truncatula]		29	15473	5.7	10.01	NA	NA	NA	NA	NA	NA	NA	NA
Uni_16426_All	82 1191 minus strand Cinnamyl alcohol dehydrogenase [Medicago truncatula] gi|355482338|gb|AES63541.1| Cinnamyl alcohol dehydrogenase [Medicago truncatula]		22	46248	4.3	6.94	NA	NA	NA	NA	NA	NA	NA	NA
VF_4571.Contig2_All	98 1042 minus strand PREDICTED: annexin D5-like [Cicer arietinum]		62	41939	11.1	8.83	0.994024	0.754438	0.951571	0.419248	0.95757	0.321367	0.94848	0.403803
VF_5813.Contig4_All	1 375 PREDICTED: secoisolariciresinol dehydrogenase [Glycine max]		48	14425	9.6	5.8	NA	NA	NA	NA	NA	NA	NA	NA
VF_7924.Contig1_All	217 2040 SNW domain-containing pr>OTein [Medicago truncatula] gi|355483595|gb|AES64798.1| SNW domain-containing pr>OTein [Medicago truncatula]		142	83114	12.7	9.08	1.25325	0.00160691	1.32329	0.00721868	1.23094	3.82801e-06	1.22605	0.0001365
Uni_7503_All	487 1929 Alanine amin>OTransferase [Medicago truncatula] gi|355514474|gb|AES96097.1| Alanine amin>OTransferase [Medicago truncatula]		1050	60047	52.4	5.37	0.744088	1.98642e-10	0.733605	1.723e-14	0.75805	1.36903e-18	0.725878	7.48585e-20
VF_4020.Contig2_All	17 2770 minus strand chloroplast pr>OTein import component Toc159 [Pisum sativum]		28	113655	1	5.01	NA	NA	NA	NA	NA	NA	NA	NA
VF_3602.Contig3_All	191 5293 PREDICTED: clathrin heavy chain 1-like [Cicer arietinum]		973	216129	18	5.26	NA	NA	NA	NA	NA	NA	NA	NA
VF_6149.Contig1_All	148 2412 PREDICTED: phospholipase A-2-activating pr>OTein-like [Cicer arietinum]		131	96640	12.2	5.5	1.08554	0.0436829	1.06542	0.35995	1.16477	0.0401717	1.09709	0.0982804
VF_9525.Contig1_All	123 1022 PREDICTED: peroxisomal 2,4-dienoyl-CoA reductase-like [Cicer arietinum]		45	37164	8	9.16	0.978241	0.816744	0.882585	0.380147	0.924545	0.222963	0.925753	0.454127
Uni_31797_All	77 523 minus strand heat shock pr>OTein, partial [B>OTryococcus braunii]		33	20042	10.1	5.14	0.796186	0.246956	0.765048	0.130957	0.862517	0.340266	0.806075	0.228419
VF_9870.Contig1_All	134 559 minus strand GA [Pisum sativum]		167	17449	20.4	4.71	0.786771	9.62827e-05	0.808389	0.000242251	0.836299	2.41904e-05	0.810355	8.0404e-06
VF_6187.Contig1_All	203 1108 PREDICTED: histidine pr>OTein methyltransferase 1 homolog isoform X2 [Cicer arietinum]		50	38463	3.6	5.91	NA	NA	NA	NA	NA	NA	NA	NA
VF_272.Contig10_All	69 233 Histone H2B [Medicago truncatula] gi|357472689|ref|XP_003606629.1| Histone H2B [Medicago truncatula] gi|355507682|gb|AES88824.1| Histone H2B [Medicago truncatula] gi|355507684|gb|AES88826.1| Histone H2B [Medicago truncatula]		56	10419	27.3	10.14	NA	NA	NA	NA	NA	NA	NA	NA
Uni_7287_All	162 1730 minus strand PREDICTED: NEDD8-activating enzyme E1 regulatory subunit-like [Cicer arietinum]		126	66370	7.5	5.1	1.01665	0.510375	1.08491	0.114357	1.13491	0.254426	1.08742	0.226808
VF_3950.Contig3_All	489 1436 minus strand PREDICTED: uncharacterized pr>OTein LOC101494177 [Cicer arietinum]		126	39169	3.5	8.07	0.763727	0.0094934	0.808783	0.136797	0.829361	0.0608751	0.799043	0.0470715
VF_4569.Contig2_All	2 673 minus strand TPA: low phytic acid1 [Zea mays]		334	27885	21.9	6.42	1.50742	0.275187	1.49407	0.0775871	1.47556	0.160639	1.48894	0.171877
VF_9257.Contig1_All	231 800 Pr>OTein TRIGALACTOSYLDIACYLGLYCEROL 2, chloroplastic OS=Arabidopsis thaliana GN=TGD2 PE=1 SV=1		145	22214	12.1	9.72	NA	NA	NA	NA	NA	NA	NA	NA
VF_5444.Contig1_All	198 4061 minus strand PREDICTED: trafficking pr>OTein particle complex subunit 8-like [Cicer arietinum]		49	164971	1.1	6.21	0.922749	0.0633998	1.01404	0.620647	0.933678	0.290466	0.955179	0.287416
VF_3843.Contig1_All	13 396 PREDICTED: uncharacterized pr>OTein LOC101497563 [Cicer arietinum]		35	16064	7	4.24	NA	NA	NA	NA	NA	NA	NA	NA
Uni_5686_All	1 315 PREDICTED: PI-PLC X domain-containing pr>OTein At5g67130-like [Cicer arietinum]		36	13283	9.5	8.46	NA	NA	NA	NA	NA	NA	NA	NA
VF_7694.Contig1_All	142 1314 minus strand PREDICTED: coproporphyrinogen-III oxidase, chloroplastic-like [Cicer arietinum]		559	50592	33.8	6.73	1.05714	0.145844	1.01469	0.438519	1.01317	0.248672	1.0169	0.189264
Uni_18437_All	123 2837 PREDICTED: linoleate 13S-lipoxygenase 2-1, chloroplastic-like [Cicer arietinum]		293	119710	14.4	6.17	0.644686	9.05059e-09	0.655102	4.00013e-08	0.660393	1.47819e-10	0.656531	3.91044e-10
VF_4482.Contig2_All	176 961 minus strand PREDICTED: calcyclin-binding pr>OTein-like [Cicer arietinum]		53	36812	5	7.71	NA	NA	NA	NA	NA	NA	NA	NA
VF_7851.Contig1_All	31 753 minus strand PREDICTED: exosome complex component RRP41-like isoform X1 [Cicer arietinum] gi|502113882|ref|XP_004494790.1| PREDICTED: exosome complex component RRP41-like isoform X2 [Cicer arietinum]		61	29145	7.9	5.26	1.17163	0.296478	1.20454	0.254657	1.20998	0.313631	1.19508	0.28857
Uni_24839_All	134 694 minus strand unknown [Medicago truncatula] gi|388507062|gb|AFK41597.1| unknown [Medicago truncatula]		119	24929	16.6	5.12	0.398548	0.000605003	0.363517	0.00115405	0.375759	0.000852245	0.360419	0.00261797
Uni_21733_All	128 742 PREDICTED: charged multivesicular body pr>OTein 1b-like [Cicer arietinum]		46	27954	6.3	6.66	NA	NA	NA	NA	NA	NA	NA	NA
VF_7218.Contig2_All	90 1076 Fructokinase [Medicago truncatula] gi|355486571|gb|AES67774.1| Fructokinase [Medicago truncatula]		355	40522	29.2	5.1	NA	NA	NA	NA	NA	NA	NA	NA
Uni_21705_All	2 490 beta-hexosaminidase, putative [Ricinus communis] gi|223528361|gb|EEF30400.1| beta-hexosaminidase, putative [Ricinus communis]		56	19618	15.3	7	0.917052	0.33145	NA	NA	0.967746	0.77373	NA	NA
VF_4520.Contig4_All	109 741 Germin-like pr>OTein [Pisum sativum]		591	24720	33.6	6.95	0.874831	9.17403e-07	0.777648	4.92336e-09	0.899408	9.40971e-06	0.858248	2.9659e-09
VF_4127.Contig1_All	2 271 minus strand thaumatin-like pathogenesis-related pr>OTein 4-like precursor [Cicer arietinum] gi|3549693|emb|CAA09229.1| thaumatin-like pr>OTein PR-5a [Cicer arietinum]		110	9635	33.3	6.13	0.691413	0.306547	NA	NA	0.704522	0.156478	NA	NA
Uni_6951_All	175 1989 Anthranilate synthase alpha [Medicago truncatula] gi|355489919|gb|AES71122.1| Anthranilate synthase alpha [Medicago truncatula]		70	76290	6.8	6.91	1.02548	0.669835	1.03613	0.793464	0.918809	0.462239	0.988289	0.876537
VF_7703.Contig2_All	119 1120 flavonol synthase [Onobrychis viciifolia]		236	45396	19.2	6.47	1.23029	1.95658e-05	1.22636	0.000212762	1.31747	5.49827e-06	1.23816	1.13378e-05
VF_970.Contig4_All	144 1175 minus strand unknown [Medicago truncatula]		315	44644	38.1	6.52	1.59566	6.81425e-05	1.58866	0.000787515	1.47883	0.00127618	1.53254	0.000249498
VF_510.Contig2_All	247 1326 minus strand PREDICTED: activator of 90 kDa heat shock pr>OTein ATPase homolog [Cicer arietinum]		222	48481	23.1	6.02	1.07717	0.313028	1.02698	0.953707	0.976889	0.663348	1.04524	0.670283
Uni_12893_All	47 1651 PREDICTED: uncharacterized pr>OTein LOC101504932 [Cicer arietinum]		56	66370	7.9	5.53	1.60587	0.418412	1.71593	0.177816	1.33806	0.25263	1.54147	0.27832
VF_2105.Contig1_All	80 982 PREDICTED: ER membrane pr>OTein complex subunit 2-like [Cicer arietinum]		46	40328	8	8.12	1.00384	0.568517	1.10657	0.373684	1.08	0.256312	1.03058	0.242255
Uni_4198_All	115 543 minus strand unknown [Medicago truncatula]		69	18635	25.9	9.39	1.02673	0.905208	1.10344	0.170414	0.989474	0.861297	1.05202	0.121609
Uni_703_All	282 1094 minus strand Inositol-1-monophosphatase [Medicago truncatula] gi|355493028|gb|AES74231.1| Inositol-1-monophosphatase [Medicago truncatula]		44	33856	7.7	5.51	1.06281	0.752117	1.22137	0.159881	1.14444	0.149809	1.30837	0.325421
Uni_24359_All	29 1321 minus strand PREDICTED: ribosomal RNA large subunit methyltransferase I-like isoform X1 [Cicer arietinum]		48	54080	2.8	8.43	0.777026	0.0950851	0.805213	0.211476	0.807144	0.227099	0.796155	0.174995
Uni_12986_All	144 1634 PREDICTED: pentatricopeptide repeat-containing pr>OTein At3g06430, chloroplastic-like [Cicer arietinum]		125	66939	11.7	8.34	1.05817	0.646517	1.11232	0.424874	1.03082	0.711609	1.05899	0.583369
Uni_21956_All	89 1591 minus strand RecName: Full=Dihydrolipoyl dehydrogenase, mitochondrial; AltName: Full=Dihydrolipoamide dehydrogenase; AltName: Full=Glycine cleavage system L pr>OTein; AltName: Full=Pyruvate dehydrogenase complex E3 subunit; Short=E3; Short=PDC-		958	63418	39.9	6.69	0.89265	7.65148e-08	0.893756	1.40863e-05	0.880795	2.11176e-10	0.88084	1.96943e-16
VF_8170.Contig1_All	79 1839 minus strand PREDICTED: putative phagocytic receptor 1b-like [Cicer arietinum]		163	75322	7.7	6.31	0.980943	0.255433	1.02533	0.991379	0.96715	0.0154917	0.948259	0.202347
VF_5854.Contig1_All	229 876 PREDICTED: transmembrane emp24 domain-containing pr>OTein p24beta3-like [Cicer arietinum]		119	27915	16.7	6.41	1.0757	0.237014	1.07178	0.591033	1.09568	0.185029	1.08316	0.209569
VF_4782.Contig3_All	162 1208 minus strand L-lactate dehydrogenase [Medicago truncatula] gi|355509786|gb|AES90928.1| L-lactate dehydrogenase [Medicago truncatula]		52	41999	11.7	7.1	1.04503	0.722838	1.10791	0.145969	0.96988	0.0242604	1.01486	0.958206
Uni_13008_All	121 1107 minus strand hyp>OThetical pr>OTein MTR_8g094200 [Medicago truncatula] gi|355524336|gb|AET04790.1| hyp>OThetical pr>OTein MTR_8g094200 [Medicago truncatula]		22	41367	4	4.36	NA	NA	NA	NA	NA	NA	NA	NA
VF_4769.Contig3_All	37 2391 minus strand Oligopeptidase A [Medicago truncatula] gi|355514288|gb|AES95911.1| Oligopeptidase A [Medicago truncatula]		492	101430	26.9	5.85	1.19672	6.94704e-07	1.07535	0.00562019	1.13292	0.00083002	1.12812	3.08235e-06
VF_4241.Contig4_All	193 1539 Arf GTPase activating pr>OTein [Medicago truncatula]		41	56081	5.8	7.09	1.05375	0.286664	1.08755	0.188616	0.985695	0.476354	1.04286	0.296404
VF_5648.Contig1_All	197 2389 PREDICTED: 4-hydroxy-3-methylbut-2-en-1-yl diphosphate synthase, chloroplastic-like isoform X2 [Cicer arietinum]		788	91604	21.3	5.99	1.12899	4.76869e-05	1.20668	6.4804e-05	1.25042	2.80014e-07	1.22971	2.00553e-05
Uni_4233_All	105 650 minus strand unknown [Medicago truncatula]		265	23171	14.8	8.8	0.954828	0.0521251	0.898068	0.0101284	0.839493	0.00156131	0.862376	0.00141784
Uni_15805_All	119 847 ATP-dependent Clp pr>OTease pr>OTeolytic subunit [Medicago truncatula] gi|355508309|gb|AES89451.1| ATP-dependent Clp pr>OTease pr>OTeolytic subunit [Medicago truncatula]		22	30377	2.9	8.68	NA	NA	NA	NA	NA	NA	NA	NA
VF_1382.Contig5_All	2 409 hyp>OThetical pr>OTein PHAVU_006G065400g [Phaseolus vulgaris] gi|561019960|gb|ESW18731.1| hyp>OThetical pr>OTein PHAVU_006G065400g [Phaseolus vulgaris]		63	16737	30.1	5.01	1.02411	0.22233	1.06191	0.316299	0.975387	0.796249	1.00941	0.196685
VF_2553.Contig1_All	194 3835 minus strand PREDICTED: regulator of nonsense transcripts 1 homolog isoform X2 [Cicer arietinum]		44	146898	2.1	6.52	0.910573	0.0798025	NA	NA	0.847461	0.0311501	NA	NA
VF_845.Contig1_All	112 804 Elongation factor P [Medicago truncatula] gi|355498637|gb|AES79840.1| Elongation factor P [Medicago truncatula]		422	29848	30.3	7.79	1.14378	0.000134951	1.09817	0.0877739	1.0944	0.020389	1.11697	0.000373652
Uni_21454_All	217 1242 minus strand Methyltransferase-like pr>OTein [Medicago truncatula] gi|355499427|gb|AES80630.1| Methyltransferase-like pr>OTein [Medicago truncatula]		36	41097	4.4	4.48	NA	NA	NA	NA	NA	NA	NA	NA
VF_921.Contig4_All	101 1897 minus strand Acyltransferase-like pr>OTein [Medicago truncatula] gi|355499451|gb|AES80654.1| Acyltransferase-like pr>OTein [Medicago truncatula]		28	74369	2.3	5.69	NA	NA	NA	NA	NA	NA	NA	NA
Uni_10375_All	98 1474 LL-diaminopimelate amin>OTransferase [Medicago truncatula] gi|355509376|gb|AES90518.1| LL-diaminopimelate amin>OTransferase [Medicago truncatula]		571	56765	40.3	6.56	1.15739	0.000641987	1.15682	0.00256084	1.09514	0.0769016	1.129	0.000290175
Uni_26912_All	166 1902 Pyruvate kinase [Medicago truncatula] gi|355481206|gb|AES62409.1| Pyruvate kinase [Medicago truncatula]		166	72886	9	6.4	NA	NA	NA	NA	NA	NA	NA	NA
Uni_15697_All	67 1437 minus strand PREDICTED: zinc finger pr>OTein VAR3, chloroplastic-like [Cicer arietinum]		89	62378	6.6	8.87	1.17857	0.140961	1.16911	0.258697	1.07759	0.285493	1.11788	0.211512
VF_2399.Contig1_All	436 4143 ABC transporter B family member [Medicago truncatula] gi|355514185|gb|AES95808.1| ABC transporter B family member [Medicago truncatula]		118	152588	6.3	9.06	0.803377	0.0642693	0.795866	0.0251432	0.827803	0.0327828	0.831468	0.0288354
VF_5413.Contig2_All	111 1538 PREDICTED: pr>OTein transport pr>OTein Sec61 subunit alpha-like [Cicer arietinum]		106	56587	8.2	9.12	1.08115	0.241049	1.07007	0.298555	1.10464	0.114693	1.06698	0.187555
Uni_7138_All	120 881 minus strand unknown [Medicago truncatula] gi|388498052|gb|AFK37092.1| unknown [Medicago truncatula]		89	33376	11.4	9.39	0.964539	0.77694	1.13335	0.717843	0.974387	0.738341	1.02331	0.935015
Uni_25093_All	62 931 PREDICTED: ABC transporter I family member 6, chloroplastic-like [Cicer arietinum]		264	35419	19.7	5.5	1.06179	0.700399	0.998066	0.32107	1.02772	0.347994	1.06108	0.105941
Uni_1350_All	169 2550 minus strand PREDICTED: endoplasmin homolog [Cicer arietinum]		261	105544	12.8	4.98	0.60248	1.40481e-05	0.648464	0.000953625	0.61373	0.000137065	0.627187	0.000201849
VF_9343.Contig2_All	97 1002 minus strand PREDICTED: exosome complex component RRP43-like [Glycine max]		105	36928	7.9	4.87	1.24912	0.619575	1.2711	0.10478	1.27857	0.00874842	1.29713	0.15938
Uni_6666_All	1 2202 Micr>OTubule-associated pr>OTein TORTIFOLIA1 [Medicago truncatula] gi|355489030|gb|AES70233.1| Micr>OTubule-associated pr>OTein TORTIFOLIA1 [Medicago truncatula]		25	88345	1.4	5.09	NA	NA	NA	NA	NA	NA	NA	NA
Uni_1344_All	123 521 minus strand PREDICTED: probable histone H2A variant 3-like [Cicer arietinum]		63	18234	14.3	10.28	NA	NA	NA	NA	NA	NA	NA	NA
Uni_13766_All	90 1112 minus strand PREDICTED: 37 kDa inner envelope membrane pr>OTein, chloroplastic-like [Cicer arietinum]		301	46150	17.3	9.31	0.789546	0.0189599	0.777982	0.0271346	0.807375	0.00477855	0.776857	0.000951945
VF_2343.Contig2_All	131 1057 PREDICTED: probable 26S pr>OTeasome non-ATPase regulatory subunit 7-like [Cicer arietinum]		177	40599	13.6	5.75	1.00074	0.971257	1.02117	0.583564	1.03971	0.653031	1.01962	0.83159
Uni_4261_All	155 949 minus strand PREDICTED: tudor domain-containing pr>OTein 3-like isoform X1 [Cicer arietinum]		27	32633	4.2	7.75	NA	NA	NA	NA	NA	NA	NA	NA
VF_3550.Contig1_All	115 2004 minus strand Cytochrome P450 [Medicago truncatula] gi|87162770|gb|ABD28565.1| E-class P450, group I [Medicago truncatula] gi|355499133|gb|AES80336.1| Cytochrome P450 [Medicago truncatula]		221	79464	12.9	5.8	1.01338	0.860608	0.948399	0.237816	0.945928	0.258042	0.961917	0.248392
VF_1645.Contig1_All	157 2220 minus strand PREDICTED: dolichyl-diphosphooligosaccharide--pr>OTein glycosyltransferase subunit 2-like isoform X2 [Cicer arietinum]		95	86498	9	6.62	1.12367	0.228045	1.08182	0.350609	1.06568	0.477762	1.08827	0.357432
Uni_16045_All	202 1353 PREDICTED: DNA-damage-repair/toleration pr>OTein DRT111, chloroplastic-like [Cicer arietinum]		36	48503	3.6	6.24	NA	NA	NA	NA	NA	NA	NA	NA
VF_5555.Contig2_All	57 803 minus strand Aquaporin TIP2-1 [Medicago truncatula] gi|355521001|gb|AET01455.1| Aquaporin TIP2-1 [Medicago truncatula]		22	26843	7.2	5.35	NA	NA	NA	NA	NA	NA	NA	NA
VF_106.Contig2_All	147 2150 PREDICTED: probable rhamnose biosynthetic enzyme 1-like [Cicer arietinum]		444	86743	32.6	6.25	1.19553	0.0148329	1.14148	0.0209389	1.16178	0.00871629	1.16594	0.0134347
VF_4541.Contig2_All	244 3717 PREDICTED: pr>OTein TPLATE-like [Cicer arietinum]		24	142724	1.4	5.51	0.84164	0.267932	0.796721	0.120267	0.731744	0.114302	0.78684	0.0570127
Uni_21580_All	31 441 Coronatine-insensitive [Medicago truncatula] gi|355481031|gb|AES62234.1| Coronatine-insensitive [Medicago truncatula]		51	18121	13.1	6.82	1.16685	0.0490428	1.21375	0.0766287	1.36058	0.0297926	1.24613	0.0432361
Uni_27803_All	110 793 minus strand PREDICTED: probable plastid-lipid-associated pr>OTein 8, chloroplastic-like [Cicer arietinum]		64	30067	14.5	9.53	0.917757	0.1054	1.04507	0.825597	0.93412	0.0500261	0.956181	0.0434991
Uni_3253_All	225 4862 DNA-directed RNA polymerase subunit beta [Medicago truncatula] gi|355509045|gb|AES90187.1| DNA-directed RNA polymerase subunit beta [Medicago truncatula]		32	202889	0.8	6.12	NA	NA	NA	NA	NA	NA	NA	NA
Uni_13330_All	124 1191 Translation initiation factor eIF-2B subunit alpha [Medicago truncatula] gi|355521462|gb|AET01916.1| Translation initiation factor eIF-2B subunit alpha [Medicago truncatula]		55	44295	3.7	5.38	NA	NA	NA	NA	NA	NA	NA	NA
VF_337.Contig2_All	197 1174 PREDICTED: eukary>OTic translation initiation factor 3 subunit I-like [Cicer arietinum]		499	41673	48.8	7.21	1.13898	3.13638e-06	1.14255	0.000460324	1.1381	4.30871e-05	1.1194	8.53569e-06
VF_3901.Contig6_All	107 1831 minus strand Chaperonin CPN60-2 [Medicago truncatula] gi|92882356|gb|ABE86687.1| GroEL-like chaperone, ATPase [Medicago truncatula] gi|355480690|gb|AES61893.1| Chaperonin CPN60-2 [Medicago truncatula]		1152	73460	41.4	6.07	1.17526	0.000277874	1.16042	0.0113999	1.26199	8.62892e-05	1.19344	0.000582092
VF_2593.Contig6_All	378 2831 PREDICTED: pre-mRNA-processing factor 39-like [Cicer arietinum]		92	98784	3.1	4.83	0.815056	0.111109	0.85569	0.197057	0.840269	0.0327804	0.836657	0.0896833
Uni_4529_All	95 637 unknown [L>OTus japonicus]		128	25265	14.9	6	0.880414	0.170438	0.924609	0.128885	0.823582	0.132613	0.915853	0.0104389
VF_3530.Contig2_All	6 3239 minus strand PREDICTED: trafficking pr>OTein particle complex subunit 11-like [Cicer arietinum]		26	136690	1.9	5.72	1.05723	0.216677	1.15197	0.383966	1.05137	0.377593	1.08486	0.347898
Uni_22043_All	158 586 minus strand 60S ribosomal pr>OTein L28-1 [Medicago truncatula] gi|355486683|gb|AES67886.1| 60S ribosomal pr>OTein L28-1 [Medicago truncatula]		459	20699	53.1	10.76	1.08088	0.000415578	1.16207	4.90878e-05	1.15519	0.0002258	1.09515	1.15802e-05
Uni_21378_All	159 1505 minus strand PREDICTED: isopenicillin N epimerase-like [Cicer arietinum]		72	57199	7.1	6.03	1.09701	0.145134	1.05849	0.41702	1.08814	0.285755	1.10827	0.0148042
VF_7585.Contig2_All	2 2752 minus strand PREDICTED: epidermal growth factor receptor substrate 15-like isoform X1 [Cicer arietinum] gi|502131054|ref|XP_004500859.1| PREDICTED: epidermal growth factor receptor substrate 15-like isoform X2 [Cicer arietinum]		47	112167	1.3	4.92	NA	NA	NA	NA	NA	NA	NA	NA
VF_7377.Contig1_All	267 1646 PREDICTED: ras GTPase-activating pr>OTein-binding pr>OTein 2-like [Cicer arietinum]		78	54102	4.8	4.84	1.06818	0.464418	1.08327	0.45683	1.06268	0.692013	1.04476	0.351617
VF_4792.Contig1_All	94 1464 PREDICTED: aspartate amin>OTransferase 1-like [Cicer arietinum]		130	54397	12.3	8.42	0.986179	0.359911	0.926411	0.669293	0.994054	0.597699	0.948496	0.660177
VF_6583.Contig1_All	182 1108 minus strand hyp>OThetical pr>OTein PHAVU_001G020400g [Phaseolus vulgaris] gi|561034297|gb|ESW32827.1| hyp>OThetical pr>OTein PHAVU_001G020400g [Phaseolus vulgaris]		93	38710	20.4	6.31	1.08375	0.0775918	0.93463	0.137777	1.01313	0.305718	1.00392	0.734503
Uni_7268_All	93 1631 minus strand PREDICTED: WD40 repeat-containing pr>OTein SMU1-like isoform X1 [Cicer arietinum]		87	66212	7	6.61	1.19264	0.232415	1.27677	0.0596709	1.14132	0.187948	1.23423	0.12635
Uni_13604_All	135 626 PREDICTED: 60S ribosomal pr>OTein L21-1-like [Cicer arietinum] gi|502114978|ref|XP_004495096.1| PREDICTED: 60S ribosomal pr>OTein L21-1-like [Cicer arietinum]		94	23114	39	10.52	1.17497	0.110258	1.24078	0.0230708	1.18656	0.0347089	1.16992	0.018038
VF_266.Contig7_All	133 2274 minus strand delta-1-pyrroline-5-carboxylate synthetase 2 [Medicago truncatula] gi|357640954|gb|AET87352.1| delta-1-pyrroline-5-carboxylate synthetase 2 [Medicago truncatula]		152	87630	9	6.07	NA	NA	NA	NA	NA	NA	NA	NA
VF_8921.Contig1_All	10 1290 minus strand SNF1-related pr>OTein kinase regulatory subunit gamma [Medicago truncatula] gi|355509891|gb|AES91033.1| SNF1-related pr>OTein kinase regulatory subunit gamma [Medicago truncatula]		114	53505	11.2	5.24	1.94875	0.000143999	1.93448	0.000782911	1.96167	0.000632417	1.96399	0.000310174
VF_2502.Contig3_All	2 1027 PREDICTED: vacuolar pr>OTein sorting-associated pr>OTein 36-like [Cicer arietinum]		26	42410	2.3	5.25	NA	NA	NA	NA	NA	NA	NA	NA
VF_7591.Contig1_All	283 1302 hyp>OThetical pr>OTein MTR_7g116320 [Medicago truncatula] gi|355501490|gb|AES82693.1| hyp>OThetical pr>OTein MTR_7g116320 [Medicago truncatula]		105	38620	12.1	9.23	1.12809	0.0383784	1.07437	0.532965	1.03168	0.521606	1.06111	0.263195
VF_8117.Contig3_All	53 1231 PREDICTED: sulfite oxidase-like isoform X1 [Cicer arietinum]		35	49578	5.3	5.79	NA	NA	NA	NA	NA	NA	NA	NA
VF_3639.Contig2_All	98 1813 PREDICTED: leucine aminopeptidase 2, chloroplastic-like [Cicer arietinum]		650	68193	26	6	NA	NA	NA	NA	NA	NA	NA	NA
Uni_1144_All	84 374 minus strand PREDICTED: 10 kDa chaperonin-like [Cicer arietinum]		122	12668	60.8	8.07	1.19191	0.0130782	1.18923	0.00470937	1.2167	0.0261586	1.22563	0.00122438
Uni_9443_All	371 1339 minus strand peroxidase2 [Medicago sativa]		206	38255	23.2	8.99	0.666667	1.06252e-05	0.662809	0.0033156	0.646072	8.95027e-06	0.660402	8.77412e-06
VF_1868.Contig1_All	59 739 Ubiquitin carboxyl-terminal hydrolase isozyme L3 [Medicago truncatula] gi|355509711|gb|AES90853.1| Ubiquitin carboxyl-terminal hydrolase isozyme L3 [Medicago truncatula]		61	29186	4	4.72	1.21479	0.108855	1.11983	0.0986329	1.17195	0.2549	1.18727	0.140796
VF_4344.Contig1_All	165 1718 minus strand ATP-dependent RNA helicase-like pr>OTein [Medicago truncatula] gi|355480419|gb|AES61622.1| ATP-dependent RNA helicase-like pr>OTein [Medicago truncatula]		278	66308	18.7	5.74	1.16725	0.0322301	1.19956	0.0269097	1.19906	0.0233443	1.08894	0.0305132
Uni_27559_All	240 1433 RecName: Full=Delta-aminolevulinic acid dehydratase, chloroplastic; Short=ALADH; AltName: Full=Porphobilinogen synthase; Flags: Precursor gi|169031|gb|AAA33640.1| aminolevulinic acid dehydratase, partial [Pisum sativum]		918	48150	38.7	5.67	1.05383	0.048397	1.04686	0.357645	1.06038	0.00789091	1.06309	0.0194273
Uni_10734_All	88 396 RecName: Full=50S ribosomal pr>OTein 6, chloroplastic; AltName: Full=CL25; AltName: Full=Plastid-specific 50S ribosomal pr>OTein 6; Short=PSRP-6; Flags: Precursor		24	13022	6.8	10.44	NA	NA	NA	NA	NA	NA	NA	NA
Uni_28078_All	170 535 minus strand PREDICTED: uncharacterized pr>OTein LOC101497763 [Cicer arietinum]		29	17281	14.8	8.87	NA	NA	NA	NA	NA	NA	NA	NA
VF_300.Contig3_All	125 1810 minus strand CTP synthase [Medicago truncatula] gi|355480486|gb|AES61689.1| CTP synthase [Medicago truncatula]		32	67304	3.9	5.77	NA	NA	NA	NA	NA	NA	NA	NA
VF_2764.Contig2_All	181 996 minus strand putative cysteine pr>OTease [Pisum sativum]		22	33693	7	7.16	1.21405	0.227635	1.03238	0.890296	1.00665	0.446062	1.07668	0.483193
Uni_4487_All	329 1105 minus strand PREDICTED: tetrapyrrole-binding pr>OTein, chloroplastic-like [Cicer arietinum]		40	33600	10.8	6.38	0.873972	0.0801584	0.881187	0.527646	0.852093	0.127446	0.865139	0.14014
VF_531.Contig3_All	59 946 3-hydroxybutyryl-CoA dehydrogenase-like pr>OTein [Medicago truncatula] gi|355522569|gb|AET03023.1| 3-hydroxybutyryl-CoA dehydrogenase-like pr>OTein [Medicago truncatula]		68	36186	7.8	9.05	0.857105	0.455057	0.82811	0.176383	0.960274	0.348266	0.87965	0.320301
VF_3544.Contig2_All	208 1581 Amino acid permease [Medicago truncatula] gi|355519246|gb|AET00870.1| Amino acid permease [Medicago truncatula]		52	53346	4.6	7.11	1.08576	0.565151	0.948899	0.643392	0.996656	0.942607	1.00484	0.951107
Uni_27746_All	155 1297 PREDICTED: signal recognition particle 43 kDa pr>OTein, chloroplastic-like [Cicer arietinum]		148	48679	22.3	4.69	0.686374	0.0132484	0.612827	0.00188382	0.676419	0.0337039	0.599894	0.00867368
Uni_13000_All	332 1489 Endoplasmic reticulum-Golgi intermediate compartment pr>OTein [Medicago truncatula] gi|355516359|gb|AES97982.1| Endoplasmic reticulum-Golgi intermediate compartment pr>OTein [Medicago truncatula]		22	49048	2.1	5.93	NA	NA	NA	NA	NA	NA	NA	NA
Uni_10579_All	63 1532 minus strand PREDICTED: pentatricopeptide repeat-containing pr>OTein At1g60770-like isoform X1 [Cicer arietinum]		46	67484	2.7	9.05	0.981234	0.817813	0.987952	0.77695	1.03375	0.125635	0.999734	0.980749
VF_8343.Contig2_All	18 551 minus strand Mitochondrial-processing peptidase subunit alpha [Medicago truncatula] gi|355524708|gb|AET05162.1| Mitochondrial-processing peptidase subunit alpha [Medicago truncatula]		73	21657	14.6	7.88	1.21871	0.00767038	1.12288	0.0310128	1.1617	0.100226	1.15605	0.0243966
VF_5704.Contig5_All	84 815 minus strand PREDICTED: 40S ribosomal pr>OTein S6-like [Cicer arietinum]		305	36133	43.9	10.76	NA	NA	NA	NA	NA	NA	NA	NA
Uni_20859_All	205 990 SAM (and some >OTher nucle>OTide) binding m>OTif [Medicago truncatula]		67	33711	10.3	5	0.907157	0.499291	0.997124	0.469836	1.09297	0.0998812	1.02958	0.273699
VF_9987.Contig5_All	286 3090 Ph>OT>OTropin [Medicago truncatula] gi|355522977|gb|AET03431.1| Ph>OT>OTropin [Medicago truncatula]		362	119651	15	6.86	0.953074	0.229191	0.992233	0.935261	0.979607	0.0805559	0.986189	0.164389
Uni_18107_All	494 2308 minus strand PREDICTED: pr>OTon pump-interactor 1-like [Cicer arietinum]		336	87189	22.6	8.92	1.17306	0.000617277	1.21356	1.69123e-05	1.19225	2.55242e-06	1.19048	6.89655e-07
VF_4447.Contig1_All	228 878 minus strand Peptidyl-prolyl cis-trans isomerase-like pr>OTein [Medicago truncatula] gi|355514995|gb|AES96618.1| Peptidyl-prolyl cis-trans isomerase-like pr>OTein [Medicago truncatula]		61	26736	17.1	6.59	1.09627	0.370029	1.00272	0.927488	0.98306	0.696703	1.07203	0.657213
VF_8531.Contig4_All	231 5816 minus strand E3 ubiquitin-pr>OTein ligase UBR4 [Medicago truncatula] gi|355496574|gb|AES77777.1| E3 ubiquitin-pr>OTein ligase UBR4 [Medicago truncatula]		45	234916	1.6	6.34	1.10583	0.154608	1.09273	0.282206	0.997899	0.437227	1.04208	0.194464
VF_343.Contig1_All	304 2400 PREDICTED: uncharacterized pr>OTein LOC101501046 [Cicer arietinum]		26	87211	1.3	6.01	NA	NA	NA	NA	NA	NA	NA	NA
VF_6791.Contig2_All	59 1990 PREDICTED: UPF0061 pr>OTein azo1574-like [Cicer arietinum]		177	80023	16.8	5.8	1.02709	0.786199	1.12718	0.0993065	1.11112	0.00671393	1.08159	0.0196451
Uni_26721_All	140 811 minus strand Glutathione S-transferase [Medicago truncatula] gi|355498211|gb|AES79414.1| Glutathione S-transferase [Medicago truncatula]		72	31285	12.9	5.79	1.13615	0.247361	1.14027	0.393918	1.19093	0.144338	1.15121	0.00468028
VF_3370.Contig11_All	96 1586 cytochrome P450 monooxygenase CYP83E8 [Medicago truncatula]		27	65509	3	8.5	NA	NA	NA	NA	NA	NA	NA	NA
Uni_21137_All	131 1207 GTP-binding pr>OTein engA [Medicago truncatula] gi|355479699|gb|AES60902.1| GTP-binding pr>OTein engA [Medicago truncatula]		68	43415	2.8	5.63	1.11842	0.262053	1.19071	0.253774	1.12768	0.312745	1.14541	0.275307
VF_1166.Contig4_All	226 582 minus strand PREDICTED: rhodanese-like domain-containing pr>OTein 14, chloroplastic-like [Cicer arietinum]		35	15274	17.6	5.39	1.02927	0.814662	0.861535	0.0565908	0.799809	0.134585	0.903176	0.264312
VF_1132.Contig5_All	1 1692 PREDICTED: ATPase family AAA domain-containing pr>OTein 3-B-like [Cicer arietinum]		87	74089	6.4	9.18	NA	NA	NA	NA	NA	NA	NA	NA
VF_1865.Contig1_All	168 2177 minus strand PREDICTED: pentatricopeptide repeat-containing pr>OTein At5g42310, mitochondrial-like isoform X2 [Cicer arietinum]		163	83185	13	8.82	NA	NA	NA	NA	NA	NA	NA	NA
VF_8374.Contig1_All	25 354 minus strand PREDICTED: 60S ribosomal pr>OTein L36-2-like [Cicer arietinum] gi|502128416|ref|XP_004499956.1| PREDICTED: 60S ribosomal pr>OTein L36-2-like [Cicer arietinum] gi|502151759|ref|XP_004508599.1| PREDICTED: 60S ribosomal pr>OTein L36-2-		153	17584	36.4	11.47	1.01102	0.924723	1.03854	0.101501	1.07786	0.633084	1.04203	0.643794
VF_5427.Contig2_All	204 1559 PREDICTED: V-type pr>OTon ATPase subunit H-like isoform X1 [Cicer arietinum] gi|502153139|ref|XP_004509231.1| PREDICTED: V-type pr>OTon ATPase subunit H-like isoform X2 [Cicer arietinum]		379	59027	17.5	6.48	0.951819	0.264397	0.901481	0.00961221	0.988776	0.481869	0.936816	0.0123937
VF_4586.Contig1_All	152 1183 minus strand UDP-D-glucuronate carboxy-lyase [Pisum sativum]		150	43029	18.6	6.41	1.14968	0.0339205	0.991079	0.941984	1.0813	0.0306329	1.07187	0.0639993
VF_6135.Contig1_All	288 1208 PREDICTED: cytidine deaminase-like [Cicer arietinum]		140	36369	13.4	5.55	1.17821	0.0759499	1.3432	0.0240455	1.31405	0.000399256	1.31579	0.0147517
VF_497.Contig7_All	228 2441 Cullin-like pr>OTein1 [Medicago truncatula] gi|355500898|gb|AES82101.1| Cullin-like pr>OTein1 [Medicago truncatula]		49	102407	6	7.85	NA	NA	NA	NA	NA	NA	NA	NA
VF_1834.Contig2_All	307 1602 PREDICTED: vacuolar pr>OTein sorting-associated pr>OTein 4B-like [Cicer arietinum]		36	56985	9	7.07	1.03819	0.889086	0.982045	0.900562	1.00018	0.694588	1.00383	0.888965
VF_2383.Contig4_All	78 1532 minus strand putative adenosylhomocysteinase [Trifolium pratense] gi|84468348|dbj|BAE71257.1| putative adenosylhomocysteinase [Trifolium pratense]		1207	61445	30.7	5.53	NA	NA	NA	NA	NA	NA	NA	NA
VF_272.Contig6_All	66 509 Histone H2B [Medicago truncatula] gi|357472689|ref|XP_003606629.1| Histone H2B [Medicago truncatula] gi|355507682|gb|AES88824.1| Histone H2B [Medicago truncatula] gi|355507684|gb|AES88826.1| Histone H2B [Medicago truncatula]		989	23346	54.7	10.08	NA	NA	NA	NA	NA	NA	NA	NA
VF_3625.Contig2_All	3 980 PREDICTED: L-galactose dehydrogenase-like [Cicer arietinum]		33	42097	4.6	7.07	1.11822	0.170285	1.20857	0.0665964	1.10876	0.0991605	1.14412	0.00882203
VF_9371.Contig1_All	64 393 unknown [L>OTus japonicus]		22	15318	10	8.6	NA	NA	NA	NA	NA	NA	NA	NA
Uni_27987_All	100 1125 ATP synthase pr>OTein I [Medicago truncatula] gi|355508636|gb|AES89778.1| ATP synthase pr>OTein I [Medicago truncatula]		53	43925	9.1	9.49	1.10512	0.0728362	1.13819	0.00627977	1.15217	0.00410727	1.14194	0.00537078
VF_3183.Contig3_All	280 1296 minus strand PREDICTED: uncharacterized aarF domain-containing pr>OTein kinase At4g31390, chloroplastic-like [Cicer arietinum]		28	40947	2.7	4.91	NA	NA	NA	NA	NA	NA	NA	NA
VF_4895.Contig1_All	60 758 unknown [Medicago truncatula]		584	34946	43.3	10.14	1.28202	0.00221775	1.27315	2.8755e-05	1.28436	2.03133e-07	1.29491	5.4278e-06
VF_5346.Contig2_All	3 413 unknown [L>OTus japonicus]		160	16461	18.2	4.83	0.939336	0.149988	1.00108	0.810062	1.05791	0.321347	0.988368	0.551488
[truncated: 2,288 more rows]

## Sheet: PeptideQuant
Protein ID	Protein Desc	Protein Score	Protein Mass	Protein Cover	Protein PI	pep_isunique	pep_delta	pep_score	pep_seq	pep_scan_title	Reporter 126	Reporter 127	Reporter 128	Reporter 129	Reporter 130	Reporter 131	T1/CK1	T2/CK2	T3/CK3	T/CK
[truncated: 43,115 more rows]

[truncated: 5 more sheets: DiffStatistic, T1-vs-CK1_Diff, T3-vs-CK3_Diff, T-vs-CK_Diff, T2-vs-CK2_Diff]
